# Supplementary material for: Genome-wide association study uncovers key genomic regions governing agro-morphological and quality traits in Indian mustard [Brassica juncea (L.) Czern. and Coss.]
Source: PLoS One. 2025 Apr 24;20(4):e0322120. doi: 10.1371/journal.pone.0322120 (PMC12021429; doi:10.1371/journal.pone.0322120)
Supplement: S2 Table — (XLSX) [file pone.0322120.s002.xlsx]

## Sheet: Details
Genome-wide association study uncovers key genomic regions governing agro-morphological and quality traits in Indian mustard [Brassica juncea (L.) Czern. and Coss.]
Manoj Kumar Patel1, Navinder Saini1*, Yashpal Taak1, Sneha Adhikari1, Rajat Chaudhary1, Priya Pardeshi1, Sudhakar Reddy Basu1, Masochon Zimik1, Sangita Yadav2, K. K. Vinod1, Sujata Vasudev1, Devendra Kumar Yadava3*
1Division of Genetics, ICAR-Indian Agricultural Research Institute, New Delhi, India
2Division of Seed Science and Technology, ICAR-Indian Agricultural Research Institute, New Delhi, India
3Indian Council of Agricultural Research, New Delhi, India
*Corresponding authors
E-mail: dkygenet@gmail.com (DKY)
Email: navin12@gmail.com (NS)

## Sheet: S2 Table
SUPPORTING INFORMATION
S2 Table: List of 15219 SNP markers used for Genome Wide Association Studies
rs#	alleles	chrom	pos	strand	assembly#	center	protLSID	assayLSID	panel	QCcode
Bn-A01-p5512	A/G	A01	5512	+	48796460	4022012	Brassica_A_C_genomic	TACCACCATATGGATATGAGCTACCTCGATGCTAACATCACGATTAGAATCGAATTGACCTCCTNNNNNNNNNCGGGAGCTGAGTAAGCTAGAAGCGTTGATGATATATCCATCACCAACTATACCATAAGGAGGACTGGAGGAGGGATG[A/G]CATGAGCTGAATGAATGTAAAAGAATAAGATTAGCCATTAGAATCGATTTGAATCACAAAAACGATCTCTGAACAAAAGGATTGGAGACAGAGAGACTAGTACCTAATGACGACGAAAGGGAGGAATTGATCAGAGCTCAAAACTAAGAC	TACCACCATATGGATATGAGCTACCTCGATGCTAACATCACGATTAGAATCGAATTGACCTCCTNNNNNNNNNCGGGAGCTGAGTAAGCTAGAAGCGTTGATGATATATCCATCACCAACTATACCATAAGGAGGACTGGAGGAGGGATG[A/G]CATGAGCTGAATGAATGTAAAAGAATAAGATTAGCCATTAGAATCGATTTGAATCACAAAAACGATCTCTGAACAAAAGGATTGGAGACAGAGAGACTAGTACCTAATGACGACGAAAGGGAGGAATTGATCAGAGCTCAAAACTAAGAC	Bn-A01-p5512
Bn-A01-p6239	A/G	A01	6239	+	32644476	4022012	Brassica_A_C_genomic	CCCCTAAATTTGTATTTCTTGTRCTTTGTCAGTAATGCTTACTGTATGCCATTTTGTGGACAAACAAACCGGCCTTTGCAAAGGAGGACTTGGTTTCCTTCCTTGCAAAAGACTTGCTCTAATTCGTTTCTGCAGCTGCCTGATCAACCG[T/C]TGTAGCCATTGTTGTAGCAGAACAGCTTTCCTCACCATTTGTCATTTGTTCTTGTTTATGAGGAATTGTTGGATATAGTCAAGTTTYTATCGATTGGTTTAATGTCTAATTGTATAGCTAGATTAAAGTTGGTTTAGTCGGTTAAGCTTG	CAAGCTTAACCGACTAAACCAACTTTAATCTAGCTATACAATTAGACATTAAACCAATCGATARAAACTTGACTATATCCAACAATTCCTCATAAACAAGAACAAATGACAAATGGTGAGGAAAGCTGTTCTGCTACAACAATGGCTACA[A/G]CGGTTGATCAGGCAGCTGCAGAAACGAATTAGAGCAAGTCTTTTGCAAGGAAGGAAACCAAGTCCTCCTTTGCAAAGGCCGGTTTGTTTGTCCACAAAATGGCATACAGTAAGCATTACTGACAAAGYACAAGAAATACAAATTTAGGGG	Bn-A01-p6239
Bn-A01-p11933	A/G	A01	11933	+	37630374	4022012	Brassica_A_C_genomic	TGTACTGATCATGTTTGTACGATGTTTGGKCTTGAAGRAAGCAGTAGCAGACAGTTTGATATCAGACGACCTGCGAAAGCCTACTAACATTGCGGTACGG[A/G]ATTGGTCAGACATTCTGGAGACYGCRGCCCGCGCAGACCTTATGTTTAAAGATGAACCCGCTGTGATACGGGACGGGACGGATAAAMTTGTTTGACATCC	TGTACTGATCATGTTTGTACGATGTTTGGKCTTGAAGRAAGCAGTAGCAGACAGTTTGATATCAGACGACCTGCGAAAGCCTACTAACATTGCGGTACGG[A/G]ATTGGTCAGACATTCTGGAGACYGCRGCCCGCGCAGACCTTATGTTTAAAGATGAACCCGCTGTGATACGGGACGGGACGGATAAAMTTGTTTGACATCC	Bn-A01-p11933
Bn-A01-p71129	A/C	A01	71129	+	54644502	4022012	Brassica_A_C_genomic	CTCAACAACGTAACCGACAATAAACACACACAACTTTATAAATAGTTACCATCAAATTCAGCCAAAKCCTCACAAGCTCTTTGATTCAAAACTAGGCTATAGCTCATCCATGGCCTTCTCTGTGGAAATCTCGTCTATATTCCCGTTCTC[T/G]CTATCCGCAAAACCTAAGAAAGCTTCGCAAGATACCCTATTCCCATGCTTTACCAAACCCTGCCTTAGTCCCCAAGTTTCGAAAACCCTAAGTTTCTCCGTTTCATGCAGAAGAAGAAGCACACTTGCCCCTGTTTTCTCGTCGATGATA	TATCATCGACGAGAAAACAGGGGCAAGTGTGCTTCTTCTTCTGCATGAAACGGAGAAACTTAGGGTTTTCGAAACTTGGGGACTAAGGCAGGGTTTGGTAAAGCATGGGAATAGGGTATCTTGCGAAGCTTTCTTAGGTTTTGCGGATAG[A/C]GAGAACGGGAATATAGACGAGATTTCCACAGAGAAGGCCATGGATGAGCTATAGCCTAGTTTTGAATCAAAGAGCTTGTGAGGMTTTGGCTGAATTTGATGGTAACTATTTATAAAGTTGTGTGTGTTTATTGTCGGTTACGTTGTTGAG	Bn-A01-p71129
Bn-A01-p80385	T/G	A01	80385	-	52750378	3192012	Brassica_A_C_genomic	AGCAAGATCTCTSTCTTCTCTCAACTCTGCCATCTCCTTTTCCATCTGCATTCAACATTA[A/C]ACCTTAGGTTAGCATTAACCCAGCCTGAAAAGGAGATCTATCATAAGCACAAACCTTTTG	AGCAAGATCTCTSTCTTCTCTCAACTCTGCCATCTCCTTTTCCATCTGCATTCAACATTA[A/C]ACCTTAGGTTAGCATTAACCCAGCCTGAAAAGGAGATCTATCATAAGCACAAACCTTTTG	Bn-A01-p80385
Bn-A01-p88608	T/G	A01	88608	-	23804479	3192012	Brassica_A_C_genomic	TTTMTTGAATTGTATGTTTGTGCAGCTACATGTTATCATGATGTTKGGCTCAAAGAACAA[A/C]CGCATCATATTCAATTACAAATAGTGGCAACAGCCAACAGCTTATATAGACTTASAAAAA	TTTMTTGAATTGTATGTTTGTGCAGCTACATGTTATCATGATGTTKGGCTCAAAGAACAA[A/C]CGCATCATATTCAATTACAAATAGTGGCAACAGCCAACAGCTTATATAGACTTASAAAAA	Bn-A01-p88608
Bn-A01-p89956	A/G	A01	89956	+	21603483	3192012	Brassica_A_C_genomic	GTACCSCAAAAAAAAAATGCATATGCCTTTGATGGGCCTATCTAAAGCATATATACACAA[T/C]AACAAATGATGTTTGAGTACCTGTCGTTTAACTATGCGCCGAAGAGAATCGGGTTGAAAC	GTTTCAACCCGATTCTCTTCGGCGCATAGTTAAACGACAGGTACTCAAACATCATTTGTT[A/G]TTGTGTATATATGCTTTAGATAGGCCCATCAAAGGCATATGCATTTTTTTTTTGSGGTAC	Bn-A01-p89956
Bn-A01-p95718	A/G	A01	95718	+	35741397	3192012	Brassica_A_C_genomic	CGACGTTATGCGTGTGCAATAGCACCAATTAAAAAGAAAAAAAACTCAATTTTGGCAAAT[A/G]TTTAATTTATGATATATTTCGTAATGAGAAAGGAGAAATTAAATTAAAYTAAAGGAAAGG	CGACGTTATGCGTGTGCAATAGCACCAATTAAAAAGAAAAAAAACTCAATTTTGGCAAAT[A/G]TTTAATTTATGATATATTTCGTAATGAGAAAGGAGAAATTAAATTAAAYTAAAGGAAAGG	Bn-A01-p95718
Bn-A01-p97751	T/C	A01	97751	-	34734455	3192012	Brassica_A_C_genomic	CTATAATTTTCTTTTCATTTTGTTTCTTGTATCACCACCTTTAKGAAGAGAAWACAATGA[A/G]ATATTTAACTACATTTTATAATGAAGAGAGGGTTTGTGAAAGTATAAGCGACATGATCAA	CTATAATTTTCTTTTCATTTTGTTTCTTGTATCACCACCTTTAKGAAGAGAAWACAATGA[A/G]ATATTTAACTACATTTTATAATGAAGAGAGGGTTTGTGAAAGTATAAGCGACATGATCAA	Bn-A01-p97751
Bn-A01-p100441	A/G	A01	100441	+	16651404	3192012	Brassica_A_C_genomic	TAATATCTTACAGCACATTTTATATGGTTATTTTATAATGTCAAAAGATATCAACTTGGT[T/C]GAAACTAGCACGAGAGCAACTATCTTCCATTGAACACAAATAAGATTACTATTATAGACC	GGTCTATAATAGTAATCTTATTTGTGTTCAATGGAAGATAGTTGCTCTCGTGCTAGTTTC[A/G]ACCAAGTTGATATCTTTTGACATTATAAAATAACCATATAAAATGTGCTGTAAGATATTA	Bn-A01-p100441
Bn-A01-p100693	T/C	A01	100693	-	21673330	3192012	Brassica_A_C_genomic	CMGGTCGTTTTAAAATGGCAAGTTTATGATAATGTATAAAAAATGTCATTTTTGCCTCTA[T/C]GTATGGCTCGTTACTTTYTCAGATTAATCTTTGCGCTTACAGTCCCTGTAGCTTGTRGTA	TACYACAAGCTACAGGGACTGTAAGCGCAAAGATTAATCTGARAAAGTAACGAGCCATAC[A/G]TAGAGGCAAAAATGACATTTTTTATACATTATCATAAACTTGCCATTTTAAAACGACCKG	Bn-A01-p100693
Bn-A01-p101094	A/C	A01	101094	+	47694474	3192012	Brassica_A_C_genomic	CAGTCTAGTTCCCCACTATGATCTTGGTGGTCGGCTGGTCGCAATCTACTTTAGTCTCTA[A/C]GATCATAAGGCAACTGCTCATGATCACCWTTTTGATGCCAATGGGATCGCTTTTACTAAC	CAGTCTAGTTCCCCACTATGATCTTGGTGGTCGGCTGGTCGCAATCTACTTTAGTCTCTA[A/C]GATCATAAGGCAACTGCTCATGATCACCWTTTTGATGCCAATGGGATCGCTTTTACTAAC	Bn-A01-p101094
Bn-A01-p101451	A/G	A01	101451	+	64631326	3192012	Brassica_A_C_genomic	GTTCATGAAATTCAAGTTTAAAAATTGGTTTATATCGTCTTAAAACGGTTTAATTCATTC[A/G]AAATTTATCTAAAATTGTATAAATCTATCTAAATTRGTTAATTTAAATAACTTTAAATTG	GTTCATGAAATTCAAGTTTAAAAATTGGTTTATATCGTCTTAAAACGGTTTAATTCATTC[A/G]AAATTTATCTAAAATTGTATAAATCTATCTAAATTRGTTAATTTAAATAACTTTAAATTG	Bn-A01-p101451
Bn-A01-p101879	A/G	A01	101879	+	65606463	3192012	Brassica_A_C_genomic	AAATAATTTAAATTTATTCGTCAAAAAAACGAATGACAAATTGTGTATCTTCAGTATCGA[A/G]TCTTGMATGACATACACACCATTTAAAGATCATAAAAACAGCAAACAGTTTATACAAAAC	AAATAATTTAAATTTATTCGTCAAAAAAACGAATGACAAATTGTGTATCTTCAGTATCGA[A/G]TCTTGMATGACATACACACCATTTAAAGATCATAAAAACAGCAAACAGTTTATACAAAAC	Bn-A01-p101879
Bn-A01-p101943	T/C	A01	101943	-	23684356	3192012	Brassica_A_C_genomic	TGMATGACATACACACCATTTAAAGATCATAAAAACAGCAAACAGTTTATACAAAACTTT[A/G]TCAAACAACACTTACTACAAATCACTCATTTTAGAAATATGATTCAGAAGTATWTTTTTG	TGMATGACATACACACCATTTAAAGATCATAAAAACAGCAAACAGTTTATACAAAACTTT[A/G]TCAAACAACACTTACTACAAATCACTCATTTTAGAAATATGATTCAGAAGTATWTTTTTG	Bn-A01-p101943
Bn-A01-p102158	T/C	A01	102158	-	10791379	3192012	Brassica_A_C_genomic	TGTATGTGTTCTTTAGATGCACAAAGTGTTTGATATCTCACCTCTTTGTGTACCAGTCAC[T/C]GCCTATTGCTCATAAGACTTGAAGGCGCYTTTCTTTCTTTTTTTGTCAACCCATTTTCAT	ATGAAAATGGGTTGACAAAAAAAGAAAGAAARGCGCCTTCAAGTCTTATGAGCAATAGGC[A/G]GTGACTGGTACACAAAGAGGTGAGATATCAAACACTTTGTGCATCTAAAGAACACATACA	Bn-A01-p102158
Bn-A01-p102187	A/G	A01	102187	+	62702410	3192012	Brassica_A_C_genomic	TTGATATCTCACCTCTTTGTGTACCAGTCACYGCCTATTGCTCATAAGACTTGAAGGCGC[T/C]TTTCTTTCTTTTTTTGTCAACCCATTTTCATTATTATTATTAATAAACGTTACAAGAART	AYTTCTTGTAACGTTTATTAATAATAATAATGAAAATGGGTTGACAAAAAAAGAAAGAAA[A/G]GCGCCTTCAAGTCTTATGAGCAATAGGCRGTGACTGGTACACAAAGAGGTGAGATATCAA	Bn-A01-p102187
Bn-A01-p102249	A/G	A01	102249	+	51807432	3192012	Brassica_A_C_genomic	TTCTTTCTTTTTTTGTCAACCCATTTTCATTATTATTATTAATAAACGTTACAAGAARTT[T/C]TACAAGCTTTAAACTAACGACTTCTCTTTTAAATGTAACATACCAACTTACCAAGCGATG	CATCGCTTGGTAAGTTGGTATGTTACATTTAAAAGAGAAGTCGTTAGTTTAAAGCTTGTA[A/G]AAYTTCTTGTAACGTTTATTAATAATAATAATGAAAATGGGTTGACAAAAAAAGAAAGAA	Bn-A01-p102249
Bn-A01-p137814	T/C	A01	137814	-	47787476	3192012	Brassica_A_C_genomic	GGAAATACTAGCAACCGRACCAASCTWTTCCTTTTGCGACGGCGATCATCGAGCCATAGA[A/G]ACTCGTGGTGTCTGAATGAAACATAACCGTCCATCGCTGTGAAATGTCAACCACRAAGCA	GGAAATACTAGCAACCGRACCAASCTWTTCCTTTTGCGACGGCGATCATCGAGCCATAGA[A/G]ACTCGTGGTGTCTGAATGAAACATAACCGTCCATCGCTGTGAAATGTCAACCACRAAGCA	Bn-A01-p137814
Bn-A01-p137869	A/G	A01	137869	+	53679452	3192012	Brassica_A_C_genomic	ATAGARACTCGTGGTGTCTGAATGAAACATAACCGTCCATCGCTGTGAAATGTCAACCAC[A/G]AAGCAAACAAGACAGWATTTAKTCATTTAAATGGGCATWTAGGCCCAAATTTCTCTAAGA	ATAGARACTCGTGGTGTCTGAATGAAACATAACCGTCCATCGCTGTGAAATGTCAACCAC[A/G]AAGCAAACAAGACAGWATTTAKTCATTTAAATGGGCATWTAGGCCCAAATTTCTCTAAGA	Bn-A01-p137869
Bn-A01-p145676	T/C	A01	145676	-	25796321	3192012	Brassica_A_C_genomic	CTTCTKAAACAAGTCACCTAATTTGTAAGAGAACCTTTCTCTGTTTTTCCTTTTCATGTT[T/C]TGGCACTTGGGATAATAAGTATTTCTGATTCAAAAWAAAAAAAAAAAAATCTTGATCGAT	ATCGATCAAGATTTTTTTTTTTTTWTTTTGAATCAGAAATACTTATTATCCCAAGTGCCA[A/G]AACATGAAAAGGAAAAACAGAGAAAGGTTCTCTTACAAATTAGGTGACTTGTTTMAGAAG	Bn-A01-p145676
Bn-A01-p146963	T/C	A01	146963	-	56636399	3192012	Brassica_A_C_genomic	TGGTTGGTTAATGCAAAGCTCAAACTACATGCAGTGTTTTCTCTAAACAAAAAAAAATGG[T/C]TGCAGGAGGTTTTGAWTTTTTTCAGGATTGGATAATGGAGGTATGCATCAGTGGGTCCCG	CGGGACCCACTGATGCATACCTCCATTATCCAATCCTGAAAAAAWTCAAAACCTCCTGCA[A/G]CCATTTTTTTTTGTTTAGAGAAAACACTGCATGTAGTTTGAGCTTTGCATTAACCAACCA	Bn-A01-p146963
Bn-A01-p147360	T/C	A01	147360	-	39764439	3192012	Brassica_A_C_genomic	TTGTTTTACGACGTCYATGTTATGCAACAAGTGAAAAGAAGTTWAAACACGATTTTGTGT[A/G]ATTTTATATTGGATGCCATAGTTACTGTCAATAGTAAGAATACGATGAACTAATMAAACG	TTGTTTTACGACGTCYATGTTATGCAACAAGTGAAAAGAAGTTWAAACACGATTTTGTGT[A/G]ATTTTATATTGGATGCCATAGTTACTGTCAATAGTAAGAATACGATGAACTAATMAAACG	Bn-A01-p147360
Bn-A01-p147990	A/C	A01	147990	+	67794306	3192012	Brassica_A_C_genomic	TAGCAGTTTAAAAATGATACTTTCTTTTAGGTAAACTAACAACTGTACATAGGACTATAG[A/C]TTATAGCTAGGAGCCTAGGAGTGACGGCAYTGAGCGTATTTTATATCTAGTTGACTTGTG	TAGCAGTTTAAAAATGATACTTTCTTTTAGGTAAACTAACAACTGTACATAGGACTATAG[A/C]TTATAGCTAGGAGCCTAGGAGTGACGGCAYTGAGCGTATTTTATATCTAGTTGACTTGTG	Bn-A01-p147990
Bn-A01-p150028	T/G	A01	150028	-	71623376	4022012	Brassica_A_C_genomic	TCCAAAGTTTTTTTGTTGGTTGCTTGTTGTGGAATCAATCAATAGCTGTTTCCGAGAAAGTGTCCTCATCTTCTTTCTTTCTTTTTTTTGGGTTTAAAAAAATGTTGTATTAAAAGTATATATAATCCCAAACCCAATACTCATTTTAGT[A/C]GATTCGGTCTCTCAACTGCATGCTCTGAGTCTATTATGTAATGGGAGCTCAACAGTCAGGATCCMTTATCCGGGTGGGTCAACAAGGTCTCTGATCAGCTGAATATCGCACGATCGTGTTCTTTGTGGGTGGAGAAGGGCATCATGAATA	TCCAAAGTTTTTTTGTTGGTTGCTTGTTGTGGAATCAATCAATAGCTGTTTCCGAGAAAGTGTCCTCATCTTCTTTCTTTCTTTTTTTTGGGTTTAAAAAAATGTTGTATTAAAAGTATATATAATCCCAAACCCAATACTCATTTTAGT[A/C]GATTCGGTCTCTCAACTGCATGCTCTGAGTCTATTATGTAATGGGAGCTCAACAGTCAGGATCCMTTATCCGGGTGGGTCAACAAGGTCTCTGATCAGCTGAATATCGCACGATCGTGTTCTTTGTGGGTGGAGAAGGGCATCATGAATA	Bn-A01-p150028
Bn-A01-p178709	A/G	A01	178709	+	59615373	4022012	Brassica_A_C_genomic	ACTACCGAGTTACGCGGAATTATTGGGTACGTACGTGGGTTTCCTACTTTCATCGTCCTTTGTCTGTAATCAAGAAATCAGGACACATAGTTAATTACAGGAATAGGCACCATGCAAACAGCCACTACTTACCAAAATTATGTCTGAGTG[A/G]TAACCTTGAAAGTGATAGAATTACATGAAATGTAATAGTTACAGGAGAAAACAGATAAGTGATTTGCAAAACCGTGGAAGAATTTTGTTCCCTATCATATCAAGWTGGTAATTAAAGTTACAGGATACTAGAACTTAATTTACGATTCCA	ACTACCGAGTTACGCGGAATTATTGGGTACGTACGTGGGTTTCCTACTTTCATCGTCCTTTGTCTGTAATCAAGAAATCAGGACACATAGTTAATTACAGGAATAGGCACCATGCAAACAGCCACTACTTACCAAAATTATGTCTGAGTG[A/G]TAACCTTGAAAGTGATAGAATTACATGAAATGTAATAGTTACAGGAGAAAACAGATAAGTGATTTGCAAAACCGTGGAAGAATTTTGTTCCCTATCATATCAAGWTGGTAATTAAAGTTACAGGATACTAGAACTTAATTTACGATTCCA	Bn-A01-p178709
Bn-A01-p195253	T/G	A01	195253	-	31806413	4022012	Brassica_A_C_genomic	GTTGCACTTCAATTCAGACACATACAAAAGTATACTATATTAATTTTTTCATCCTTACTTCAGCCCACATTTTTTCCTCTGTATTGCTTTTGGAAATCAGTTAGAGCTTCAGGATTTAATATATTGATTTGTCATGTGGCATTTCTAAGA[A/C]GGCAGTTTTAGCAACATATTATCTTGTCAGGTTTCGTATGCCATTAGCTCTATTGACTCGGCTGCTTTTATKCTCCCMTGTTCGTACTTATTTCTATATGTTGAATGTAGGCTCCTCGCATTGGCTACAAGGTTTGCAACTGAGATGATT	GTTGCACTTCAATTCAGACACATACAAAAGTATACTATATTAATTTTTTCATCCTTACTTCAGCCCACATTTTTTCCTCTGTATTGCTTTTGGAAATCAGTTAGAGCTTCAGGATTTAATATATTGATTTGTCATGTGGCATTTCTAAGA[A/C]GGCAGTTTTAGCAACATATTATCTTGTCAGGTTTCGTATGCCATTAGCTCTATTGACTCGGCTGCTTTTATKCTCCCMTGTTCGTACTTATTTCTATATGTTGAATGTAGGCTCCTCGCATTGGCTACAAGGTTTGCAACTGAGATGATT	Bn-A01-p195253
Bn-A01-p207098	T/C	A01	207098	-	42679332	4022012	Brassica_A_C_genomic	TGCCTTCATCAGAACCATAGCCATTTTCTTACCAAGGCATGTTCTTGGCCCTGCATTAAACGCTAAGAGCTTGAAGGAAGGCTCATGTCTCAACACCCCGGTCTCAGATAKCCATCTTTCTGGCTTGAACTCCGATGCATCTTCTCCCCC[A/G]CACTGCTTTCATCCTACCCAACGCCTATATTAAGATCAAGATCTTCGAGTTTGCTTCCACTTTATGCCCACTTGGAAGCACATCTGATCGAACGGGAGACACACGCTCGATAGGAACCGGTGGATAAAGCCTCATTGTTTCACACAACGC	TGCCTTCATCAGAACCATAGCCATTTTCTTACCAAGGCATGTTCTTGGCCCTGCATTAAACGCTAAGAGCTTGAAGGAAGGCTCATGTCTCAACACCCCGGTCTCAGATAKCCATCTTTCTGGCTTGAACTCCGATGCATCTTCTCCCCC[A/G]CACTGCTTTCATCCTACCCAACGCCTATATTAAGATCAAGATCTTCGAGTTTGCTTCCACTTTATGCCCACTTGGAAGCACATCTGATCGAACGGGAGACACACGCTCGATAGGAACCGGTGGATAAAGCCTCATTGTTTCACACAACGC	Bn-A01-p207098
Bn-A01-p207363	T/C	A01	207363	-	14622300	4022012	Brassica_A_C_genomic	AACCGGTGGATAAAGCCTCATTGTTTCACACAACGCTGCGTGTAAATACACTAGCTTGTTAAACTGCTCCGTTGGATCACAATCACTACTATACTTGGTGGTAGATTTGTGTCCATCTCTCGGAGCTGAACATCTCTTAGTGAGATGAGA[T/C]CAGGATCTGGTACATCAATTAATTCCCTTATGTACCATACCATAATTTTGTGATAGATATTAATACATTGGAAAATAAGGGAATGGTACATCAATTAATTCAAGCTGAACATCTCTTAGTAATTGTTACTCTAAGCCCATGCTTCATGTA	TACATGAAGCATGGGCTTAGAGTAACAATTACTAAGAGATGTTCAGCTTGAATTAATTGATGTACCATTCCCTTATTTTCCAATGTATTAATATCTATCACAAAATTATGGTATGGTACATAAGGGAATTAATTGATGTACCAGATCCTG[A/G]TCTCATCTCACTAAGAGATGTTCAGCTCCGAGAGATGGACACAAATCTACCACCAAGTATAGTAGTGATTGTGATCCAACGGAGCAGTTTAACAAGCTAGTGTATTTACACGCAGCGTTGTGTGAAACAATGAGGCTTTATCCACCGGTT	Bn-A01-p207363
Bn-A01-p220693	A/G	A01	220693	+	27702413	3192012	Brassica_A_C_genomic	GGCGCTTTTTTATTCTTATTAACCGACGGTTTCTTCATCGTCTTCCTCTTCTTTACCGGG[A/G]ACGACATTGTCGGAATCAGCTATACCAAAAGAATCAACYTTCTCCGACGGAAGTAGAGAG	GGCGCTTTTTTATTCTTATTAACCGACGGTTTCTTCATCGTCTTCCTCTTCTTTACCGGG[A/G]ACGACATTGTCGGAATCAGCTATACCAAAAGAATCAACYTTCTCCGACGGAAGTAGAGAG	Bn-A01-p220693
Bn-A01-p224469	T/C	A01	224469	-	67808380	4022012	Brassica_A_C_genomic	GAAAAAGAGAAATGTTGGACTGGTTCTATGATGGCTTGATAACCAGAAAATATTAGAGTCAAAACTGAAAAAGATAATGAAAGCAACAGCATCAGTTCTT[A/G]CCTTTCTCACCGCATATATCAGATTTATAATGTGAGATAGAAGTGAAAAATTGTCAATTGCATTGAGCTAAAAAAAAAAGCAACCATTCATCATAGTCAT	GAAAAAGAGAAATGTTGGACTGGTTCTATGATGGCTTGATAACCAGAAAATATTAGAGTCAAAACTGAAAAAGATAATGAAAGCAACAGCATCAGTTCTT[A/G]CCTTTCTCACCGCATATATCAGATTTATAATGTGAGATAGAAGTGAAAAATTGTCAATTGCATTGAGCTAAAAAAAAAAGCAACCATTCATCATAGTCAT	Bn-A01-p224469
Bn-A01-p235115	T/G	A01	235115	-	63643432	3192012	Brassica_A_C_genomic	TTTTTTTTYCYTTTCTTTTGTTGGAAAAGAAACAGGAGAAGCGGTTTGGGATAAAAAGGT[A/C]GTCAACAATCTCAGAGGTGCAGTAGGACCCAGTATCTCACGGCCTGCGCGTCAGTACCGA	TTTTTTTTYCYTTTCTTTTGTTGGAAAAGAAACAGGAGAAGCGGTTTGGGATAAAAAGGT[A/C]GTCAACAATCTCAGAGGTGCAGTAGGACCCAGTATCTCACGGCCTGCGCGTCAGTACCGA	Bn-A01-p235115
Bn-A01-p235484	A/G	A01	235484	+	14784384	3192012	Brassica_A_C_genomic	ATCTTGAGAAGGTTAGTTTGTTCTAAAAMAATAAMTAATTCTTTTTRATTTGTATTTTAW[T/C]AAAACCATATTTTTTTAGAAAAAATAGAAGTGAACTTTACTAGTGTATTATTCTATTTYT	ARAAATAGAATAATACACTAGTAAAGTTCACTTCTATTTTTTCTAAAAAAATATGGTTTT[A/G]WTAAAATACAAATYAAAAAGAATTAKTTATTKTTTTAGAACAAACTAACCTTCTCAAGAT	Bn-A01-p235484
Bn-A01-p309524	T/C	A01	309524	-	57723403	3192012	Brassica_A_C_genomic	AAATCGCTAAAGAACATTACCCGWTAATATATGTGATATCCACTTGTGTCTAGTTGAATT[A/G]TCCGGTGTATATTTATGTCTATGCCACATTGAACTGATATAACATCGCTAAACGCGTATG	AAATCGCTAAAGAACATTACCCGWTAATATATGTGATATCCACTTGTGTCTAGTTGAATT[A/G]TCCGGTGTATATTTATGTCTATGCCACATTGAACTGATATAACATCGCTAAACGCGTATG	Bn-A01-p309524
Bn-A01-p314983	A/G	A01	314983	+	44660453	3192012	Brassica_A_C_genomic	TTTAGAACATAAAACATTTCTTATATTTTTAATTATTATTATATAACATAATTAGTTATT[T/C]AATTAACATACGGTTCGTTCATGGTCGACCTAATAATCTGGTAGTTCGATAAATTGGTTG	CAACCAATTTATCGAACTACCAGATTATTAGGTCGACCATGAACGAACCGTATGTTAATT[A/G]AATAACTAATTATGTTATATAATAATAATTAAAAATATAAGAAATGTTTTATGTTCTAAA	Bn-A01-p314983
Bn-A01-p324562	A/C	A01	324562	+	10617452	3192012	Brassica_A_C_genomic	CAATTCAACACTACACGATGGAGAGAAAARAAACAGAGCTTCAGACCTGTGGTGGTATCA[T/G]CGAATCCGACTCTGATTTTGTTAGCTTCAAGCATCCTCGAAACCTCTTTACCAGACTCAG	CTGAGTCTGGTAAAGAGGTTTCGAGGATGCTTGAAGCTAACAAAATCAGAGTCGGATTCG[A/C]TGATACCACCACAGGTCTGAAGCTCTGTTTYTTTTCTCTCCATCGTGTAGTGTTGAATTG	Bn-A01-p324562
Bn-A01-p333856	T/G	A01	333856	-	50612333	4022012	Brassica_A_C_genomic	TGTCGGATTGTCTCTTGTCGGACCCMCWTTTTTTGTTGAAGGTGCTCGAACAAGGTGGGGGACGTTAGTTACTTCCGTTACTCAATCAGTAAAAACGACAGTGTTTCGGACATCGTCTCCGTTACAGTTAGTTAATGACAGTTGTTCCTC[T/G]GTTACGGAAAAAACGAGAGTGGAGTAAACACACMCCACATTTAGCTGCCACATATTCTGGGTGGATGTCACGTTCCAGAGATGGAGCGTGTAGTAACTAACGTGGCTAATAACGGTCGTTTGAAAACAATGTCTGAACGTTTTTTTGACT	AGTCAAAAAAACGTTCAGACATTGTTTTCAAACGACCGTTATTAGCCACGTTAGTTACTACACGCTCCATCTCTGGAACGTGACATCCACCCAGAATATGTGGCAGCTAAATGTGGKGTGTGTTTACTCCACTCTCGTTTTTTCCGTAAC[A/C]GAGGAACAACTGTCATTAACTAACTGTAACGGAGACGATGTCCGAAACACTGTCGTTTTTACTGATTGAGTAACGGAAGTAACTAACGTCCCCCACCTTGTTCGAGCACCTTCAACAAAAAAWGKGGGTCCGACAAGAGACAATCCGACA	Bn-A01-p333856
Bn-A01-p340954	A/C	A01	340954	+	67798346	4022012	Brassica_A_C_genomic	CTCTTACAATATGAATCTACCAACGAACTCCTTCATAACAACCCTTTGTGTATTGGTTTAGATAAAGGAAAAGTAAAGATTCTTACTTACCTTACACAGC[A/C]AAATTTTCTCCATGAAGCTAAACAACCACCAAAGTAACCTCCAGCACAAACCTACAGTTAGCTTGTGTCACAAGTTTAAAACCCAGATTCACAATATATA	CTCTTACAATATGAATCTACCAACGAACTCCTTCATAACAACCCTTTGTGTATTGGTTTAGATAAAGGAAAAGTAAAGATTCTTACTTACCTTACACAGC[A/C]AAATTTTCTCCATGAAGCTAAACAACCACCAAAGTAACCTCCAGCACAAACCTACAGTTAGCTTGTGTCACAAGTTTAAAACCCAGATTCACAATATATA	Bn-A01-p340954
Bn-A01-p467816	A/C	A01	467816	+	43761365	3192012	Brassica_A_C_genomic	CTAGGAACTTTACAAGAACTTCATTCTATTTCGTTAGTTGCTTTTCTTTTTCCTTTCTCT[A/C]CCTTTATTAAAATTATACACAAATACTATTTTGTACTAGAAACTTGGTACTTACCATATA	CTAGGAACTTTACAAGAACTTCATTCTATTTCGTTAGTTGCTTTTCTTTTTCCTTTCTCT[A/C]CCTTTATTAAAATTATACACAAATACTATTTTGTACTAGAAACTTGGTACTTACCATATA	Bn-A01-p467816
Bn-A01-p595651	T/G	A01	595651	-	20672407	3192012	Brassica_A_C_genomic	CCTTAAAAGCCTACTATAGTGACACTTTTAAATGGGTTTAAGGGGATGTATTCAGTTTTG[A/C]CATTAAAACATTCCTTAAAGCCCACCTTGGTGACAATTCAAAAGGGTTTATGCACTTTTA	CCTTAAAAGCCTACTATAGTGACACTTTTAAATGGGTTTAAGGGGATGTATTCAGTTTTG[A/C]CATTAAAACATTCCTTAAAGCCCACCTTGGTGACAATTCAAAAGGGTTTATGCACTTTTA	Bn-A01-p595651
Bn-A01-p599910	T/G	A01	599910	-	58648435	3192012	Brassica_A_C_genomic	TGGAGATGACCTAAGTTTGTTTATAGTTATGAATAGTCAGCTAATACAATTTCAGAAGCG[T/G]GCATGCCATTATAGGTACATTCACGAGATTCCACCRAAGAGATTCCTCAACCAAACTAGC	GCTAGTTTGGTTGAGGAATCTCTTYGGTGGAATCTCGTGAATGTACCTATAATGGCATGC[A/C]CGCTTCTGAAATTGTATTAGCTGACTATTCATAACTATAAACAAACTTAGGTCATCTCCA	Bn-A01-p599910
Bn-A01-p637586	A/G	A01	637586	+	32803336	4022012	Brassica_A_C_genomic	GGAGCCTTCAATTGAATTTAAATACTCATCGATTTCTTCTATTTTTATTCAATTTCAGTTGTTGTTTAGGATGGTTTCATGATGCTGGTTCGGCTCGAGT[A/G]TAATAATTCTCAATTTTGGGTTTCAGTTTGCTAAAGTAAAAATGCAAACCTAAAATTGTATACCTTTGTTAGAATCTTAGTCTTAATAAATCTGATTCAT	GGAGCCTTCAATTGAATTTAAATACTCATCGATTTCTTCTATTTTTATTCAATTTCAGTTGTTGTTTAGGATGGTTTCATGATGCTGGTTCGGCTCGAGT[A/G]TAATAATTCTCAATTTTGGGTTTCAGTTTGCTAAAGTAAAAATGCAAACCTAAAATTGTATACCTTTGTTAGAATCTTAGTCTTAATAAATCTGATTCAT	Bn-A01-p637586
Bn-A01-p663088	A/G	A01	663088	+	50703344	3192012	Brassica_A_C_genomic	AGCCATTCGGTTTGGGTGTTCTCCACCACCGACAGGGCCGCTCTCGAAGTTTCGGCTTGG[A/G]TCCATTGWCTTTRCTCTGGAACACTTTTGTAATAAAATAATRTCAATCTTAATGCTTCTG	AGCCATTCGGTTTGGGTGTTCTCCACCACCGACAGGGCCGCTCTCGAAGTTTCGGCTTGG[A/G]TCCATTGWCTTTRCTCTGGAACACTTTTGTAATAAAATAATRTCAATCTTAATGCTTCTG	Bn-A01-p663088
Bn-A01-p688355	A/G	A01	688355	+	66661399	3192012	Brassica_A_C_genomic	GTTGAGAGAGACGTAAACAAATTACAATTTTAGTTTATATACAAATACAAATTTCAAAAG[T/C]TCGGGGAAACAAAAATATATACAACTCATACATCAATAGTTAATATAAAGATTATATGAT	ATCATATAATCTTTATATTAACTATTGATGTATGAGTTGTATATATTTTTGTTTCCCCGA[A/G]CTTTTGAAATTTGTATTTGTATATAAACTAAAATTGTAATTTGTTTACGTCTCTCTCAAC	Bn-A01-p688355
Bn-A01-p704525	A/G	A01	704525	+	57645444	3192012	Brassica_A_C_genomic	AATCCTAGTTTGACTGACTTTTACATGAAGAGAATCCAACACCCTTATTTTACTAACTGG[A/G]TCYTAAAACAKATGTCAAAAATAATKGTAGATCTAGCCTTTCCTTTKTTCCAAAGAGTTT	AATCCTAGTTTGACTGACTTTTACATGAAGAGAATCCAACACCCTTATTTTACTAACTGG[A/G]TCYTAAAACAKATGTCAAAAATAATKGTAGATCTAGCCTTTCCTTTKTTCCAAAGAGTTT	Bn-A01-p704525
Bn-A01-p751573	T/G	A01	751573	-	26752343	4022012	Brassica_A_C_genomic	CGATAAATCTCGTTCAAAGATGCATGGAAGTGTCAGGAAATTGCAAGTTTGGGGTGTTATTATCAGATTGGGTTTTATAACCTTTCTTGGGGWATTTCTAGTTTSATCTTTGTTTTATTTTATGTCATCTTTGTGTCGGTTCAAGTCGTC[A/C]CTGTCTAAGTTCTAGCTGCCGCTTTCATGTAAGCTTCTATGTTTGGAGAATGTTCGATTTCTTCCGTTAGCTCTTGTATTGAAACTATTTTGCTCCTTTGGAAAAATTCCATTTGTTGGGAAAAAAAAATCAGCGTGAGCTCGAAAAGCC	CGATAAATCTCGTTCAAAGATGCATGGAAGTGTCAGGAAATTGCAAGTTTGGGGTGTTATTATCAGATTGGGTTTTATAACCTTTCTTGGGGWATTTCTAGTTTSATCTTTGTTTTATTTTATGTCATCTTTGTGTCGGTTCAAGTCGTC[A/C]CTGTCTAAGTTCTAGCTGCCGCTTTCATGTAAGCTTCTATGTTTGGAGAATGTTCGATTTCTTCCGTTAGCTCTTGTATTGAAACTATTTTGCTCCTTTGGAAAAATTCCATTTGTTGGGAAAAAAAAATCAGCGTGAGCTCGAAAAGCC	Bn-A01-p751573
Bn-A01-p866260	T/C	A01	866260	-	67680329	4022012	Brassica_A_C_genomic	CCCATCTGGACCGTAACCATCAACAAAAAGCTCCCAGACCCGCTCGGTGTTACCAAGAAGCTTCTCATGCTCATCAGTGTAAACCTCAGGCCTCTCGCCTCCTTCTGGTAACCACAAAACCATTTCTTTAGACGCTTTACCCTTCTTCTT[T/C]TCCGCTTCCTCAAAGTATCTAACCGGCGACGCGTCCTTCAACCTGAAAGGAAATGACTTTATACTTCWAAACCCTAAACCAAATGGAACCCTAAACCCTAAACCTTGATTGCTACTTAAAAACCCTAGCTTTTTCGAAAAGCCCTAATTT	AAATTAGGGCTTTTCGAAAAAGCTAGGGTTTTTAAGTAGCAATCAAGGTTTAGGGTTTAGGGTTCCATTTGGTTTAGGGTTTWGAAGTATAAAGTCATTTCCTTTCAGGTTGAAGGACGCGTCGCCGGTTAGATACTTTGAGGAAGCGGA[A/G]AAGAAGAAGGGTAAAGCGTCTAAAGAAATGGTTTTGTGGTTACCAGAAGGAGGCGAGAGGCCTGAGGTTTACACTGATGAGCATGAGAAGCTTCTTGGTAACACCGAGCGGGTCTGGGAGCTTTTTGTTGATGGTTACGGTCCAGATGGG	Bn-A01-p866260
Bn-A01-p872436	T/C	A01	872436	-	11631353	4022012	Brassica_A_C_genomic	CTGCTCCTAGCTCTTCTTTGTTTGGAGCAGCAACTACTCCYTCGCAGACACCRCTCTTTGGTTCTTCACCRKCTCCTGCATTTGGTTCTGCTCCRTCTTT[A/G]TTTGGACAGCCAACTCCATCTATTGCTGCTACTCCTTCACAGTTTGCAGGTACAAAGWCRTKAYWCGWTTCCTAAATTCTCATAGGATACAGTTTGCATC	CTGCTCCTAGCTCTTCTTTGTTTGGAGCAGCAACTACTCCYTCGCAGACACCRCTCTTTGGTTCTTCACCRKCTCCTGCATTTGGTTCTGCTCCRTCTTT[A/G]TTTGGACAGCCAACTCCATCTATTGCTGCTACTCCTTCACAGTTTGCAGGTACAAAGWCRTKAYWCGWTTCCTAAATTCTCATAGGATACAGTTTGCATC	Bn-A01-p872436
Bn-A01-p912298	T/C	A01	912298	-	37739325	3192012	Brassica_A_C_genomic	CACAATTACATAAATCATAGTATTAGATTTCATCTTTCGAATATACAGATATATACTAAC[T/C]AATACTTTTTCATTRTATTTATAWGAATAAGAMAAGAACATGTGACTTGTTCCAAAAATC	GATTTTTGGAACAAGTCACATGTTCTTKTCTTATTCWTATAAATAYAATGAAAAAGTATT[A/G]GTTAGTATATATCTGTATATTCGAAAGATGAAATCTAATACTATGATTTATGTAATTGTG	Bn-A01-p912298
Bn-A01-p951063	A/G	A01	951063	+	20688482	4022012	Brassica_A_C_genomic	TCTGGTTGCTATGAAGATGTAAAATTTGGTATTATGTTGGGAAATGTTTTCTGGTGTCTGATGTCATGACGCTGGTTTAAGCATTCGAGTGCCAAACAATAAAACGTTCTRAAATATGAAAGTCCAMATATGAGATCACATGTCTGACTT[T/C]TCTATACCGAGACCTCTGAAATAAACAATGCACAGCCACATCAATGAGGTTCAAAAGGTACTGGAAGAAAATTTCTTGATAAAATGTACGATCACATCAGTTTGAAATATTGTTTGCCTTCATTNNNNNAGATATATCATATTGACACCT	AGGTGTCAATATGATATATCTNNNNNAATGAAGGCAAACAATATTTCAAACTGATGTGATCGTACATTTTATCAAGAAATTTTCTTCCAGTACCTTTTGAACCTCATTGATGTGGCTGTGCATTGTTTATTTCAGAGGTCTCGGTATAGA[A/G]AAGTCAGACATGTGATCTCATATKTGGACTTTCATATTTYAGAACGTTTTATTGTTTGGCACTCGAATGCTTAAACCAGCGTCATGACATCAGACACCAGAAAACATTTCCCAACATAATACCAAATTTTACATCTTCATAGCAACCAGA	Bn-A01-p951063
Bn-A01-p951341	T/G	A01	951341	-	70606457	4022012	Brassica_A_C_genomic	AGATATATCATATTGACACCTAACAAGGCATTTTCACAATTATGCAATGATAATTAATATACAGAAATGGAGGAATTCAATTTTGTTTTGTAAAGTCMGAAATATTTTACCAGCGTACAAATAATTAAAACGCA[A/C]AATCACACCGAATTGACCGATGCATTGAACAATAACAGTGAGAATAGCTGGTTTGTGACTATGGACGCCGCACGATTAAATGAATTAATCAAATTTAAATCAAAGTAGATTAATTGTACATGACCACGCCGTACCATTTGAAACTTTGTT	AGATATATCATATTGACACCTAACAAGGCATTTTCACAATTATGCAATGATAATTAATATACAGAAATGGAGGAATTCAATTTTGTTTTGTAAAGTCMGAAATATTTTACCAGCGTACAAATAATTAAAACGCA[A/C]AATCACACCGAATTGACCGATGCATTGAACAATAACAGTGAGAATAGCTGGTTTGTGACTATGGACGCCGCACGATTAAATGAATTAATCAAATTTAAATCAAAGTAGATTAATTGTACATGACCACGCCGTACCATTTGAAACTTTGTT	Bn-A01-p951341
Bn-A01-p1012990	T/G	A01	1012990	-	63753366	3192012	Brassica_A_C_genomic	TTCAAGACAAATGTATGAAGACGATGTCAAAACCGCAAAGTACTGGGGATTAGAGGATAC[T/G]GAACCAAACGGCTTCCATGCAGCTGATGTTGTTTCTGAGCCGGCCACTTCTCTTGCATCA	TGATGCAAGAGAAGTGGCCGGCTCAGAAACAACATCAGCTGCATGGAAGCCGTTTGGTTC[A/C]GTATCCTCTAATCCCCAGTACTTTGCGGTTTTGACATCGTCTTCATACATTTGTCTTGAA	Bn-A01-p1012990
Bn-A01-p1041947	T/C	A01	1041947	-	35716453	3192012	Brassica_A_C_genomic	CAGATACCAAAAAAAGTGTAACGGTTGCATTTCTCTAATCTATAAATACAACACACCCAA[A/G]CACTAAACTCTTATCCTTCTTCTCAAACAATGTCTACAACCAACAGTCACTATAGATTTT	CAGATACCAAAAAAAGTGTAACGGTTGCATTTCTCTAATCTATAAATACAACACACCCAA[A/G]CACTAAACTCTTATCCTTCTTCTCAAACAATGTCTACAACCAACAGTCACTATAGATTTT	Bn-A01-p1041947
Bn-A01-p1067371	T/G	A01	1067371	-	36618396	3192012	Brassica_A_C_genomic	ATTAGATATTATTTTTCAAAAACACATTCAATAAAAAATATTCTAATGGTGAGGTTTAAG[T/G]TTTAGTATTTATAGGATGACAAGATTTATAAATAATTCTTAAACATTTATAAATGATTTA	TAAATCATTTATAAATGTTTAAGAATTATTTATAAATCTTGTCATCCTATAAATACTAAA[A/C]CTTAAACCTCACCATTAGAATATTTTTTATTGAATGTGTTTTTGAAAAATAATATCTAAT	Bn-A01-p1067371
Bn-A01-p1104187	A/G	A01	1104187	+	40770421	4022012	Brassica_A_C_genomic	GTTGTGGTTTAGATGTGGGAAGGTTTGATTCAGAAGGCGAAAGATGGAGGCGTTGATGTGATTGAGACTTATGTCTTCTGGAATCTCCATGAGCCTTCTCCTGGCAAAGTAACTTTCTTTAGTTCTGTTCTTGTTTTCGTACATTATGTT[T/C]TTTCATTTGTTGACGGTTCTGTCTTCCGGTTCAGTATGATTTTGAAGGGAGAAATGATTTGGTGAGATTCGTGAAGACGMTTCACAAAGCTGGTCTCTATGCTCATCKTCGGATTGGGCCTTACGTTTGTGCTGAGTGGAACTTCGGGTA	TACCCGAAGTTCCACTCAGCACAAACGTAAGGCCCAATCCGAMGATGAGCATAGAGACCAGCTTTGTGAAKCGTCTTCACGAATCTCACCAAATCATTTCTCCCTTCAAAATCATACTGAACCGGAAGACAGAACCGTCAACAAATGAAA[A/G]AACATAATGTACGAAAACAAGAACAGAACTAAAGAAAGTTACTTTGCCAGGAGAAGGCTCATGGAGATTCCAGAAGACATAAGTCTCAATCACATCAACGCCTCCATCTTTCGCCTTCTGAATCAAACCTTCCCACATCTAAACCACAAC	Bn-A01-p1104187
Bn-A01-p1132885	A/C	A01	1132885	+	15756443	3192012	Brassica_A_C_genomic	TCGTAGATGATTCTTTTCCGGAGTCTTATCTTTACGGTGACTTTCAGGTGAATCCAGTTG[A/C]RACRGTGGAGGTTCAGAGGCAGTGCRTTCCGGTTAAACCCCGAAGCAAACGCCGTCGTAC	TCGTAGATGATTCTTTTCCGGAGTCTTATCTTTACGGTGACTTTCAGGTGAATCCAGTTG[A/C]RACRGTGGAGGTTCAGAGGCAGTGCRTTCCGGTTAAACCCCGAAGCAAACGCCGTCGTAC	Bn-A01-p1132885
Bn-A01-p1133447	A/G	A01	1133447	+	47637491	3192012	Brassica_A_C_genomic	ATCAGAGAGATGGTAGGTTGTTCCATATTCATGAGTTTGAGCTATGATTAGAGATATTTG[A/G]TTTATTGAACTTGTGATTTAAAATAAAAACTATGGTCGTTTGGAACTAATTGGGTCCTTC	ATCAGAGAGATGGTAGGTTGTTCCATATTCATGAGTTTGAGCTATGATTAGAGATATTTG[A/G]TTTATTGAACTTGTGATTTAAAATAAAAACTATGGTCGTTTGGAACTAATTGGGTCCTTC	Bn-A01-p1133447
Bn-A01-p1150857	T/C	A01	1150857	-	72687369	3192012	Brassica_A_C_genomic	CTAGACTACAAYGGATTGTTGGACATTTAGATAAGATATARYTMATCTAACTAAAATAGC[A/G]AAGATAGTAAACACACGAGTAAACACACGTTGCCTGTAGTGGTTGATAGACCTTGAACCT	CTAGACTACAAYGGATTGTTGGACATTTAGATAAGATATARYTMATCTAACTAAAATAGC[A/G]AAGATAGTAAACACACGAGTAAACACACGTTGCCTGTAGTGGTTGATAGACCTTGAACCT	Bn-A01-p1150857
Bn-A01-p1152123	A/G	A01	1152123	+	16708427	4022012	Brassica_A_C_genomic	TGCTTCCNNNNNNNNNNNNNNNNNNNNNNNNNNNNNNNNNNNNNNNNNNNNNTAGAGGATCGGTAATCATTGAAAAGCGGAASTTACCACTAAATCACCACCGTTCTTCTTAGCTTCCACCATAGGAACACAAAGCTTATCTGGATTTCC[A/G]TATTGGAACTACCAAATTTTAAAGAAAAAAAAATTAAAAATTAGAAACAAAATGAGAATCATATAGATGAGCATGTATGTATATCATTACCGCCATGACTTGTGCATCCGCTACAAAGTATAAGAAATCACCATCAACATCAAGCTGCAA	TGCTTCCNNNNNNNNNNNNNNNNNNNNNNNNNNNNNNNNNNNNNNNNNNNNNTAGAGGATCGGTAATCATTGAAAAGCGGAASTTACCACTAAATCACCACCGTTCTTCTTAGCTTCCACCATAGGAACACAAAGCTTATCTGGATTTCC[A/G]TATTGGAACTACCAAATTTTAAAGAAAAAAAAATTAAAAATTAGAAACAAAATGAGAATCATATAGATGAGCATGTATGTATATCATTACCGCCATGACTTGTGCATCCGCTACAAAGTATAAGAAATCACCATCAACATCAAGCTGCAA	Bn-A01-p1152123
Bn-A01-p1152359	T/C	A01	1152359	-	40630398	4022012	Brassica_A_C_genomic	AACATCAAGCTGCAAATTTACAGAAGCTTAATCAGATTGGAGACAGAGTTAAGTGAAGAGAGAAAAAACAAAAGCTAGACCTCGGTGGCGTTGAAGAGAG[T/C]TTTCACAGCYTTGTTGTTTACTTTAAGTCCTAGTTCCACGAGTTTATTAGTCTCCTGTAGTGCAGCTTTACATTCCGGTCCAGCTGACTCACCTATCTGC	GCAGATAGGTGAGTCAGCTGGACCGGAATGTAAAGCTGCACTACAGGAGACTAATAAACTCGTGGAACTAGGACTTAAAGTAAACAACAARGCTGTGAAA[A/G]CTCTCTTCAACGCCACCGAGGTCTAGCTTTTGTTTTTTCTCTCTTCACTTAACTCTGTCTCCAATCTGATTAAGCTTCTGTAAATTTGCAGCTTGATGTT	Bn-A01-p1152359
Bn-A01-p1156979	T/G	A01	1156979	-	44635342	3192012	Brassica_A_C_genomic	TTATTTAGATGAACATAGTTTGAGTATTAAAATGACCACAAATTTAATTTATAAGCAAAA[A/C]AATTAGTTTAGATGGTGAGGTATTTTTCATCTAAATAAACTGGATAGAAAAAAAAAWYTT	TTATTTAGATGAACATAGTTTGAGTATTAAAATGACCACAAATTTAATTTATAAGCAAAA[A/C]AATTAGTTTAGATGGTGAGGTATTTTTCATCTAAATAAACTGGATAGAAAAAAAAAWYTT	Bn-A01-p1156979
Bn-A01-p1158564	T/C	A01	1158564	-	49607329	3192012	Brassica_A_C_genomic	ATTTCTTAYAGTAATATAAACCAAAGAAATTTGTTTTACAATAAAATTCGTTTTGATGAT[T/C]TAAACTGGGTCAAAGAAGTCCACCAKTAATCCACTATGATTTTCGATGGGCTTTGCTCTG	CAGAGCAAAGCCCATCGAAAATCATAGTGGATTAMTGGTGGACTTCTTTGACCCAGTTTA[A/G]ATCATCAAAACGAATTTTATTGTAAAACAAATTTCTTTGGTTTATATTACTRTAAGAAAT	Bn-A01-p1158564
Bn-A01-p1194009	A/G	A01	1194009	+	54773390	4022012	Brassica_A_C_genomic	TCCCAAGTCCTTTGTTTGAAGTTGCTGATGAAACTCATGAGAAACATGTTTTGTCATCTCAGGACAAAAAGGTTGAAGATACAGAATCTGATCCACTAGAAGACACATTTGCTAAGACTGAGGATGATTCATCATGTAAGAGTTTGTTGA[A/G]GGAGGTAGAGTTGGAGAAAGAAAAGATTGAACTAGAATTATCAAGATGCTTGGAGAATCTTGAAAGTACAAAGGCTGTGTTGGAAGAGAAAGAGCAGCTCATATCAGAGATGAAGTCGCAGCTTACKTCATCGAGAGACCTCCAAAGCTT	TCCCAAGTCCTTTGTTTGAAGTTGCTGATGAAACTCATGAGAAACATGTTTTGTCATCTCAGGACAAAAAGGTTGAAGATACAGAATCTGATCCACTAGAAGACACATTTGCTAAGACTGAGGATGATTCATCATGTAAGAGTTTGTTGA[A/G]GGAGGTAGAGTTGGAGAAAGAAAAGATTGAACTAGAATTATCAAGATGCTTGGAGAATCTTGAAAGTACAAAGGCTGTGTTGGAAGAGAAAGAGCAGCTCATATCAGAGATGAAGTCGCAGCTTACKTCATCGAGAGACCTCCAAAGCTT	Bn-A01-p1194009
Bn-A01-p1208515	T/G	A01	1208515	-	30670308	4022012	Brassica_A_C_genomic	GTTGTGCTTTCTTKTTTTTGATTGTCTGTGTTCTGGAAATTTTCCAAAATTTATTGCACTCTTGAATACAATATGATCGTTAGTATAGAGATGGTTGTGT[T/G]TTTTTTTCCCTGTTATGTCKAATTTTGTTTTTTTHTWTWTTACAGAACATTCTTGKAATACCACAGAGACTGTCKCTAGAGATGACAAACCGGTTTACGA	TCGTAAACCGGTTTGTCATCTCTAGMGACAGTCTCTGTGGTATTMCAAGAATGTTCTGTAAWAWADAAAAAAACAAAATTMGACATAACAGGGAAAAAAA[A/C]ACACAACCATCTCTATACTAACGATCATATTGTATTCAAGAGTGCAATAAATTTTGGAAAATTTCCAGAACACAGACAATCAAAAAMAAGAAAGCACAAC	Bn-A01-p1208515
Bn-A01-p1248141	T/C	A01	1248141	-	49601473	4022012	Brassica_A_C_genomic	CNNNNNNNNNNNNNNNAGCAACAGCGATTCCAACTGCTTGCTGYGTYACTGTTGGAAGAGTTCTTCTTGGYAGATTGCATCCTAGCTCYGAGAGTTTCTTGTGTGAGATTGCGTAATCTCTGAAGAACACATCCTCGTCCTGACATATGA[T/C]ATACGCATTATCRTTATACATTTTACTATGTTGATGAAACWAAAAAAAAGTCRTCAGTGTAATTGTACTGAACCTTTGCATAGAGCTTCACATAAGGTTCGANNNNNNNNNNNNNNNNNNNNNNNNNGTCAGTTTTAAGTTGCAGCAGTT	AACTGCTGCAACTTAAAACTGACNNNNNNNNNNNNNNNNNNNNNNNNNTCGAACCTTATGTGAAGCTCTATGCAAAGGTTCAGTACAATTACACTGAYGACTTTTTTTTWGTTTCATCAACATAGTAAAATGTATAAYGATAATGCGTAT[A/G]TCATATGTCAGGACGAGGATGTGTTCTTCAGAGATTACGCAATCTCACACAAGAAACTCTCRGAGCTAGGATGCAATCTRCCAAGAAGAACTCTTCCAACAGTRACRCAGCAAGCAGTTGGAATCGCTGTTGCTNNNNNNNNNNNNNNNG	Bn-A01-p1248141
Bn-A01-p1250595	A/C	A01	1250595	+	27608453	3192012	Brassica_A_C_genomic	ACGGTCAATCTTGGTTTGTGGGATACTGCAGGTAARTATGAATGATGACCACCCATTTMA[T/G]CATCGAGCTTTTTGTAGTTGCAGCAGCTATTGATTTATATATCAATTAATATAATTTGTT	AACAAATTATATTAATTGATATATAAATCAATAGCTGCTGCAACTACAAAAAGCTCGATG[A/C]TKAAATGGGTGGTCATCATTCATAYTTACCTGCAGTATCCCACAAACCAAGATTGACCGT	Bn-A01-p1250595
Bn-A01-p1275284	A/C	A01	1275284	+	21758416	3192012	Brassica_A_C_genomic	GCAATAATATAGAAAAACGAGGGAGATGTAAAATAGTTCACAAAAAGTAAACTCGTCTGC[A/C]GATAAAAGAGGTTGATAGACTCAAAATAAGTCAGGACAAGTGAATTGATGTGATGATATA	GCAATAATATAGAAAAACGAGGGAGATGTAAAATAGTTCACAAAAAGTAAACTCGTCTGC[A/C]GATAAAAGAGGTTGATAGACTCAAAATAAGTCAGGACAAGTGAATTGATGTGATGATATA	Bn-A01-p1275284
Bn-A01-p1320368	A/G	A01	1320368	+	73804457	3192012	Brassica_A_C_genomic	CGACGTAATTGGTGATTTATTTAAAAGAAGCTATGTTAAGATGTTGTATGGCGTTTTTGT[A/G]TGCAGCCTGGAGTTATGGGGACGCATGATGAAGAGACTAGGAAGTTTTYCAAGCAYTCTT	CGACGTAATTGGTGATTTATTTAAAAGAAGCTATGTTAAGATGTTGTATGGCGTTTTTGT[A/G]TGCAGCCTGGAGTTATGGGGACGCATGATGAAGAGACTAGGAAGTTTTYCAAGCAYTCTT	Bn-A01-p1320368
Bn-A01-p1387769	T/G	A01	1387769	-	18794414	3192012	Brassica_A_C_genomic	GAACCCTCTTTGTGAGCAAAAACCCAATAAGGATTAAGGAATGAAGACTATACTTAAAAA[T/G]AAAATATTTGCAACYCGAAAGTATTTGCATTTCCTTAATTTCTTTCTTTATARTGTTWTG	CAWAACAYTATAAAGAAAGAAATTAAGGAAATGCAAATACTTTCGRGTTGCAAATATTTT[A/C]TTTTTAAGTATAGTCTTCATTCCTTAATCCTTATTGGGTTTTTGCTCACAAAGAGGGTTC	Bn-A01-p1387769
Bn-A01-p1439621	A/G	A01	1439621	+	26766362	4022012	Brassica_A_C_genomic	TAGAYTACAGCGAGTTCATTGCAGCGACCATCCATCTCAACAAACTTGAACGTGAAGAACATCTTGTGGCTGCCTTTCAATACTTTGACAAAGATGGAAG[T/C]GGCTACATTACGATCGATGAGCTGCAACAAGCGTGTGTTGAACATAGTATGACTGATGTTTTYCTTGAAGACATCATCAAAGAAGTTGATCAAAACAATG	CATTGTTTTGATCAACTTCTTTGATGATGTCTTCAAGRAAAACATCAGTCATACTATGTTCAACACACGCTTGTTGCAGCTCATCGATCGTAATGTAGCC[A/G]CTTCCATCTTTGTCAAAGTATTGAAAGGCAGCCACAAGATGTTCTTCACGTTCAAGTTTGTTGAGATGGATGGTCGCTGCAATGAACTCGCTGTARTCTA	Bn-A01-p1439621
Bn-A01-p1440009	A/C	A01	1440009	+	72649424	4022012	Brassica_A_C_genomic	GTTATCAGTATCCATTGCCTGAAACATCTCCCTTAAMCCAGCAATCTCTTCTTCMGAGAGGCTCYCAGCTATCACCTGATGATCCCAAAMAAASAMACAA[T/G]GTCAAGAGAAGTGTGATGCAAAGAACATAGAAGATAAAAAGGGATTAAAAGACACTAACCTTCAAASCCATCTTCTTTAGTTTATTCATTGCAGAGMACT	AGTKCTCTGCAATGAATAAACTAAAGAAGATGGSTTTGAAGGTTAGTGTCTTTTAATCCCTTTTTATCTTCTATGTTCTTTGCATCACACTTCTCTTGAC[A/C]TTGTKTSTTTKTTTGGGATCATCAGGTGATAGCTGRGAGCCTCTCKGAAGAAGAGATTGCTGGKTTAAGGGAGATGTTTCAGGCAATGGATACTGATAAC	Bn-A01-p1440009
Bn-A01-p1443389	A/G	A01	1443389	+	26714403	4022012	Brassica_A_C_genomic	GCATATTCGTTTTTATTATATTGGTAACACATACTAATATCATTACAAGTTTACAACTAGGATATTAGCACTAAACACRATGTTTTTATTTATATGGTCAACACACTGAGTCCATGGCAAGAAGTTTCGGTTTATCTAGGCGCCGCCGGT[T/C]CAAGCCAATACGGTTTAATTAGTGGTTAGAGAGCTATGAACTTGAAGACAAAATTTACATGTGCGTTTGTCGTCTTCTCCAGYTCCTCCGAAGAGCTTTATTCCACACAGTTGCTACAACTTGAGTAAAATAAAGATATTTGTAGGAGAC	GTCTCCTACAAATATCTTTATTTTACTCAAGTTGTAGCAACTGTGTGGAATAAAGCTCTTCGGAGGARCTGGAGAAGACGACAAACGCACATGTAAATTTTGTCTTCAAGTTCATAGCTCTCTAACCACTAATTAAACCGTATTGGCTTG[A/G]ACCGGCGGCGCCTAGATAAACCGAAACTTCTTGCCATGGACTCAGTGTGTTGACCATATAAATAAAAACATYGTGTTTAGTGCTAATATCCTAGTTGTAAACTTGTAATGATATTAGTATGTGTTACCAATATAATAAAAACGAATATGC	Bn-A01-p1443389
Bn-A01-p1448811	T/C	A01	1448811	-	16741435	4022012	Brassica_A_C_genomic	ATCTGCATCGCCATTTGYGCCCTCACGTTCTGGATATGTGACATTATAGTCACTTACAGTCTCCCTGTGCTGCTTAAATCCATTGGACTTGCTGGTGTGTTTGGAATGTATGCARTCGTATGTTGCATCTCGTGGGCCTTTGTGTACCTT[A/G]AAGTCCCTGAAACTAAAGGTATGCCACTTGAAGTCATCACTGAGTTCTTCTCTGTTGGAGCTAGACAAGCTGAAGCTGAAAAAAACAACTGAGAAACAAAAAGACAGGAGTTCAAAGTTTGTAATGTTACCATGTTGGTGTGGATTTGTT	ATCTGCATCGCCATTTGYGCCCTCACGTTCTGGATATGTGACATTATAGTCACTTACAGTCTCCCTGTGCTGCTTAAATCCATTGGACTTGCTGGTGTGTTTGGAATGTATGCARTCGTATGTTGCATCTCGTGGGCCTTTGTGTACCTT[A/G]AAGTCCCTGAAACTAAAGGTATGCCACTTGAAGTCATCACTGAGTTCTTCTCTGTTGGAGCTAGACAAGCTGAAGCTGAAAAAAACAACTGAGAAACAAAAAGACAGGAGTTCAAAGTTTGTAATGTTACCATGTTGGTGTGGATTTGTT	Bn-A01-p1448811
Bn-A01-p1449865	A/G	A01	1449865	+	60725373	4022012	Brassica_A_C_genomic	GTGGTGGKTACAAAAGTCACGGACTATCWTGAAGAAGTAGATAAAGAGAGCGATGAAACAAGCAATCCCACACAGGASKAACAACCCCCAGAAGCTACGGAGCTTAAGCTGTTCTGGATCATCATCTGACGCTGAACCATTCACGTTACT[A/G]CAGTTGGACTTTGAAAGCCACTTGTCATGTATCTTCTGAAGCTTCCCTGTTTCCGATAGTCCTAAGATGGCCGTTGACATGTCAACTGCTAACGGAGAGTCTCTTGGGAATGCCTTCAAACAAAATAAAGATGATCAAGAATAYTGTTTA	GTGGTGGKTACAAAAGTCACGGACTATCWTGAAGAAGTAGATAAAGAGAGCGATGAAACAAGCAATCCCACACAGGASKAACAACCCCCAGAAGCTACGGAGCTTAAGCTGTTCTGGATCATCATCTGACGCTGAACCATTCACGTTACT[A/G]CAGTTGGACTTTGAAAGCCACTTGTCATGTATCTTCTGAAGCTTCCCTGTTTCCGATAGTCCTAAGATGGCCGTTGACATGTCAACTGCTAACGGAGAGTCTCTTGGGAATGCCTTCAAACAAAATAAAGATGATCAAGAATAYTGTTTA	Bn-A01-p1449865
Bn-A01-p1578682	A/C	A01	1578682	+	28706349	3192012	Brassica_A_C_genomic	TACAAAACCACGAGTGAGCTCATACTAACTCTACGAAGCAACTGAGGCAAGATCTAAACC[A/C]CACCTTTTCTCTTATTARAGGCAGATACATTGGCACTGTTGAATGAACCGTTTAARTTCT	TACAAAACCACGAGTGAGCTCATACTAACTCTACGAAGCAACTGAGGCAAGATCTAAACC[A/C]CACCTTTTCTCTTATTARAGGCAGATACATTGGCACTGTTGAATGAACCGTTTAARTTCT	Bn-A01-p1578682
Bn-A01-p1580970	A/G	A01	1580970	+	36716331	4022012	Brassica_A_C_genomic	CCCTMAACTAAAAAATATAGCGAAACAACTCTTCAACTAAAGATTTATCGTGAAACAATCCTTCCACTATAAATTAGACAAATGAAACATTCAAYTTCAATTGCATTAAACATATGTCACCCTCCGTAACGGAAGATGACATACACTAAC[A/G]ATTTGTAGTTAATGGTTTATAATGTTAAATGGATTCAGTTCGTCGGTAATCTCTAACTTACCGATAGAAACGTATCCTCGATAATTCYAAATTTTCTGATGGAAATTGGTTGGATTGCTGGACAGAAAATACCAACAAATTTACATCGTC	CCCTMAACTAAAAAATATAGCGAAACAACTCTTCAACTAAAGATTTATCGTGAAACAATCCTTCCACTATAAATTAGACAAATGAAACATTCAAYTTCAATTGCATTAAACATATGTCACCCTCCGTAACGGAAGATGACATACACTAAC[A/G]ATTTGTAGTTAATGGTTTATAATGTTAAATGGATTCAGTTCGTCGGTAATCTCTAACTTACCGATAGAAACGTATCCTCGATAATTCYAAATTTTCTGATGGAAATTGGTTGGATTGCTGGACAGAAAATACCAACAAATTTACATCGTC	Bn-A01-p1580970
Bn-A01-p1641033	A/G	A01	1641033	+	15644402	4022012	Brassica_A_C_genomic	TAGGGAACGTTTGCTTTACTAATTTYCCCAGCAACACTGCTTTCCGRGGGTTTGGRGGSCCCCAAGGTATGCTYATWACTGAAAACTGGATYCAGAGAAT[T/C]GCAGCAGAGCTTGATAAAACCCCTGAAGAAATCAAAGTGAGTTAAATGTCTTTCTAACCTTCTTTATTGTCCTGAAANDTTTGTAGTAATTGTTCTTGTC	GACAAGAACAATTACTACAAAHNTTTCAGGACAATAAAGAAGGTTAGAAAGACATTTAACTCACTTTGATTTCTTCAGGGGTTTTATCAAGCTCTGCTGC[A/G]ATTCTCTGRATCCAGTTTTCAGTWATRAGCATACCTTGGGGSCCYCCAAACCCYCGGAAAGCAGTGTTGCTGGGRAAATTAGTAAAGCAAACGTTCCCTA	Bn-A01-p1641033
Bn-A01-p1719658	T/C	A01	1719658	-	42723424	4022012	Brassica_A_C_genomic	GATGGTATCTGAGAGGCAACGTATTGAAGCCCCCACTACTCCCTCCTCAAATGCAGACAATATGCCGCCACCTCCATCGTATGAGGAAGCGAATGGAGTGTTTGCATCTCACATGCAYGACACATCAACAGATAGCATGGGTTACTTCTT[A/G]GGAGAGGTATGCTACTCAGCCTTGAAAGACTACATGTAGATTTCTTAGGAGAGGTATGCTAATCTCTTTGATAAAACATTTTTCAGGTCTTGTTCCCATATCACGGTGTGACAGATGTCGARCTGAGCTTAACAGCTGGTGAATACGTTG	GATGGTATCTGAGAGGCAACGTATTGAAGCCCCCACTACTCCCTCCTCAAATGCAGACAATATGCCGCCACCTCCATCGTATGAGGAAGCGAATGGAGTGTTTGCATCTCACATGCAYGACACATCAACAGATAGCATGGGTTACTTCTT[A/G]GGAGAGGTATGCTACTCAGCCTTGAAAGACTACATGTAGATTTCTTAGGAGAGGTATGCTAATCTCTTTGATAAAACATTTTTCAGGTCTTGTTCCCATATCACGGTGTGACAGATGTCGARCTGAGCTTAACAGCTGGTGAATACGTTG	Bn-A01-p1719658
Bn-A01-p1745099	T/C	A01	1745099	-	12732395	3192012	Brassica_A_C_genomic	ACAGACAGTTGATATGRTACAAATCCAATCAAACGTATGTTMACCTTTGATCACTTGGGT[A/G]AAATCACGAGAAATGTCACAGAGAAAATGAAAAACACTCACACATTCAATGTCACATGCA	ACAGACAGTTGATATGRTACAAATCCAATCAAACGTATGTTMACCTTTGATCACTTGGGT[A/G]AAATCACGAGAAATGTCACAGAGAAAATGAAAAACACTCACACATTCAATGTCACATGCA	Bn-A01-p1745099
Bn-A01-p1770291	T/C	A01	1770291	-	14690372	3192012	Brassica_A_C_genomic	TTACATGCATGAACGTATATGTCGACACTTGTTTCTGGTGTATTGAGTTGGAGGTAAGTA[T/C]ACGCTATAATTACTATACAAAACATATGTGYGTGATGTATCATGACATAAATCACAAAGC	GCTTTGTGATTTATGTCATGATACATCACRCACATATGTTTTGTATAGTAATTATAGCGT[A/G]TACTTACCTCCAACTCAATACACCAGAAACAAGTGTCGACATATACGTTCATGCATGTAA	Bn-A01-p1770291
Bn-A01-p1770482	A/C	A01	1770482	+	60697330	3192012	Brassica_A_C_genomic	AACAATAATAAGGGGGTCCAAATATTGGTCGGATATGATGGGATCCTAATCAAAGGTAAA[A/C]GTGTTCTGTATATCAAAACTATACAAAATTTACAAAAAAAAAAACTATCTATATATTCTA	AACAATAATAAGGGGGTCCAAATATTGGTCGGATATGATGGGATCCTAATCAAAGGTAAA[A/C]GTGTTCTGTATATCAAAACTATACAAAATTTACAAAAAAAAAAACTATCTATATATTCTA	Bn-A01-p1770482
Bn-A01-p1772621	A/G	A01	1772621	+	15687401	3192012	Brassica_A_C_genomic	GCGCCCTTCTTTTATGTCTCCAAATTCAAAATCATACAACAATCTAGTACTCCCGATAAG[A/G]TTTTTTTTARAATTTTCATAYTTATTAACAATATAATAAATATTTACTATTTAATTTATY	GCGCCCTTCTTTTATGTCTCCAAATTCAAAATCATACAACAATCTAGTACTCCCGATAAG[A/G]TTTTTTTTARAATTTTCATAYTTATTAACAATATAATAAATATTTACTATTTAATTTATY	Bn-A01-p1772621
Bn-A01-p1773289	T/C	A01	1773289	-	55739509	3192012	Brassica_A_C_genomic	CAAGAGAAAACATCGTAGCCAWCAAATTATTATMGCCTAAGGAGAAAKAGAGCGTAAAGG[A/G]TGTCATTTCAGATACATTAACTAGGACCGACCGTTTTTGGACACGAATATATGGCTTAGC	CAAGAGAAAACATCGTAGCCAWCAAATTATTATMGCCTAAGGAGAAAKAGAGCGTAAAGG[A/G]TGTCATTTCAGATACATTAACTAGGACCGACCGTTTTTGGACACGAATATATGGCTTAGC	Bn-A01-p1773289
Bn-A01-p1823705	T/C	A01	1823705	-	69797449	3192012	Brassica_A_C_genomic	CGCAGCAGCAGCTATACTCTCCTCATCAGAGTTGTAAAAGCTTTCATCACATCCATTACC[T/C]TSACTTGGTACATCGAATCTCACACGGTTTCCTTGYYCWTCATCCGAACAATCATCACCM	KGGTGATGATTGTTCGGATGAWGRRCAAGGAAACCGTGTGAGATTCGATGTACCAAGTSA[A/G]GGTAATGGATGTGATGAAAGCTTTTACAACTCTGATGAGGAGAGTATAGCTGCTGCTGCG	Bn-A01-p1823705
Bn-A01-p1855903	A/G	A01	1855903	+	50781449	3192012	Brassica_A_C_genomic	TAATAATCATTGAAGTGTTACTCTCATGGTCGTTGATGTATGCTGCTTTTGATGTGAAGC[A/G]GGTTGAGGMAAAAGCRAAWCMTGAGGGGGAAGCTARTCTKAAGTGGGAGAACTGTGAAGA	TAATAATCATTGAAGTGTTACTCTCATGGTCGTTGATGTATGCTGCTTTTGATGTGAAGC[A/G]GGTTGAGGMAAAAGCRAAWCMTGAGGGGGAAGCTARTCTKAAGTGGGAGAACTGTGAAGA	Bn-A01-p1855903
Bn-A01-p1864705	T/G	A01	1864705	-	21772405	3192012	Brassica_A_C_genomic	RATCTTAAAATTAAAGATACTTTTAGAATTAACAGAAACTGAAAWTAGTGAATTTGAGGA[A/C]CTTACCTTGTCCATTGTGTATGTATAATGCTCCCATGCATGAGTGCAGAGCCAAGCTCCA	RATCTTAAAATTAAAGATACTTTTAGAATTAACAGAAACTGAAAWTAGTGAATTTGAGGA[A/C]CTTACCTTGTCCATTGTGTATGTATAATGCTCCCATGCATGAGTGCAGAGCCAAGCTCCA	Bn-A01-p1864705
Bn-A01-p1879401	A/G	A01	1879401	+	69765489	4022012	Brassica_A_C_genomic	ACTCTATAGACAAAAAAAAAACACGCAACATGAGAGACTTGAAAGTACATTTGCATAANNNNNNNNCTAACAGCAATCATCGTTGCACATTAAAAAGGGTACTCACAGTTTCAAGCGGGAAGGGATGCAAGTTTTGCTGCAATATCCACT[A/G]GAAAACTGAAAGGGTGAMGTTGCCAATGCCAAGGAAGCAACATTTGATCTGAAAGTAAGAAAGACGATTTCTTTTTACTAAAAATGAGAAACCCAACACGAGAATTGACAGAAAGAGACAAACTTTGTTTCCAGAACAACACANNNNNNN	ACTCTATAGACAAAAAAAAAACACGCAACATGAGAGACTTGAAAGTACATTTGCATAANNNNNNNNCTAACAGCAATCATCGTTGCACATTAAAAAGGGTACTCACAGTTTCAAGCGGGAAGGGATGCAAGTTTTGCTGCAATATCCACT[A/G]GAAAACTGAAAGGGTGAMGTTGCCAATGCCAAGGAAGCAACATTTGATCTGAAAGTAAGAAAGACGATTTCTTTTTACTAAAAATGAGAAACCCAACACGAGAATTGACAGAAAGAGACAAACTTTGTTTCCAGAACAACACANNNNNNN	Bn-A01-p1879401
Bn-A01-p1993302	T/C	A01	1993302	-	64781354	3192012	Brassica_A_C_genomic	CAGCTAGCTAATTATTTGAATTAACAAAAAACTTTTGTGGTGCATTGAAAAAGAGCYAAG[A/G]CCCCATGACGATTCACGATGTTCTTAAGATGGATTATTATGACGTTAACTTTATGTTATC	CAGCTAGCTAATTATTTGAATTAACAAAAAACTTTTGTGGTGCATTGAAAAAGAGCYAAG[A/G]CCCCATGACGATTCACGATGTTCTTAAGATGGATTATTATGACGTTAACTTTATGTTATC	Bn-A01-p1993302
Bn-A01-p2004336	A/G	A01	2004336	+	55606405	3192012	Brassica_A_C_genomic	TACATTAATGGATATATATGTTAGTTAAAACTCCACTTTAAGTCTTTAACTTACCAAAGA[A/G]TGTGACATGAACGGGGTYATGTCTCCATTAGCATGTCGTTAATCTTATTGKTTGGACACA	TACATTAATGGATATATATGTTAGTTAAAACTCCACTTTAAGTCTTTAACTTACCAAAGA[A/G]TGTGACATGAACGGGGTYATGTCTCCATTAGCATGTCGTTAATCTTATTGKTTGGACACA	Bn-A01-p2004336
Bn-A01-p2025400	A/G	A01	2025400	+	70622414	3192012	Brassica_A_C_genomic	ATGCATCAAAATGTTGCCGTTTACATTTWWWAAAAAAAATTCCATCAAARARATTTCCCA[T/C]AAAATTATTGGATATATATATGATAGTGACATGGTTTATCGACTAATATTGTATAAACGG	CCGTTTATACAATATTAGTCGATAAACCATGTCACTATCATATATATATCCAATAATTTT[A/G]TGGGAAATYTYTTTGATGGAATTTTTTTTWWWAAATGTAAACGGCAACATTTTGATGCAT	Bn-A01-p2025400
Bn-A01-p2069218	T/C	A01	2069218	-	25738302	3192012	Brassica_A_C_genomic	GTCTGCTCTCTCTCATTTTTTAATTATTTTTGGACTAATTTTGGATTTATGAGAATCTTA[T/C]ATTTAATATTATCTTTAATAAYTGAGTYTATCTTAAAAAGAAACAGTTTTCAACACACAA	TTGTGTGTTGAAAACTGTTTCTTTTTAAGATARACTCARTTATTAAAGATAATATTAAAT[A/G]TAAGATTCTCATAAATCCAAAATTAGTCCAAAAATAATTAAAAAATGAGAGAGAGCAGAC	Bn-A01-p2069218
Bn-A01-p2069488	T/C	A01	2069488	-	46680508	3192012	Brassica_A_C_genomic	AAGGAACAAATTATAAGAAGAAAAACAAATATTTTCAAAAGAAAATACAGCTTCTGGCAT[T/C]TAAAAACTGAAGTGTGTGATGCTTATTCAAATTAATCGTATATRATGATGATTATTACAA	TTGTAATAATCATCATYATATACGATTAATTTGAATAAGCATCACACACTTCAGTTTTTA[A/G]ATGCCAGAAGCTGTATTTTCTTTTGAAAATATTTGTTTTTCTTCTTATAATTTGTTCCTT	Bn-A01-p2069488
Bn-A01-p2100996	T/C	A01	2100996	-	20728398	3192012	Brassica_A_C_genomic	ACAACTAAATGTCCCTTTAGTTGCATTTACTGATGAACTTTCAACACTCATACAGTTGCG[T/C]GAAAATGTTAACTTCGAGTTAGTACAGTATGYATCTCCATATATAATAAAATCAGGGATW	WATCCCTGATTTTATTATATATGGAGATRCATACTGTACTAACTCGAAGTTAACATTTTC[A/G]CGCAACTGTATGAGTGTTGAAAGTTCATCAGTAAATGCAACTAAAGGGACATTTAGTTGT	Bn-A01-p2100996
Bn-A01-p2148059	T/C	A01	2148059	-	47660357	4022012	Brassica_A_C_genomic	AAAACATCTTGTGAAGCACAACAAGGGAGCTTACATTTGTTGCTCATTTAGTACAGAGAAGGATCCTCTGTTACCTTCTRTCCAGCAGTTAACCGATGCTCGTGTCATCTATAGTGTATCTGCTGCACTGGGTCATAACAAGGTATCTTT[T/C]TCTTTAAATTACTGTATTTGCTTTATGTCCTTTTCTTTCACATTYTTTAAACTATTATTTTCCTGACAGGACTCGCATCCGGAATGCAGCGCAAGAGTTCCTGCTATTGTTACAGCTCTTGAGAAGAATGAGCTCACTCGTAAGGTGATT	AATCACCTTACGAGTGAGCTCATTCTTCTCAAGAGCTGTAACAATAGCAGGAACTCTTGCGCTGCATTCCGGATGCGAGTCCTGTCAGGAAAATAATAGTTTAAARAATGTGAAAGAAAAGGACATAAAGCAAATACAGTAATTTAAAGA[A/G]AAAGATACCTTGTTATGACCCAGTGCAGCAGATACACTATAGATGACACGAGCATCGGTTAACTGCTGGAYAGAAGGTAACAGAGGATCCTTCTCTGTACTAAATGAGCAACAAATGTAAGCTCCCTTGTTGTGCTTCACAAGATGTTTT	Bn-A01-p2148059
Bn-A01-p2187099	T/C	A01	2187099	-	31702321	3192012	Brassica_A_C_genomic	TTTGTYTTCTTTTTGGTCAACTARGATTTTACTAGGATCAAAGCTTTGATTAGTGTGGTA[A/G]TTAATTGTTTTCTCAAAATCGATAAATATATAGAACTTAGAAGTATGATACTTTATATCA	TTTGTYTTCTTTTTGGTCAACTARGATTTTACTAGGATCAAAGCTTTGATTAGTGTGGTA[A/G]TTAATTGTTTTCTCAAAATCGATAAATATATAGAACTTAGAAGTATGATACTTTATATCA	Bn-A01-p2187099
Bn-A01-p2207452	A/G	A01	2207452	+	21718479	3192012	Brassica_A_C_genomic	GTAAAAAGGAATATAAGGTACCTTGTCATGCAACTTACACTTCGTTAGACTTAAGAAGTA[A/G]CAGAGTTGCATTATGCKTGGCGCATTCACATCACTCACACTRACACACTCCTCACRATAT	GTAAAAAGGAATATAAGGTACCTTGTCATGCAACTTACACTTCGTTAGACTTAAGAAGTA[A/G]CAGAGTTGCATTATGCKTGGCGCATTCACATCACTCACACTRACACACTCCTCACRATAT	Bn-A01-p2207452
Bn-A01-p2242890	T/C	A01	2242890	-	21649475	4022012	Brassica_A_C_genomic	TCGAATAATAAATTTTTTAAAAGCAACTTCTTTTTCTTTTGCTCGTGTTTTTTCTTATACAAGTATTAWAATCAAAATACCATAAGACAAATAAATCTTG[A/G]CATCAAGTCACATTTGTCTCTTTATCATTTGTCAAACTTAGCATTGAATTCTTCATCCAAAAATGCAAACTTTTGTATKCAAAATCTAATAGTATAGTTT	TCGAATAATAAATTTTTTAAAAGCAACTTCTTTTTCTTTTGCTCGTGTTTTTTCTTATACAAGTATTAWAATCAAAATACCATAAGACAAATAAATCTTG[A/G]CATCAAGTCACATTTGTCTCTTTATCATTTGTCAAACTTAGCATTGAATTCTTCATCCAAAAATGCAAACTTTTGTATKCAAAATCTAATAGTATAGTTT	Bn-A01-p2242890
Bn-A01-p2345255	A/G	A01	2345255	+	52721389	4022012	Brassica_A_C_genomic	CAGTAGTCTCTGTAGTTCCGGTGAATTTACAATTCTTKTCCATGTTATTGTCTTCTTGAAGTACCGGAAGGCACCAGAAGGTTCCACAAGAAAAACAGAAGCTCAGAAGCAAGTSCTTGAAGCCATGTCTCACAGACTTCATGTTGACAA[T/C]AGTGTGAAACTCGTCGGCAAACTCTTGTTTGGCATCTCAGAAGGTTCTGAAGTGCTAAACAAAGTAAGGCCTGCTGGACAACCTCTGGCYGATGACTGGACTTGCCTTAAAAACATGGTAAATAAATACATSCATTTTTACTTGTCATTC	GAATGACAAGTAAAAATGSATGTATTTATTTACCATGTTTTTAAGGCAAGTCCAGTCATCRGCCAGAGGTTGTCCAGCAGGCCTTACTTTGTTTAGCACTTCAGAACCTTCTGAGATGCCAAACAAGAGTTTGCCGACGAGTTTCACACT[A/G]TTGTCAACATGAAGTCTGTGAGACATGGCTTCAAGSACTTGCTTCTGAGCTTCTGTTTTTCTTGTGGAACCTTCTGGTGCCTTCCGGTACTTCAAGAAGACAATAACATGGAMAAGAATTGTAAATTCACCGGAACTACAGAGACTACTG	Bn-A01-p2345255
Bn-A01-p2365493	A/G	A01	2365493	+	10763450	3192012	Brassica_A_C_genomic	TTACTGTTTARTTTAATTTAATTTAAGTATATAAAACACTAATTTATGTTCATACATATG[T/C]TGAAACACATTTAACATGATCGGTTAACAAATACTACATATATATTTGAGTTTTTTATTT	AAATAAAAAACTCAAATATATATGTAGTATTTGTTAACCGATCATGTTAAATGTGTTTCA[A/G]CATATGTATGAACATAAATTAGTGTTTTATATACTTAAATTAAATTAAAYTAAACAGTAA	Bn-A01-p2365493
Bn-A01-p2365667	T/C	A01	2365667	-	60761411	3192012	Brassica_A_C_genomic	CATTTAAAACTATCATTTAATCTCAAATTTGAATATGATTTTGAATTGAAAGGGATAGTT[T/C]TTATTAGTAACCCCGCGAGGACTTCTGCTTGTRTACAAAATGAACTATTTTATCAAATAA	TTATTTGATAAAATAGTTCATTTTGTAYACAAGCAGAAGTCCTCGCGGGGTTACTAATAA[A/G]AACTATCCCTTTCAATTCAAAATCATATTCAAATTTGAGATTAAATGATAGTTTTAAATG	Bn-A01-p2365667
Bn-A01-p2387124	T/C	A01	2387124	-	65765408	4022012	Brassica_A_C_genomic	ATATATTATCACCATCAATTATATACTTCATTGATTWTTTTTTTTCAGGATATGAACAAATATTTCAAGTTTTGTAGTAACATAAGTTGCAACAAAAGTTTTGAAGTAATATAAAATAGTGTCGACCGTCGAAGTATCTATACGAAACTT[A/G]GTAGCTGGAGACATCCAAGTTGGAAACTTGGAAGCAAACAGTTCATTGTTTTCTTTTTTTCACAAAAAATATTAATTATTTAAATTTTATCGATAATTTTTTTAACTCTTTCGACAAAGCAATCAAAATCAACTTTTCTGATAAAAATAT	ATATATTATCACCATCAATTATATACTTCATTGATTWTTTTTTTTCAGGATATGAACAAATATTTCAAGTTTTGTAGTAACATAAGTTGCAACAAAAGTTTTGAAGTAATATAAAATAGTGTCGACCGTCGAAGTATCTATACGAAACTT[A/G]GTAGCTGGAGACATCCAAGTTGGAAACTTGGAAGCAAACAGTTCATTGTTTTCTTTTTTTCACAAAAAATATTAATTATTTAAATTTTATCGATAATTTTTTTAACTCTTTCGACAAAGCAATCAAAATCAACTTTTCTGATAAAAATAT	Bn-A01-p2387124
Bn-A01-p2403471	A/G	A01	2403471	+	71621489	3192012	Brassica_A_C_genomic	GTTCTTTTGAACAATCGTTTAAGTGGGTGAAACAAATGTTTTTTGACTGATGTTGCAGGA[A/G]ATTAGACGYCGTGGACTTAAAGTTGCTGTCGCAGGAATCCCAAAAACCATCGACAATGAC	GTTCTTTTGAACAATCGTTTAAGTGGGTGAAACAAATGTTTTTTGACTGATGTTGCAGGA[A/G]ATTAGACGYCGTGGACTTAAAGTTGCTGTCGCAGGAATCCCAAAAACCATCGACAATGAC	Bn-A01-p2403471
Bn-A01-p2421445	A/G	A01	2421445	+	28699338	3192012	Brassica_A_C_genomic	GCGTAGACATGGGAAAGGAGGGATTTTTATTTGGTTAAACACTGAATTATATCAACCCTC[A/G]ATCGAGTGGAAATCTGAAACCGAACAMACATAYAAGGCTTTMTTRAYTAAATTGTCCGCC	GCGTAGACATGGGAAAGGAGGGATTTTTATTTGGTTAAACACTGAATTATATCAACCCTC[A/G]ATCGAGTGGAAATCTGAAACCGAACAMACATAYAAGGCTTTMTTRAYTAAATTGTCCGCC	Bn-A01-p2421445
Bn-A01-p2445468	T/C	A01	2445468	-	62806371	4022012	Brassica_A_C_genomic	CAGGCAAAAGTCCAAACTTTCCATAAGAATGTCTTTCTCCACCAGCGAGATGATGTTGATATTTCCCTGATGATCAGAATTCAAAATCACAAATGATGTGATTTATCAAATATAAGCATTAACAGAAAGGAACAGACCTCTCCGTATTTG[A/G]GATCACGAATCTTGTTCTTGGTCAAGATGTCAAACCCGCGTTTGATGATGTCTTCTKTAAAGAGTCGACCATACTTCTTCCTTAYGTAGCTCACACTGCGTTCCTTWGTCCATGAATTTTTAAAGCATAAGGCGAGGCTCTCCATCAGCA	CAGGCAAAAGTCCAAACTTTCCATAAGAATGTCTTTCTCCACCAGCGAGATGATGTTGATATTTCCCTGATGATCAGAATTCAAAATCACAAATGATGTGATTTATCAAATATAAGCATTAACAGAAAGGAACAGACCTCTCCGTATTTG[A/G]GATCACGAATCTTGTTCTTGGTCAAGATGTCAAACCCGCGTTTGATGATGTCTTCTKTAAAGAGTCGACCATACTTCTTCCTTAYGTAGCTCACACTGCGTTCCTTWGTCCATGAATTTTTAAAGCATAAGGCGAGGCTCTCCATCAGCA	Bn-A01-p2445468
Bn-A01-p2445602	A/C	A01	2445602	+	62623463	3192012	Brassica_A_C_genomic	CTTCTTCCTTAYGTAGCTCACACTGCGTTCCTTWGTCCATGAATTTTTAAAGCATAAGGC[T/G]AGGCTCTCCATCAGCATATCAGCCTCCTTCTTGTCCATTATCGGCATGATCTGATTATCA	TGATAATCAGATCATGCCGATAATGGACAAGAAGGAGGCTGATATGCTGATGGAGAGCCT[A/C]GCCTTATGCTTTAAAAATTCATGGACWAAGGAACGCAGTGTGAGCTACRTAAGGAAGAAG	Bn-A01-p2445602
Bn-A01-p2453758	A/G	A01	2453758	+	17757425	4022012	Brassica_A_C_genomic	GATGCTCGGTTTCATCAAAAGCACAYACAAATAACCTCTKTTCGCCGTCAACAAAGTAAGTAGGACGAGGGTAAAGAATATGCGGTTGTAAACTCGGGAAGTCAGGTATTGACACTGTCATGAAATTTATCCACACTAGGACCTCTCCGT[A/G]TTCGTCAACCCTTTGTTTTGACACCAATATCTCAACCTTCATGTCCACTTCTTCTGATTGCATTAACAAGGAAACTCGATCTCCCCTGAAAACCGCAAGGAGTCCTGTAAAGCAACCTTCCATACTAGGTAAATTAGCACAAATAGTCTT	GATGCTCGGTTTCATCAAAAGCACAYACAAATAACCTCTKTTCGCCGTCAACAAAGTAAGTAGGACGAGGGTAAAGAATATGCGGTTGTAAACTCGGGAAGTCAGGTATTGACACTGTCATGAAATTTATCCACACTAGGACCTCTCCGT[A/G]TTCGTCAACCCTTTGTTTTGACACCAATATCTCAACCTTCATGTCCACTTCTTCTGATTGCATTAACAAGGAAACTCGATCTCCCCTGAAAACCGCAAGGAGTCCTGTAAAGCAACCTTCCATACTAGGTAAATTAGCACAAATAGTCTT	Bn-A01-p2453758
Bn-A01-p2478054	T/C	A01	2478054	-	19695305	3192012	Brassica_A_C_genomic	ATCTACAATTTTGAGAAATTGAAGCATATCTTAAGAAAAATTAAAAAATTTGGATGCCAA[T/C]ACTAATGTTTTATCGGGTTGTGCGTTGATTTGGCCCGAGTGYAACATTTGCGATTAGTGA	TCACTAATCGCAAATGTTRCACTCGGGCCAAATCAACGCACAACCCGATAAAACATTAGT[A/G]TTGGCATCCAAATTTTTTAATTTTTCTTAAGATATGCTTCAATTTCTCAAAATTGTAGAT	Bn-A01-p2478054
Bn-A01-p2501423	T/C	A01	2501423	-	49620404	3192012	Brassica_A_C_genomic	AGTTATCTWAAATGTATATCTTGTGAAACAGCTAAAAAYCCAGGTTTTCAGGGAGAACGT[A/G]CTTGACTTAAGCTGACATTAGATCTTAATGAGGTTTTAGAAGAGTTCTTTTCTGGAACAG	AGTTATCTWAAATGTATATCTTGTGAAACAGCTAAAAAYCCAGGTTTTCAGGGAGAACGT[A/G]CTTGACTTAAGCTGACATTAGATCTTAATGAGGTTTTAGAAGAGTTCTTTTCTGGAACAG	Bn-A01-p2501423
Bn-A01-p2509163	T/C	A01	2509163	-	31602457	4022012	Brassica_A_C_genomic	TATCATTGTCAGTTCCTGGCTTCAGTTGAGGGACTTCTTTCTCGGAAACCATGCAAACCAGAATGTGAGACCRTTGTTGCAACAAGGGCTGGAGATTGCTGATGAATGGTCTCAAGTGCTTTCCATAGCTGAAGGATCTCTAGTCAGCTT[T/C]TATGGTTCTCAGCATGATACCACTTCTGAAGASGATACTGACGACGATAGGTAACAGATAGAKAGCTTTTCAAKAAAGAGTTAAACTTGTTCATGTTCTAATAACCTGAAGTTGCAGGTTTATAAAACTGAGGATTGGATTGATGTTGGT	ACCAACATCAATCCAATCCTCAGTTTTATAAACCTGCAACTTCAGGTTATTAGAACATGAACAAGTTTAACTCTTTMTTGAAAAGCTMTCTATCTGTTACCTATCGTCGTCAGTATCSTCTTCAGAAGTGGTATCATGCTGAGAACCATA[A/G]AAGCTGACTAGAGATCCTTCAGCTATGGAAAGCACTTGAGACCATTCATCAGCAATCTCCAGCCCTTGTTGCAACAAYGGTCTCACATTCTGGTTTGCATGGTTTCCGAGAAAGAAGTCCCTCAACTGAAGCCAGGAACTGACAATGATA	Bn-A01-p2509163
Bn-A01-p2517658	A/G	A01	2517658	+	24654301	3192012	Brassica_A_C_genomic	ATGTTATMTATGTCATATACATTCTCAAAATATATATAACTTGACTTCAGTTGATARATA[T/C]AATAAATTTTGAAATCACAGGAGATAATTAGATCCAAGGGTGCAAGTGAACAGGTAAAAC	GTTTTACCTGTTCACTTGCACCCTTGGATCTAATTATCTCCTGTGATTTCAAAATTTATT[A/G]TATYTATCAACTGAAGTCAAGTTATATATATTTTGAGAATGTATATGACATAKATAACAT	Bn-A01-p2517658
Bn-A01-p2688662	T/C	A01	2688662	-	73675394	3192012	Brassica_A_C_genomic	TAGGAAGTTTTCTCCTGATGCTCTGGAGCTGTTAATGGGTATGGCTAGAACCGTGTTGTT[T/C]AATGACTCGGCATGTGGTGCGTGMATGGTTCTCTGATGGCTTTGTTGTAAATTTAGATGT	ACATCTAAATTTACAACAAAGCCATCAGAGAACCATKCACGCACCACATGCCGAGTCATT[A/G]AACAACACGGTTCTAGCCATACCCATTAACAGCTCCAGAGCATCAGGAGAAAACTTCCTA	Bn-A01-p2688662
Bn-A01-p2699907	A/C	A01	2699907	+	38713480	4022012	Brassica_A_C_genomic	GATTGACCTTGGTTAAGGAACCTAGATTGCTTATGGTTTTACACTCGGATATGAAATCACAGAGACTCAGATACTTGAGCCTAGGGGCATTAATCAAAACCCTCACAACGCTAATACGATCGTTATTCTGAAAGTCATAGTCATGGACAC[A/C]AGTTTTTATGGKGAGACTAGTTAATGTCTTGGAGTGCACTCGTAAAACATTTACACCACATGATCCAGGCATTCTAACAAAGCTGAAATCTTCAAGAACTGGACAAGATGAGATAAGCAACTYTAGACACGCTTCATCGRMGTATGTATT	GATTGACCTTGGTTAAGGAACCTAGATTGCTTATGGTTTTACACTCGGATATGAAATCACAGAGACTCAGATACTTGAGCCTAGGGGCATTAATCAAAACCCTCACAACGCTAATACGATCGTTATTCTGAAAGTCATAGTCATGGACAC[A/C]AGTTTTTATGGKGAGACTAGTTAATGTCTTGGAGTGCACTCGTAAAACATTTACACCACATGATCCAGGCATTCTAACAAAGCTGAAATCTTCAAGAACTGGACAAGATGAGATAAGCAACTYTAGACACGCTTCATCGRMGTATGTATT	Bn-A01-p2699907
Bn-A01-p2718126	A/G	A01	2718126	+	34717428	3192012	Brassica_A_C_genomic	AGCAATGTATTATTCACTTGCAAAACCTAACTATCATACACTAATAATTAAATTAATCAT[A/G]ATATATCTTCTGTTCTGTTAGAGGAAACCRTGGATGTACTAAGCTAACTTTGTGACTTCA	AGCAATGTATTATTCACTTGCAAAACCTAACTATCATACACTAATAATTAAATTAATCAT[A/G]ATATATCTTCTGTTCTGTTAGAGGAAACCRTGGATGTACTAAGCTAACTTTGTGACTTCA	Bn-A01-p2718126
Bn-A01-p2849540	T/C	A01	2849540	-	58786404	3192012	Brassica_A_C_genomic	TCGGACAGAGATGCTGCTTAGACCATTTAGCATCGCATTTAAAACAGAGTCCCAGTCTCT[T/C]CTTCTCGGTAATTTGGGCTTYTGTTAAGCGAACTTGTGGTCTTTGARCATTGTTTTGAGT	ACTCAAAACAATGYTCAAAGACCACAAGTTCGCTTAACARAAGCCCAAATTACCGAGAAG[A/G]AGAGACTGGGACTCTGTTTTAAATGCGATGCTAAATGGTCTAAGCAGCATCTCTGTCCGA	Bn-A01-p2849540
Bn-A01-p3050613	T/G	A01	3050613	-	46625345	4022012	Brassica_A_C_genomic	CTCACATCAGCACAGGAAGTGGTGGTGCAATAGTAAGCATGCTCCAGTGACTAGAGCATATTTGGGCATCCCAAAAGTCCATATCCGCTTAAGTTACACTCCAACACCGTGTTATTCATATGGCAGTTTTTGGTCACATGGTTAGGCTTA[T/G]GAGACCTTGATACAAAAAGACAAAATGTTTCTAACTACGCATCATCTGTTCATTTTACCGGAAACTACCCCATGTGTATTGATGTTGCAGTTATGCCAAKTAATCAGAGGTTTAACATAAACTAATGGAGTAACTAACATCAGTTATATT	AATATAACTGATGTTAGTTACTCCATTAGTTTATGTTAAACCTCTGATTAMTTGGCATAACTGCAACATCAATACACATGGGGTAGTTTCCGGTAAAATGAACAGATGATGCGTAGTTAGAAACATTTTGTCTTTTTGTATCAAGGTCTC[A/C]TAAGCCTAACCATGTGACCAAAAACTGCCATATGAATAACACGGTGTTGGAGTGTAACTTAAGCGGATATGGACTTTTGGGATGCCCAAATATGCTCTAGTCACTGGAGCATGCTTACTATTGCACCACCACTTCCTGTGCTGATGTGAG	Bn-A01-p3050613
Bn-A01-p3059596	T/G	A01	3059596	-	56619488	3192012	Brassica_A_C_genomic	AACTTGAATGAGATTTATGAAGATAGTATTGAAAAACCAAAAAATTCAAGTCAACAGAAG[A/C]GAAACTAAAGGCACATCGAACGCCTAGGGGCGTAAATCTCACAACTCATATATTTTGACA	AACTTGAATGAGATTTATGAAGATAGTATTGAAAAACCAAAAAATTCAAGTCAACAGAAG[A/C]GAAACTAAAGGCACATCGAACGCCTAGGGGCGTAAATCTCACAACTCATATATTTTGACA	Bn-A01-p3059596
Bn-A01-p3100346	A/C	A01	3100346	+	53672411	4022012	Brassica_A_C_genomic	TCGAACGAGCACTCAGCATCCACAA[T/G]GACCACAAACACACACATAATCTCAATCTGTGTCTCTGTAGCACAAACACAAGAAAGCCTTCTTCTCTTT	AAAGAGAAGAAGGCTTTCTTGTGTTTGTGCTACAGAGACACAGATTGAGATTATGTGTGTGTTTGTGGTC[A/C]TTGTGGATGCTGAGTGCTCGTTCGA	Bn-A01-p3100346
Bn-A01-p3173607	A/C	A01	3173607	+	17666366	4022012	Brassica_A_C_genomic	CATTAAGTTGGGCCTGAGCCGCGTTCCACTCATCAGCAGGCTTGAAAGGAATGTGTGGAGCCGTATGATGAACCATCGTGAACGTACTCATCTATAGAAG[A/C]AACAGTAAATGCGTTACCATTGTGGCTTCTGATGTTTTATCGAATGAAAAGAGATATAACAGAGAAGAGTAACACATAGAAACATTTACCCAAAAGTGAT	CATTAAGTTGGGCCTGAGCCGCGTTCCACTCATCAGCAGGCTTGAAAGGAATGTGTGGAGCCGTATGATGAACCATCGTGAACGTACTCATCTATAGAAG[A/C]AACAGTAAATGCGTTACCATTGTGGCTTCTGATGTTTTATCGAATGAAAAGAGATATAACAGAGAAGAGTAACACATAGAAACATTTACCCAAAAGTGAT	Bn-A01-p3173607
Bn-A01-p3175614	T/C	A01	3175614	-	59718407	3192012	Brassica_A_C_genomic	AAGGAAAATCTTTTAAGACTATCTATATCACAAACAATATTTYGTAACTTTTTTTATGGG[A/G]TGGTAATTTCCTTTTTTCTAAATGGAAACAATTTTAAACTATTTAGCACAAATRATATTT	AAGGAAAATCTTTTAAGACTATCTATATCACAAACAATATTTYGTAACTTTTTTTATGGG[A/G]TGGTAATTTCCTTTTTTCTAAATGGAAACAATTTTAAACTATTTAGCACAAATRATATTT	Bn-A01-p3175614
Bn-A01-p3183888	A/C	A01	3183888	+	17802359	3192012	Brassica_A_C_genomic	GAACTCTTCGGCGATATTATTTTTGTTGGCCTCTCCYTCTCTCTCTCYCTCTCTATTTTA[T/G]TTTTCTTTCGAAAGGGATTTTAATAAGAAAGTTGAAAAGCTTCGAACCCGAGACACAGGA	TCCTGTGTCTCGGGTTCGAAGCTTTTCAACTTTCTTATTAAAATCCCTTTCGAAAGAAAA[A/C]TAAAATAGAGAGRGAGAGAGAGARGGAGAGGCCAACAAAAATAATATCGCCGAAGAGTTC	Bn-A01-p3183888
Bn-A01-p3495476	A/G	A01	3495476	+	17684365	3192012	Brassica_A_C_genomic	GGAATGGATGCTTTTATTTGGCAGCAACTTTTCCATTATTTTTATCCGAATATATTTTWT[T/C]TATCATAGTATATCTGAAAACTTCCATCTCCATATAGCATCTAATCCATAATTCGTAAAA	TTTTACGAATTATGGATTAGATGCTATATGGAGATGGAAGTTTTCAGATATACTATGATA[A/G]AWAAAATATATTCGGATAAAAATAATGGAAAAGTTGCTGCCAAATAAAAGCATCCATTCC	Bn-A01-p3495476
Bn-A01-p3567127	A/G	A01	3567127	+	67682443	3192012	Brassica_A_C_genomic	AGGCTTGACATCAAYGCTCTCACTCTTATTGCTGGTAAAASATCATTAGTTTAAGTTTGT[T/C]TTTTTAATAGGATGGCCTTATCTGACTGCAGGAGAGGTTACATCTAATTTTTGTTCTTGA	TCAAGAACAAAAATTAGATGTAACCTCTCCTGCAGTCAGATAAGGCCATCCTATTAAAAA[A/G]ACAAACTTAAACTAATGATSTTTTACCAGCAATAAGAGTGAGAGCRTTGATGTCAAGCCT	Bn-A01-p3567127
Bn-A01-p3597929	T/C	A01	3597929	-	72735503	3192012	Brassica_A_C_genomic	ATTAATCATGCTMTAACCATTTTCTTATATATTAAYTAAGAAGTAAAAAAAAGTTTCACA[A/G]TCAGTCTCACCGTGATTGATTATTAATACTCTTTACAAAAATAGAGGAAAAKMATTAAGT	ATTAATCATGCTMTAACCATTTTCTTATATATTAAYTAAGAAGTAAAAAAAAGTTTCACA[A/G]TCAGTCTCACCGTGATTGATTATTAATACTCTTTACAAAAATAGAGGAAAAKMATTAAGT	Bn-A01-p3597929
Bn-A01-p3598515	A/G	A01	3598515	+	17714367	3192012	Brassica_A_C_genomic	AAAAAGAAGTTCACACAAAGACAAAGAGTCAATGCCTTAGGTTTTCTCAAACTTATATTA[A/G]AAGGATTTTAAGAAAAAYAAAAATTTTGATCATCAAATGACTATCTCTCTAACATTGCGT	AAAAAGAAGTTCACACAAAGACAAAGAGTCAATGCCTTAGGTTTTCTCAAACTTATATTA[A/G]AAGGATTTTAAGAAAAAYAAAAATTTTGATCATCAAATGACTATCTCTCTAACATTGCGT	Bn-A01-p3598515
Bn-A01-p3598533	A/G	A01	3598533	+	24609352	3192012	Brassica_A_C_genomic	AGACAAAGAGTCAATGCCTTAGGTTTTCTCAAACTTATATTARAAGGATTTTAAGAAAAA[T/C]AAAAATTTTGATCATCAAATGACTATCTCTCTAACATTGCGTACTACCATTCTTATMTCC	GGAKATAAGAATGGTAGTACGCAATGTTAGAGAGATAGTCATTTGATGATCAAAATTTTT[A/G]TTTTTCTTAAAATCCTTYTAATATAAGTTTGAGAAAACCTAAGGCATTGACTCTTTGTCT	Bn-A01-p3598533
Bn-A01-p3599097	T/C	A01	3599097	-	29810500	3192012	Brassica_A_C_genomic	CCTCTACCGMGACAATTCAAGCACCAGAGGTACCTTAGCTGAGGAAAAGCTCACSTTTCA[A/G]ACATCAGACGACGGTTTGGTCTCCAAACAAAACATTGTTATAGGCTGCGGACAAGACAAC	CCTCTACCGMGACAATTCAAGCACCAGAGGTACCTTAGCTGAGGAAAAGCTCACSTTTCA[A/G]ACATCAGACGACGGTTTGGTCTCCAAACAAAACATTGTTATAGGCTGCGGACAAGACAAC	Bn-A01-p3599097
Bn-A01-p3666241	T/C	A01	3666241	-	26606326	3192012	Brassica_A_C_genomic	CACAACTTCTMTTTTCGGRTCAGTCRAYAACATGATGAAGATTAATCTGAGAACATCCAA[A/G]GCAAGTGAAGCGTGCGAGGAGCTGGAGAAGGCGTTGAAGGACCGAGAAAAGGTTGTTGTT	CACAACTTCTMTTTTCGGRTCAGTCRAYAACATGATGAAGATTAATCTGAGAACATCCAA[A/G]GCAAGTGAAGCGTGCGAGGAGCTGGAGAAGGCGTTGAAGGACCGAGAAAAGGTTGTTGTT	Bn-A01-p3666241
Bn-A01-p3758784	T/C	A01	3758784	-	74764434	3192012	Brassica_A_C_genomic	AGTCATACAGTATGACTCATACTATGCAATATTATTGGAGTTATAAGATCATGATTATCG[T/C]TATAACCGTAGTGTTTTTRGGCTCAATATTTTTATTTTTATTTTYTATTTTTATTTTTTG	CAAAAAATAAAAATARAAAATAAAAATAAAAATATTGAGCCYAAAAACACTACGGTTATA[A/G]CGATAATCATGATCTTATAACTCCAATAATATTGCATAGTATGAGTCATACTGTATGACT	Bn-A01-p3758784
Bn-A01-p3889035	T/G	A01	3889035	-	41752485	3192012	Brassica_A_C_genomic	ATGTGAASAACTGAAGATTATATCTTCAATACATTTTGCTTGGTTGTATATTGTGATGGC[T/G]GTAAGAAAGTCTATCACTATYTTTTACCGTTTATGTTATATTTTATGTCCATTTAATGAT	ATCATTAAATGGACATAAAATATAACATAAACGGTAAAARATAGTGATAGACTTTCTTAC[A/C]GCCATCACAATATACAACCAAGCAAAATGTATTGAAGATATAATCTTCAGTTSTTCACAT	Bn-A01-p3889035
Bn-A01-p3948389	A/G	A01	3948389	+	52606309	3192012	Brassica_A_C_genomic	CCGAATCTAGCTTGAATTAATAAAAARTTTTGAATTAATAAAAAGTTAGTATATAGTAAT[T/C]ACGATTCCAAACCTCTCATCATGTTTTACTCTTTAGGTTATTGTTTTGTTTTCTCACTTC	GAAGTGAGAAAACAAAACAATAACCTAAAGAGTAAAACATGATGAGAGGTTTGGAATCGT[A/G]ATTACTATATACTAACTTTTTATTAATTCAAAAYTTTTTATTAATTCAAGCTAGATTCGG	Bn-A01-p3948389
Bn-A01-p3984534	A/G	A01	3984534	+	73751316	4022012	Brassica_A_C_genomic	AGTTTTGGTTCGATATTCGACATCCCCTTGGTAGACTTATAGACTTAACTAGTGAAGTGGGAATTCAAAATCTTGGGATCCCTAAGGATGCTGCAATATGTGATGTGCTGAGGGAAAACAAATGGTACTTCCGTAGTTGTAGAGATCCAA[A/G]CATTCGATTGATTGTTAGTCAGATTAAAGCTTTTCCTATARTGATGTCTAATGATCCAATCATTGTTTGGTTCCCTCAAAATGTTCCAAGATTCGCGTTCATAACTKGGCTAGCAATCAAAGACCGATTAGCTACAAGTCATCGTATGCA	AGTTTTGGTTCGATATTCGACATCCCCTTGGTAGACTTATAGACTTAACTAGTGAAGTGGGAATTCAAAATCTTGGGATCCCTAAGGATGCTGCAATATGTGATGTGCTGAGGGAAAACAAATGGTACTTCCGTAGTTGTAGAGATCCAA[A/G]CATTCGATTGATTGTTAGTCAGATTAAAGCTTTTCCTATARTGATGTCTAATGATCCAATCATTGTTTGGTTCCCTCAAAATGTTCCAAGATTCGCGTTCATAACTKGGCTAGCAATCAAAGACCGATTAGCTACAAGTCATCGTATGCA	Bn-A01-p3984534
Bn-A01-p4003991	A/G	A01	4003991	+	64704381	4022012	Brassica_A_C_genomic	YTTAAAAACAGTGACAGTATTAAAAGATGAGTCTCAGGAGATTTGAACCCGGGTTCAATTCTACATTTAGAACAATGTTACTAGTAGAGCTACATTTGTTTATGTTTATTATTRGCCCCAAAACATAAATATTTTTGTCGAGCCTAAACA[T/C]ATACTTGATAGACTTCTATTCAGGTCTGGCCTTGAGTAGATGTTCGCCTTTCAAGAAATTTTTTGAGAGTTATTCTAAAAAGTTCTTTGATGAGCTTCACAATAAAGAGAAGAAGTAATTCGTTATTCGTCTAAATAAAGAGTATTAATA	TATTAATACTCTTTATTTAGACGAATAACGAATTACTTCTTCTCTTTATTGTGAAGCTCATCAAAGAACTTTTTAGAATAACTCTCAAAAAATTTCTTGAAAGGCGAACATCTACTCAAGGCCAGACCTGAATAGAAGTCTATCAAGTAT[A/G]TGTTTAGGCTCGACAAAAATATTTATGTTTTGGGGCYAATAATAAACATAAACAAATGTAGCTCTACTAGTAACATTGTTCTAAATGTAGAATTGAACCCGGGTTCAAATCTCCTGAGACTCATCTTTTAATACTGTCACTGTTTTTAAR	Bn-A01-p4003991
Bn-A01-p4027402	A/G	A01	4027402	+	21671507	4022012	Brassica_A_C_genomic	ATTTTCTCGAATTATTAGGTCGTAGTTGCGGTAACCTTCTTTCGTTGATTTTTATTTTTTTTTGGAACACCTCTTTCGTTGTTTTTAGGGAAATCAGGTGGAATAGCGTAAAAAACCCATAATTAACTATATAACTAAAAAAAGATACTT[T/C]CATTATTTTTGAAATATATACTATATTATCCCCATTATTCGGTTAACGAAAGAGAAAACATTTTCTTCTTTTTCTCTCCGATTATCAACTAGCATCACCCTTCTTCCATCCCCACTACTTTGTCCTCCGTCACTGTTATATATGTTGATT	AATCAACATATATAACAGTGACGGAGGACAAAGTAGTGGGGATGGAAGAAGGGTGATGCTAGTTGATAATCGGAGAGAAAAAGAAGAAAATGTTTTCTCTTTCGTTAACCGAATAATGGGGATAATATAGTATATATTTCAAAAATAATG[A/G]AAGTATCTTTTTTTAGTTATATAGTTAATTATGGGTTTTTTACGCTATTCCACCTGATTTCCCTAAAAACAACGAAAGAGGTGTTCCAAAAAAAAATAAAAATCAACGAAAGAAGGTTACCGCAACTACGACCTAATAATTCGAGAAAAT	Bn-A01-p4027402
Bn-A01-p4041055	T/G	A01	4041055	-	19769411	3192012	Brassica_A_C_genomic	GTAAGAATCTGGGTTCGACCCTCGATCCACTTGTTTTTTCTTCTTTTTAACTTTTTTTTT[T/G]CCTTTAATGATGAGTACTATCGTCATTTCGTCTTCATTTTCCCCAYCTGTCTTTASGGTT	AACCSTAAAGACAGRTGGGGAAAATGAAGACGAAATGACGATAGTACTCATCATTAAAGG[A/C]AAAAAAAAAGTTAAAAAGAAGAAAAAACAAGTGGATCGAGGGTCGAACCCAGATTCTTAC	Bn-A01-p4041055
Bn-A01-p4173668	A/G	A01	4173668	+	10711402	3192012	Brassica_A_C_genomic	CAACTCCTCTCCTGTTGAGAAAGCAACATTTGGATAAGCATAAGAGGAGACAAACTCTCT[A/G]AAAATAAKCTAAGCTACCAGAGAACTTACCWAGCTTGCTTGACGTGGAACATTCKGGATC	CAACTCCTCTCCTGTTGAGAAAGCAACATTTGGATAAGCATAAGAGGAGACAAACTCTCT[A/G]AAAATAAKCTAAGCTACCAGAGAACTTACCWAGCTTGCTTGACGTGGAACATTCKGGATC	Bn-A01-p4173668
Bn-A01-p4230829	A/G	A01	4230829	+	37756473	4022012	Brassica_A_C_genomic	TTGTTGTACTAGAGAGAAATCAAGAATCAGGTAAAGGCATGGGTTCAAGCAACATCTATGCCTAGAAACCATTCGAAAAGAAAAGAGATGCATGCTTACCTCTTTCGCAATCACCAACGCCGTTTCGTGTAATCGTACATCAAAGTATGC[A/G]ATGCTTGCTCTGTCTAGAGCAGATAACATGGTCGACTGAGGAAGATCAGTWGGTACCATGGGTGGATATCCAGGCGTATGAATACAAGTACGCGTTTGCCTGAATAAAAGAAATTAGAAACAGGCAAACAGCACTCCAAACTAACTATTT	TTGTTGTACTAGAGAGAAATCAAGAATCAGGTAAAGGCATGGGTTCAAGCAACATCTATGCCTAGAAACCATTCGAAAAGAAAAGAGATGCATGCTTACCTCTTTCGCAATCACCAACGCCGTTTCGTGTAATCGTACATCAAAGTATGC[A/G]ATGCTTGCTCTGTCTAGAGCAGATAACATGGTCGACTGAGGAAGATCAGTWGGTACCATGGGTGGATATCCAGGCGTATGAATACAAGTACGCGTTTGCCTGAATAAAAGAAATTAGAAACAGGCAAACAGCACTCCAAACTAACTATTT	Bn-A01-p4230829
Bn-A01-p4242269	A/C	A01	4242269	+	42607466	3192012	Brassica_A_C_genomic	TATAATCYTACGAACAAGTTGCAAGTAATGATGAAAGTTTTGATATGATTTTACCTCGCC[A/C]TTCTGCCCTAGTACAAGGATATCATCATCTGTTACACAAGTGTTAGATATAGTCTCCTTC	TATAATCYTACGAACAAGTTGCAAGTAATGATGAAAGTTTTGATATGATTTTACCTCGCC[A/C]TTCTGCCCTAGTACAAGGATATCATCATCTGTTACACAAGTGTTAGATATAGTCTCCTTC	Bn-A01-p4242269
Bn-A01-p4311134	A/G	A01	4311134	+	26713423	3192012	Brassica_A_C_genomic	TTGTCAAAATATAATCTTTCTACTGGTTCACAAAACGGYGTCACTCCCACCTTAGCTCAA[T/C]TGCAGTGTCTTATTTACTTTTCTATGCATCTTTGTGTATCTTTTGTTTGAACTCTGCTAA	TTAGCAGAGTTCAAACAAAAGATACACAAAGATGCATAGAAAAGTAAATAAGACACTGCA[A/G]TTGAGCTAAGGTGGGAGTGACRCCGTTTTGTGAACCAGTAGAAAGATTATATTTTGACAA	Bn-A01-p4311134
Bn-A01-p4322340	A/C	A01	4322340	+	27663357	3192012	Brassica_A_C_genomic	GTTCGTTAGACCAGGCCCATCATTGTCACATACATATAGCTAGCTTACGATTGATTATTC[A/C]CAAGAAAATTTGAATTATATGTATATGAATTGGATACAATATATTATATATTTTGACRTA	GTTCGTTAGACCAGGCCCATCATTGTCACATACATATAGCTAGCTTACGATTGATTATTC[A/C]CAAGAAAATTTGAATTATATGTATATGAATTGGATACAATATATTATATATTTTGACRTA	Bn-A01-p4322340
Bn-A01-p4325162	T/G	A01	4325162	-	67704361	3192012	Brassica_A_C_genomic	CTGTGTCTGAAAATTTGAGTGTTTGTTTTGTTAATCTGTTCCGACACACCTTAAAGTTTG[T/G]TTTTTTATTTTATTTTTAACTTTGKTGGATTATTCCAGRAAAAAAAAAGATGAATTTGAA	TTCAAATTCATCTTTTTTTTTYCTGGAATAATCCAMCAAAGTTAAAAATAAAATAAAAAA[A/C]CAAACTTTAAGGTGTGTCGGAACAGATTAACAAAACAAACACTCAAATTTTCAGACACAG	Bn-A01-p4325162
Bn-A01-p4341541	T/C	A01	4341541	-	25771357	3192012	Brassica_A_C_genomic	ATAAAYMAACATTTWAAAYATTTGTCGGCCCATTAAGAAGGCCGGTTTATTAATGGGCCG[A/G]GCTCATTATGGAAATCTTGATCGAGGGGTAAGCTTCTCCTTTATATTAACCTGTACTTGT	ATAAAYMAACATTTWAAAYATTTGTCGGCCCATTAAGAAGGCCGGTTTATTAATGGGCCG[A/G]GCTCATTATGGAAATCTTGATCGAGGGGTAAGCTTCTCCTTTATATTAACCTGTACTTGT	Bn-A01-p4341541
Bn-A01-p4353657	A/G	A01	4353657	+	74710307	3192012	Brassica_A_C_genomic	GCATTCTTCTWGCTACTCGTAACACATCCTCTTCACTCACTTTAACCTCTCTCTGCKCTK[T/C]TTCTTCAGTTAGCCTTTTAAGATGTATCAAAACTTCAATTACAAGCTGTTTCATCTCATG	CATGAGATGAAACAGCTTGTAATTGAAGTTTTGATACATCTTAAAAGGCTAACTGAAGAA[A/G]MAGMGCAGAGAGAGGTTAAAGTGAGTGAAGAGGATGTGTTACGAGTAGCWAGAAGAATGC	Bn-A01-p4353657
Bn-A01-p4419443	A/G	A01	4419443	+	40710448	4022012	Brassica_A_C_genomic	ATTTTTTTCCGTTACACATTTGTTTAAAATTCCATTGTTAAGCGTGCTTAGACTGGAGCAGTGAAAGTATGAGTGACCTATCAAGAAGTGATTCGCGATACCGTGTAAGTGAAGACAAAGCATAGAGAAATGTCGTGTGGTGATTGAAGG[A/G]TTAGTAAACAAGATTTTTAGACCTTACAAAAATTAACGCACCATTCGTCAGACAGAATATAGTCCACGGGTCGAGAAAGCAGGCATAGATCGGTGCCATTTAGCTGTAGATGGTTGGAACGTTATAGATTAGTTACAAAACCAATCACGT	ATTTTTTTCCGTTACACATTTGTTTAAAATTCCATTGTTAAGCGTGCTTAGACTGGAGCAGTGAAAGTATGAGTGACCTATCAAGAAGTGATTCGCGATACCGTGTAAGTGAAGACAAAGCATAGAGAAATGTCGTGTGGTGATTGAAGG[A/G]TTAGTAAACAAGATTTTTAGACCTTACAAAAATTAACGCACCATTCGTCAGACAGAATATAGTCCACGGGTCGAGAAAGCAGGCATAGATCGGTGCCATTTAGCTGTAGATGGTTGGAACGTTATAGATTAGTTACAAAACCAATCACGT	Bn-A01-p4419443
Bn-A01-p4580719	A/G	A01	4580719	+	65751494	3192012	Brassica_A_C_genomic	TTGATAAATTTAAACTAATATAACAAATGAGACAAAACTAATTGATGCAATATGCTAGTC[T/C]AACTTAAGGTCTTTCTATTAGACCCTGACCCACATTACTATTTTTCTCGGAAACTTCCTG	CAGGAAGTTTCCGAGAAAAATAGTAATGTGGGTCAGGGTCTAATAGAAAGACCTTAAGTT[A/G]GACTAGCATATTGCATCAATTAGTTTTGTCTCATTTGTTATATTAGTTTAAATTTATCAA	Bn-A01-p4580719
Bn-A01-p4600975	T/G	A01	4600975	-	31707508	4022012	Brassica_A_C_genomic	TTAAACGGTTGATTGGATGGCTTGCCTTATGGTCGACCTTCACTCTAAAATGTGACCAAGAAAACACAAGAGTCTGCATAAAATAGACACTGAATTAATTYGACTTCGGTTCGAAATCACATCCCAATTATATGATCTAATAGAATGATC[A/C]CTATCATACATACGCATCCACACTAGTTTCAGGTCCTAATGAGAGGTGTGATTGGTATATTCTTTCCCACCAAATWAGATGCCTCTTTTAATACATACTTCCAAAWGAATTATATGTGGCTGAGATGGATTCATAAACCAACCACAACAT	TTAAACGGTTGATTGGATGGCTTGCCTTATGGTCGACCTTCACTCTAAAATGTGACCAAGAAAACACAAGAGTCTGCATAAAATAGACACTGAATTAATTYGACTTCGGTTCGAAATCACATCCCAATTATATGATCTAATAGAATGATC[A/C]CTATCATACATACGCATCCACACTAGTTTCAGGTCCTAATGAGAGGTGTGATTGGTATATTCTTTCCCACCAAATWAGATGCCTCTTTTAATACATACTTCCAAAWGAATTATATGTGGCTGAGATGGATTCATAAACCAACCACAACAT	Bn-A01-p4600975
Bn-A01-p4641747	A/C	A01	4641747	+	54764482	3192012	Brassica_A_C_genomic	TTTACCTCWGTTGCTCTAGCTTAGATTGCTTAGAATGGTAGAGTAGTAGACATGCAGACA[A/C]TATGTAGAAACCAAGTACTCCAATTATCACTTGCTCTGTAGTGGAAGCCAAACTRWAATC	TTTACCTCWGTTGCTCTAGCTTAGATTGCTTAGAATGGTAGAGTAGTAGACATGCAGACA[A/C]TATGTAGAAACCAAGTACTCCAATTATCACTTGCTCTGTAGTGGAAGCCAAACTRWAATC	Bn-A01-p4641747
Bn-A01-p4641802	A/G	A01	4641802	+	45693340	3192012	Brassica_A_C_genomic	AGACAMTATGTAGAAACCAAGTACTCCAATTATCACTTGCTCTGTAGTGGAAGCCAAACT[A/G]WAATCTTTTCTATGACTTAATTGCAATAATCAGTTTCAAACGAATCCTGGTTTTGGTGTG	AGACAMTATGTAGAAACCAAGTACTCCAATTATCACTTGCTCTGTAGTGGAAGCCAAACT[A/G]WAATCTTTTCTATGACTTAATTGCAATAATCAGTTTCAAACGAATCCTGGTTTTGGTGTG	Bn-A01-p4641802
Bn-A01-p4659972	T/C	A01	4659972	-	42678322	3192012	Brassica_A_C_genomic	AGAAATCCACARTAAATATTTAACGGCAACCAACTCACTAATATGAAACAAGAAGCTTTA[A/G]CTTTCTTGTACTCAACATTAGCTCTATCTATCTTATCTCTATGAGAGAGTTAGTTAGGTC	AGAAATCCACARTAAATATTTAACGGCAACCAACTCACTAATATGAAACAAGAAGCTTTA[A/G]CTTTCTTGTACTCAACATTAGCTCTATCTATCTTATCTCTATGAGAGAGTTAGTTAGGTC	Bn-A01-p4659972
Bn-A01-p4750734	T/C	A01	4750734	-	49752357	3192012	Brassica_A_C_genomic	TATATRYCAAACATAGCCAATCTACATTTCATAAGTCACAACAATATTATATATATCAAA[T/C]ATAGCCAATCTACATTTCATAAGTCAGAACAATATTACTAAACCCTTASAGAGTTAAAAC	GTTTTAACTCTSTAAGGGTTTAGTAATATTGTTCTGACTTATGAAATGTAGATTGGCTAT[A/G]TTTGATATATATAATATTGTTGTGACTTATGAAATGTAGATTGGCTATGTTTGRYATATA	Bn-A01-p4750734
Bn-A01-p4759559	A/G	A01	4759559	+	37677468	4022012	Brassica_A_C_genomic	TGAGGAATAGGATTATCTTTGAAAATAACAGAGATCATATAGTKCAGGTAATCCAAAAAGCTTGGATGGATAAAAACTTATGRGAAGAAGCAACAAGTCTTACTCCCATCCAGACYTAGCCAAGCTCTAATCAAGCCTCGGCAAACTCTA[T/C]ATTACAGATCCTCCCACCAGGAACAGAGATTTATTGTATTGCAGATGCCTCTTGGAAGTTTCTAACTGACAAATTTGGAATAGGAAGGTCCTTGATAAGCAAAAAAGGCATTCTTAAAATCWAAGGAAGCGCTGCAATAAAAGCTACCAC	GTGGTAGCTTTTATTGCAGCGCTTCCTTWGATTTTAAGAATGCCTTTTTTGCTTATCAAGGACCTTCCTATTCCAAATTTGTCAGTTAGAAACTTCCAAGAGGCATCTGCAATACAATAAATCTCTGTTCCTGGTGGGAGGATCTGTAAT[A/G]TAGAGTTTGCCGAGGCTTGATTAGAGCTTGGCTARGTCTGGATGGGAGTAAGACTTGTTGCTTCTTCYCATAAGTTTTTATCCATCCAAGCTTTTTGGATTACCTGMACTATATGATCTCTGTTATTTTCAAAGATAATCCTATTCCTCA	Bn-A01-p4759559
Bn-A01-p4786787	A/C	A01	4786787	+	71775499	3192012	Brassica_A_C_genomic	ACCAGAAGAGAAGTGGTTGGGATGAGTKTGATACCGAGTRTGGGTCCTAACTTCCGTACA[T/G]AACTTTCTGCAAATGTATCAAATATAAGGAATGATTAACCAAAATAAACATTCATAYACG	CGTRTATGAATGTTTATTTTGGTTAATCATTCCTTATATTTGATACATTTGCAGAAAGTT[A/C]TGTACGGAAGTTAGGACCCAYACTCGGTATCAMACTCATCCCAACCACTTCTCTTCTGGT	Bn-A01-p4786787
Bn-A01-p4799050	T/C	A01	4799050	-	53692445	3192012	Brassica_A_C_genomic	GTAAATATTTACTCTAAATGGTATATACAGTCACACCCTACATTTGATAAAATAGACTAA[T/C]TGCCMTCTCCAAATCCCAAGAATGTMTGAATCCTAAGAGGTTASATTAGASCATCTCCRA	TYGGAGATGSTCTAATSTAACCTCTTAGGATTCAKACATTCTTGGGATTTGGAGAKGGCA[A/G]TTAGTCTATTTTATCAAATGTAGGGTGTGACTGTATATACCATTTAGAGTAAATATTTAC	Bn-A01-p4799050
Bn-A01-p4800440	T/G	A01	4800440	-	16790480	3192012	Brassica_A_C_genomic	TATATAAAAGAAAGCATAGACGTATTTAACAGTTAAAAATTTGTTGATAAAGTGTTAAAT[A/C]TTTAATCATGCATGAATACGACATTATTCGTTTACACGACGAACATGTGTTTTGAATATA	TATATAAAAGAAAGCATAGACGTATTTAACAGTTAAAAATTTGTTGATAAAGTGTTAAAT[A/C]TTTAATCATGCATGAATACGACATTATTCGTTTACACGACGAACATGTGTTTTGAATATA	Bn-A01-p4800440
Bn-A01-p4812269	A/G	A01	4812269	+	16694358	4022012	Brassica_A_C_genomic	CGTCTTCCCTMTCTCACCMTCATCATCATCATTACCATCATCGCCATCATCATCATCGTCATCATTATCGAATCAAGAAACAAGAGTATCTACACAAAAG[A/G]CAGAAMCCTAYCTCRACGGCGACGAATCACCGCACCAACTCGTCTACATCAAGAAAATGACGCCGTTTATCTTGAACCCGCGGCAACGTGATCAGCACCG	CGTCTTCCCTMTCTCACCMTCATCATCATCATTACCATCATCGCCATCATCATCATCGTCATCATTATCGAATCAAGAAACAAGAGTATCTACACAAAAG[A/G]CAGAAMCCTAYCTCRACGGCGACGAATCACCGCACCAACTCGTCTACATCAAGAAAATGACGCCGTTTATCTTGAACCCGCGGCAACGTGATCAGCACCG	Bn-A01-p4812269
Bn-A01-p4820187	T/C	A01	4820187	-	66629398	3192012	Brassica_A_C_genomic	TTTGTAGTATATTCCCTGCAGTTATATCCAATCAAGGAATCAGAATTATAGAAAATAATG[T/C]CATGCAACACCTTTATGTTAAACACATTTAAAAAAATCMTAGAGGTTACAAAAAATAATT	AATTATTTTTTGTAACCTCTAKGATTTTTTTAAATGTGTTTAACATAAAGGTGTTGCATG[A/G]CATTATTTTCTATAATTCTGATTCCTTGATTGGATATAACTGCAGGGAATATACTACAAA	Bn-A01-p4820187
Bn-A01-p4832074	T/G	A01	4832074	-	56810432	3192012	Brassica_A_C_genomic	TTGCAAATATATAGATTTTAAAAGATGAAGAAAGATGTTTTTAGCAAAAAAAGAAAGAAA[T/G]ATGGTTTCACKTTTTGGTCCGACTACAACAAAAAAAAAKTTGGTGAGAACTGATGAGGAT	ATCCTCATCAGTTCTCACCAAMTTTTTTTTTGTTGTAGTCGGACCAAAAMGTGAAACCAT[A/C]TTTCTTTCTTTTTTTGCTAAAAACATCTTTCTTCATCTTTTAAAATCTATATATTTGCAA	Bn-A01-p4832074
Bn-A01-p4833020	A/G	A01	4833020	+	31758374	3192012	Brassica_A_C_genomic	ATTATGKTGGTTTTTGAATTTGGATRGTAACTCTCAACAACAAGACAGTGCGGTGCCAGC[T/C]CTTTAAGATGCTTAAGGCAACCTTATTATAAAATGAAAGTGCAATAAGATTTTGTAGAAA	TTTCTACAAAATCTTATTGCACTTTCATTTTATAATAAGGTTGCCTTAAGCATCTTAAAG[A/G]GCTGGCACCGCACTGTCTTGTTGTTGAGAGTTACYATCCAAATTCAAAAACCAMCATAAT	Bn-A01-p4833020
Bn-A01-p4836338	T/G	A01	4836338	-	69694464	3192012	Brassica_A_C_genomic	ACTTGTTAAAATYCCGATATATCCACAAATCGACGCAAAAATTCCYGCATGAACKAACTA[A/C]GTTTATCAGGTTTTGCCAGCGATTTTGATACATATTCCTTTTTGACACTCTTGATTTGTT	ACTTGTTAAAATYCCGATATATCCACAAATCGACGCAAAAATTCCYGCATGAACKAACTA[A/C]GTTTATCAGGTTTTGCCAGCGATTTTGATACATATTCCTTTTTGACACTCTTGATTTGTT	Bn-A01-p4836338
Bn-A01-p4874972	T/C	A01	4874972	-	62789453	3192012	Brassica_A_C_genomic	KAAGCTGTTTCTTGGTTACCAACAAGAAGATAAATTAAATTAAATTAAAAAAGGAAATCA[T/C]TATTACTGTAGTGTTCTGGATTCTWTGCAGATCGTTGGACTCTAGATGAAACAGGTGTCA	TGACACCTGTTTCATCTAGAGTCCAACGATCTGCAWAGAATCCAGAACACTACAGTAATA[A/G]TGATTTCCTTTTTTAATTTAATTTAATTTATCTTCTTGTTGGTAACCAAGAAACAGCTTM	Bn-A01-p4874972
Bn-A01-p5070565	A/G	A01	5070565	+	37600397	3192012	Brassica_A_C_genomic	AATAAAATTCTCATCAAAATTTAAAAATCACAAATAAAATCAAAACTACAAAAACAGTGT[T/C]GTAAGACTCATGATAAAAGAAACTAAGAACATAAAAGTCAAAGGACATGTCTCGACAGTA	TACTGTCGAGACATGTCCTTTGACTTTTATGTTCTTAGTTTCTTTTATCATGAGTCTTAC[A/G]ACACTGTTTTTGTAGTTTTGATTTTATTTGTGATTTTTAAATTTTGATGAGAATTTTATT	Bn-A01-p5070565
Bn-A01-p5070836	A/G	A01	5070836	+	23775424	3192012	Brassica_A_C_genomic	TTTTAAATAATGGTTTTTTAAAACCTTAAACAAGATTACATATCAGGTGACTAGGTTTAT[T/C]AGTTTGACTATGCGTCCGAGTCTGATTTCAACACATTGCCTAAGCATTATTGGAGAATAT	ATATTCTCCAATAATGCTTAGGCAATGTGTTGAAATCAGACTCGGACGCATAGTCAAACT[A/G]ATAAACCTAGTCACCTGATATGTAATCTTGTTTAAGGTTTTAAAAAACCATTATTTAAAA	Bn-A01-p5070836
Bn-A01-p5071350	T/G	A01	5071350	-	63753350	3192012	Brassica_A_C_genomic	RAAAATATTTAGTTTTACCTTTTCATAATTTTAGATTTTTTTTTATTTCTAATAAAATTT[A/C]CTCTTAGTTTTAGGCAATTTAATTCAATATATTTAACCAAAAGAAATAGGTAAAAAAATC	RAAAATATTTAGTTTTACCTTTTCATAATTTTAGATTTTTTTTTATTTCTAATAAAATTT[A/C]CTCTTAGTTTTAGGCAATTTAATTCAATATATTTAACCAAAAGAAATAGGTAAAAAAATC	Bn-A01-p5071350
Bn-A01-p5071658	T/C	A01	5071658	-	21703400	3192012	Brassica_A_C_genomic	GTACCTTGCCATGCTTTCATGGTTTGGCTTGCATTCAGAGATCGTCTCTCTACAGGAGAT[T/C]GAATGAGTACTTGGGACATAGAGCAATGTTGTATGCTGTGTGGAGAGAAGAATGAAATAA	TTATTTCATTCTTCTCTCCACACAGCATACAACATTGCTCTATGTCCCAAGTACTCATTC[A/G]ATCTCCTGTAGAGAGACGATCTCTGAATGCAAGCCAAACCATGAAAGCATGGCAAGGTAC	Bn-A01-p5071658
Bn-A01-p5075984	T/C	A01	5075984	-	28714374	3192012	Brassica_A_C_genomic	TGTAGAATGGTTCTTGCAAATCTAGATTGGTTAGTTTTCAAAAATCTGAAGATTAGATCT[A/G]ATAGACAACGTAACTATAGATCCTCTAAATTACTTATAAAAATAATCGAATTTAAGTTAA	TGTAGAATGGTTCTTGCAAATCTAGATTGGTTAGTTTTCAAAAATCTGAAGATTAGATCT[A/G]ATAGACAACGTAACTATAGATCCTCTAAATTACTTATAAAAATAATCGAATTTAAGTTAA	Bn-A01-p5075984
Bn-A01-p5238564	A/G	A01	5238564	+	19609342	4022012	Brassica_A_C_genomic	CCCAAAAGATCAGAGCAACAATCTAGAAAAAGCTAGTGGGATTCAATCCAGGAACAACAGATCGAGAATATCTATAGAAGTAAGACAATATGTGCTTGATCGGATACAGAAGCAAAAAGGAACCGACTTTCCAAACAGACATGAATCGAA[A/G]TACCCACCAAATCAGATAAAACCCAGACAGATGTGGAACCCGACAGAACACAAACACAAAAGCGAGATTGAACGCGAACTCTTTTTTTTTTTCGTTTCAAAACTATTTTGACTTGGTTTGTTTGCAACTGGRTTGGATATTTATGATGCG	CCCAAAAGATCAGAGCAACAATCTAGAAAAAGCTAGTGGGATTCAATCCAGGAACAACAGATCGAGAATATCTATAGAAGTAAGACAATATGTGCTTGATCGGATACAGAAGCAAAAAGGAACCGACTTTCCAAACAGACATGAATCGAA[A/G]TACCCACCAAATCAGATAAAACCCAGACAGATGTGGAACCCGACAGAACACAAACACAAAAGCGAGATTGAACGCGAACTCTTTTTTTTTTTCGTTTCAAAACTATTTTGACTTGGTTTGTTTGCAACTGGRTTGGATATTTATGATGCG	Bn-A01-p5238564
Bn-A01-p5268871	A/T	A01	5268871	+	48661489	4022012	Brassica_A_C_genomic	CCTCCACCMGGGAAAATRAACTTTTCACCCTCTTTCTTTAGCCAATGCTGGTTAGATTTCTGCTTGTTAATCCAATCATATGGCACATTCCTGAGATTAA[A/T]TCAATTCAAATWGCCAATTAACTTCAATGNTCTGAGGACAAGAGAGACCTAGAGAAGCAAGTAAAACGAGAGGTGGAATAACTGAACAACATWTACCTGT	CCTCCACCMGGGAAAATRAACTTTTCACCCTCTTTCTTTAGCCAATGCTGGTTAGATTTCTGCTTGTTAATCCAATCATATGGCACATTCCTGAGATTAA[A/T]TCAATTCAAATWGCCAATTAACTTCAATGNTCTGAGGACAAGAGAGACCTAGAGAAGCAAGTAAAACGAGAGGTGGAATAACTGAACAACATWTACCTGT	Bn-A01-p5268871
Bn-A01-p5269368	A/G	A01	5269368	+	52805490	4022012	Brassica_A_C_genomic	ATATACCCTTGGATCCGTGCAGGGAGTGTARTCTTGGTAGTCACTGCTACACTCGGAGAAAGACACAGACTTGACTTGAAGAGAGTTGTCAACATCTAATGAAGATCCAGTTTTCGCAACGTTACTAACTTCGACTATGTTCTTCCCATA[A/G]TAAAGTCCACCAAGATAGAACGAAAGCCCRCAGAGCAGAATCAGTAACACAGTCTTGGGCAAGACCTTCAATGAACCTTTCTCAGCTTTCTCGTACTTCTCATCCTTATACTTCATCGTCTTTGGACTTAAGTTAAAGATACAAACAGAA	ATATACCCTTGGATCCGTGCAGGGAGTGTARTCTTGGTAGTCACTGCTACACTCGGAGAAAGACACAGACTTGACTTGAAGAGAGTTGTCAACATCTAATGAAGATCCAGTTTTCGCAACGTTACTAACTTCGACTATGTTCTTCCCATA[A/G]TAAAGTCCACCAAGATAGAACGAAAGCCCRCAGAGCAGAATCAGTAACACAGTCTTGGGCAAGACCTTCAATGAACCTTTCTCAGCTTTCTCGTACTTCTCATCCTTATACTTCATCGTCTTTGGACTTAAGTTAAAGATACAAACAGAA	Bn-A01-p5269368
Bn-A01-p5296564	A/G	A01	5296564	+	31630339	3192012	Brassica_A_C_genomic	ATGATRAAGAACCCACCCACAATGCTGCACAGACGAAAAGAGAACAATGTGAGATGATCA[A/G]TAAGAAGTTGAAWATCCAAAGCAAAGTGAAGAGCATGGATGATATARAAAGATGAATGTG	ATGATRAAGAACCCACCCACAATGCTGCACAGACGAAAAGAGAACAATGTGAGATGATCA[A/G]TAAGAAGTTGAAWATCCAAAGCAAAGTGAAGAGCATGGATGATATARAAAGATGAATGTG	Bn-A01-p5296564
Bn-A01-p5298283	T/C	A01	5298283	-	38649418	3192012	Brassica_A_C_genomic	TAACAGTATTAGAACATGATCAGCAAAGAAACTGCAACAGATCAATGATCTCAAAATTCA[T/C]AAGTATCCTAAYCTTACCTACCAACAGTGGATGTAATCGRAACAAAAACATTCAYTTRTT	AAYAARTGAATGTTTTTGTTYCGATTACATCCACTGTTGGTAGGTAAGRTTAGGATACTT[A/G]TGAATTTTGAGATCATTGATCTGTTGCAGTTTCTTTGCTGATCATGTTCTAATACTGTTA	Bn-A01-p5298283
Bn-A01-p5469727	T/C	A01	5469727	-	31638505	3192012	Brassica_A_C_genomic	AGTTGCCTACATCCTCTACCAGGTTCCGGAACATGCTGCAAGGTATTATACATGCTAACA[T/C]TTAGCCTTATGTTTTTTTTTTGGGTGGTTTTGAATAWTTTTGGATTGTGATGCAGGGCAA	TTGCCCTGCATCACAATCCAAAAWTATTCAAAACCACCCAAAAAAAAAACATAAGGCTAA[A/G]TGTTAGCATGTATAATACCTTGCAGCATGTTCCGGAACCTGGTAGAGGATGTAGGCAACT	Bn-A01-p5469727
Bn-A01-p5522403	A/G	A01	5522403	+	19662459	3192012	Brassica_A_C_genomic	AAAGGAACAAACAGAGGAAAYAAACATAACATGYGTGATTACTAAAACARTAAACTAAAT[T/C]AATCTAACTTTGTAGATATATTTAGGGTAGTTATGATGCGTTAGTCTTAACCAAGATGTT	AACATCTTGGTTAAGACTAACGCATCATAACTACCCTAAATATATCTACAAAGTTAGATT[A/G]ATTTAGTTTAYTGTTTTAGTAATCACRCATGTTATGTTTRTTTCCTCTGTTTGTTCCTTT	Bn-A01-p5522403
Bn-A01-p5586671	A/G	A01	5586671	+	34784325	3192012	Brassica_A_C_genomic	ACAACCAYAAAACATTCTGAGAACCACTTCGTATCATTTATACCGTTTCAAACCTTTCAA[A/G]GTTAAAAAATAGTTCAAGTTAACGTTTGTGCCTGCAGKTGCGTAAATAAAAATAAAAATA	ACAACCAYAAAACATTCTGAGAACCACTTCGTATCATTTATACCGTTTCAAACCTTTCAA[A/G]GTTAAAAAATAGTTCAAGTTAACGTTTGTGCCTGCAGKTGCGTAAATAAAAATAAAAATA	Bn-A01-p5586671
Bn-A01-p5586854	A/G	A01	5586854	+	52683430	3192012	Brassica_A_C_genomic	TTTAATTTATTTACACTAACCAATGTCATAATTTATAAGAACTTTAAACTAATGATATCC[A/G]ATATAATTTTTAGACATTAAAATATATACACATATATAMACCAGAAAAATARTTTTTATA	TTTAATTTATTTACACTAACCAATGTCATAATTTATAAGAACTTTAAACTAATGATATCC[A/G]ATATAATTTTTAGACATTAAAATATATACACATATATAMACCAGAAAAATARTTTTTATA	Bn-A01-p5586854
Bn-A01-p5591950	A/G	A01	5591950	+	16647339	3192012	Brassica_A_C_genomic	AGTTCGATCCTTCTCCATTRGCGAGACGTGTTGGATTAAAGATAGTTGTGAAGTSTTTGC[T/C]TGTCGACGAACCACACGCAAGAAAGAAACAAAGATTTTTGAAACAAGTCTTGATAATATC	GATATTATCAAGACTTGTTTCAAAAATCTTTGTTTCTTTCTTGCGTGTGGTTCGTCGACA[A/G]GCAAASACTTCACAACTATCTTTAATCCAACACGTCTCGCYAATGGAGAAGGATCGAACT	Bn-A01-p5591950
Bn-A01-p5595319	T/G	A01	5595319	-	40669341	3192012	Brassica_A_C_genomic	TAATGAAGTTCTCCCTGGCAATAACAACAACATCAACAAAGTATAAACTTCTGGACATTT[T/G]TTTTTTCAAATTAAAGATGCGCCATTTTTAATGAATGAATTCAAGGCAAAGTTGGAATCG	CGATTCCAACTTTGCCTTGAATTCATTCATTAAAAATGGCGCATCTTTAATTTGAAAAAA[A/C]AAATGTCCAGAAGTTTATACTTTGTTGATGTTGTTGTTATTGCCAGGGAGAACTTCATTA	Bn-A01-p5595319
Bn-A01-p5599369	T/C	A01	5599369	-	46600385	4022012	Brassica_A_C_genomic	CTGATCAAACTAGACTAGCAATATCCAAATGGTGATTTATTTTAATAGGAATTGAAAATGAGACCACTGATGATGTTAAWATTAATTTGGACCACTAATCCATTTGTTGTGGTGATATTCATTTAGAACAACGGACATATCAAATCTTGG[A/G]TGGACGAGAAAAACAGCAATTTCATGCTCTCTCCAAGGAACCTCTCGATCACTTGGTCGGATGACCCCAATTATTGGACGTGGTTTCTCAACAAGGAGTCACCAAAGTAAGATACGTTTAATCTRAAAACGCCCACTATATATAGTTCRG	CTGATCAAACTAGACTAGCAATATCCAAATGGTGATTTATTTTAATAGGAATTGAAAATGAGACCACTGATGATGTTAAWATTAATTTGGACCACTAATCCATTTGTTGTGGTGATATTCATTTAGAACAACGGACATATCAAATCTTGG[A/G]TGGACGAGAAAAACAGCAATTTCATGCTCTCTCCAAGGAACCTCTCGATCACTTGGTCGGATGACCCCAATTATTGGACGTGGTTTCTCAACAAGGAGTCACCAAAGTAAGATACGTTTAATCTRAAAACGCCCACTATATATAGTTCRG	Bn-A01-p5599369
Bn-A01-p5647795	T/C	A01	5647795	-	45702464	4022012	Brassica_A_C_genomic	TATCTTGTGGCTTAGAGACCCATTTCCCCGGTTCTTCCGMGACGCCGACTTTCAGATAACATGCGATGATTACAATGGAAARCCATCAGACAAGAATAACCACGTGAACTCCGGATTCACATACGTCAAAGCAAACAGCAGAACGTTGAA[T/C]TTTTACAAGTTCTGGATCAGATCGAGTCGAAAGTTCCCTGGAAAACACGATCAAGATGTGTTCAACCTCATAAAAAACAAACAGTTTGTCTTGAAACTTGGAATCAACATTAGGTTTCTTGACACGGTTTACTTTGGAGGGTTTTGCCAG	CTGGCAAAACCCTCCAAAGTAAACCGTGTCAAGAAACCTAATGTTGATTCCAAGTTTCAAGACAAACTGTTTGTTTTTTATGAGGTTGAACACATCTTGATCGTGTTTTCCAGGGAACTTTCGACTCGATCTGATCCAGAACTTGTAAAA[A/G]TTCAACGTTCTGCTGTTTGCTTTGACGTATGTGAATCCGGAGTTCACGTGGTTATTCTTGTCTGATGGYTTTCCATTGTAATCATCGCATGTTATCTGAAAGTCGGCGTCKCGGAAGAACCGGGGAAATGGGTCTCTAAGCCACAAGATA	Bn-A01-p5647795
Bn-A01-p5648120	T/G	A01	5648120	-	14638427	4022012	Brassica_A_C_genomic	AACACAATGCATGCTAATTGTTGTATTGGTTTGGACAACAAAGTGAATAATCTAAAGGCTGCTCTTGAAGACTGGAAACGATATGTATCGTTGAATACGACCGTGTCTGAGACTAAATGGAATATTCCACCGAAGTGTGGTTATTAATGG[T/G]TGTGAGTGATGGTAGTCGTAGATTACTGTTATTAATCTAGTTTCGTTAAGGACATTTCAATGGTCATAACCGGAGTTTATTGCTGTTCTTGATTTTATATGGAGATTTATGTAATCAAATTAACAAAGAATTTTCCCGCAGGTTTTAGTA	TACTAAAACCTGCGGGAAAATTCTTTGTTAATTTGATTACATAAATCTCCATATAAAATCAAGAACAGCAATAAACTCCGGTTATGACCATTGAAATGTCCTTAACGAAACTAGATTAATAACAGTAATCTACGACTACCATCACTCACA[A/C]CCATTAATAACCACACTTCGGTGGAATATTCCATTTAGTCTCAGACACGGTCGTATTCAACGATACATATCGTTTCCAGTCTTCAAGAGCAGCCTTTAGATTATTCACTTTGTTGTCCAAACCAATACAACAATTAGCATGCATTGTGTT	Bn-A01-p5648120
Bn-A01-p5659083	T/C	A01	5659083	-	33757488	4022012	Brassica_A_C_genomic	TTCCTCCAAAACAGATTGTAAAGCSTGCTTACACGTCAAGAAAAGRCAAGATGGGAGGTGGGTGATTCGCGCTTTGGTCAAAGARCATAACCACGAGACCTTCCCCTCTGGTCAAACCACTTCCATAAGAGAGTCTTGTGGRCGTGGAAA[A/G]GAGATGAAAAGCAGCAGAAAGTTTCAAGCTTTGGAGGGTGGAGACGTTGAGAGACTCCTAAGCTTCTTTACTGATATGCAAGSTGAGAATCCTTTCTTCTTCTACGCCGTTGATCAGACTCTAAGAAGCGTCTTTTGGRTTGACGCAAAG	TTCCTCCAAAACAGATTGTAAAGCSTGCTTACACGTCAAGAAAAGRCAAGATGGGAGGTGGGTGATTCGCGCTTTGGTCAAAGARCATAACCACGAGACCTTCCCCTCTGGTCAAACCACTTCCATAAGAGAGTCTTGTGGRCGTGGAAA[A/G]GAGATGAAAAGCAGCAGAAAGTTTCAAGCTTTGGAGGGTGGAGACGTTGAGAGACTCCTAAGCTTCTTTACTGATATGCAAGSTGAGAATCCTTTCTTCTTCTACGCCGTTGATCAGACTCTAAGAAGCGTCTTTTGGRTTGACGCAAAG	Bn-A01-p5659083
Bn-A01-p5661294	T/G	A01	5661294	-	59743465	4022012	Brassica_A_C_genomic	GACCTTTTGAAGCTRTCTCGGATTTTCTTGCGCWTCTCTTTTTTTTTTCACAAAGGAGTTTTTGTTTATTCATGAATGTTAGGGACAGACAAGTTTTAGACATCATCCTCAGCAACATTGCGAGTCTTCAAAACATCAACAATCCAACAA[T/G]AATGTATCTCTCTGAGTTACTTGTCCGTTTAAGCAGGAGAGTTTAACATTTTAATATATTTGATTTAAGTKTTGATGRAAAAAAATTGAATGTTTGTGTACAGACAAGTGGTACAGCTAAAAAACTTGTTAGCGGTGGTAAAATGTTTCC	GGAAACATTTTACCACCGCTAACAAGTTTTTTAGCTGTACCACTTGTCTGTACACAAACATTCAATTTTTTTYCATCAAMACTTAAATCAAATATATTAAAATGTTAAACTCTCCTGCTTAAACGGACAAGTAACTCAGAGAGATACATT[A/C]TTGTTGGATTGTTGATGTTTTGAAGACTCGCAATGTTGCTGAGGATGATGTCTAAAACTTGTCTGTCCCTAACATTCATGAATAAACAAAAACTCCTTTGTGAAAAAAAAAAGAGAWGCGCAAGAAAATCCGAGAYAGCTTCAAAAGGTC	Bn-A01-p5661294
Bn-A01-p5678678	T/G	A01	5678678	-	57746356	3192012	Brassica_A_C_genomic	AATACTACTTAAGTAGATTTTTTAATTTTCATAATTTCTGACATTGTGACCTTTTTTATA[A/C]TTCTCCAGCAAAAAAGTTTTATTTACCCAACAGAAAGAAAACTTTCTTGTTGGGAAATCA	AATACTACTTAAGTAGATTTTTTAATTTTCATAATTTCTGACATTGTGACCTTTTTTATA[A/C]TTCTCCAGCAAAAAAGTTTTATTTACCCAACAGAAAGAAAACTTTCTTGTTGGGAAATCA	Bn-A01-p5678678
Bn-A01-p5697529	A/C	A01	5697529	+	48602317	3192012	Brassica_A_C_genomic	AAAGGCGATGGACTCACCTGTGAAGGTAAGGCKTCTCAAGARTCTTGTCCTGAATCTTTR[T/G]CTATTTTTCATTAACCAGTTCTGTAATTATTGTGTTTTGATTTGGCTCTGTTGCAGATAT	ATATCTGCAACAGAGCCAAATCAAAACACAATAATTACAGAACTGGTTAATGAAAAATAG[A/C]YAAAGATTCAGGACAAGAYTCTTGAGAMGCCTTACCTTCACAGGTGAGTCCATCGCCTTT	Bn-A01-p5697529
Bn-A01-p5711920	A/G	A01	5711920	+	71600424	4022012	Brassica_A_C_genomic	TKTCCTCCTTGTTCGAAAAATCTCCATCATTGATGCTCTTGTTCTTGTTCTTCTTCTTCTCTAGAAGAGGTMAAGAAATAAGAAATTATAGACAAAGATCCGATTAAATAGGATTTGTGTTCTTGATTTTGGTGTTGCAATAAAAATGGC[A/G]TCATGATGACATCTGACGTAGAAACGTCTCAGGCTTTTAATTACGTATTAAGCCCCCACGAGAGATGCATCCGAGGAGACAACAACAACAATAAGAAGACCAAGAACAACAACAGCAACAACAACAATGTCCGAAACATACACGTCGCCT	TKTCCTCCTTGTTCGAAAAATCTCCATCATTGATGCTCTTGTTCTTGTTCTTCTTCTTCTCTAGAAGAGGTMAAGAAATAAGAAATTATAGACAAAGATCCGATTAAATAGGATTTGTGTTCTTGATTTTGGTGTTGCAATAAAAATGGC[A/G]TCATGATGACATCTGACGTAGAAACGTCTCAGGCTTTTAATTACGTATTAAGCCCCCACGAGAGATGCATCCGAGGAGACAACAACAACAATAAGAAGACCAAGAACAACAACAGCAACAACAACAATGTCCGAAACATACACGTCGCCT	Bn-A01-p5711920
Bn-A01-p5715141	T/C	A01	5715141	-	30755446	3192012	Brassica_A_C_genomic	TATGATMATTTCTCAAAATTCATTTAWAKTTTGAGATTGTAATCTTTTTTTCTTTTTTGC[A/G]AATTGCTGCTGTGCAGCCGAACAGTTTCCAACTTCTTGACGAGTGACTTGCGACAAAAAA	TATGATMATTTCTCAAAATTCATTTAWAKTTTGAGATTGTAATCTTTTTTTCTTTTTTGC[A/G]AATTGCTGCTGTGCAGCCGAACAGTTTCCAACTTCTTGACGAGTGACTTGCGACAAAAAA	Bn-A01-p5715141
Bn-A01-p5781261	A/C	A01	5781261	+	40747310	3192012	Brassica_A_C_genomic	AAAAATTYTAAGAATCATTCTAATGATGACACGTRGTTATGAAAGTATGTTGTAATGCTT[T/G]ACAAAAAAATATGATGGATTAACCAATAATTTAAAGAATTTAGCAAGATACTTCTATATT	AATATAGAAGTATCTTGCTAAATTCTTTAAATTATTGGTTAATCCATCATATTTTTTTGT[A/C]AAGCATTACAACATACTTTCATAACYACGTGTCATCATTAGAATGATTCTTARAATTTTT	Bn-A01-p5781261
Bn-A01-p5805154	A/G	A01	5805154	+	65706423	3192012	Brassica_A_C_genomic	GGAATCTCATGTATCATCAATTCATCAAAAGCTGTTTCGTTTATGGGTACTTTACATTAC[A/G]TATAAGAAAGGTTCATTGTCTCTCAKATTCGTCGTAGCGAAGCTAATCTCCTCTCTAGAT	GGAATCTCATGTATCATCAATTCATCAAAAGCTGTTTCGTTTATGGGTACTTTACATTAC[A/G]TATAAGAAAGGTTCATTGTCTCTCAKATTCGTCGTAGCGAAGCTAATCTCCTCTCTAGAT	Bn-A01-p5805154
Bn-A01-p5821651	A/C	A01	5821651	+	73618312	4022012	Brassica_A_C_genomic	GCAKAGATCATTGTGAACAWCTTCCCTTCATCTGTAGGAACTAAACAAAAACAGCAATTCAAAAGCTAAATCCATTTACAAAACTAGCTGATGGTGGTTT[A/C]TAAAGACTTACSTGCAAGTCCAACGCCTGGMATGGTTACATTKTTGCCTAAGKTTATKGAATTAGAGTARACWCGATCGTGAGKAGCAGCACCMACTGTG	GCAKAGATCATTGTGAACAWCTTCCCTTCATCTGTAGGAACTAAACAAAAACAGCAATTCAAAAGCTAAATCCATTTACAAAACTAGCTGATGGTGGTTT[A/C]TAAAGACTTACSTGCAAGTCCAACGCCTGGMATGGTTACATTKTTGCCTAAGKTTATKGAATTAGAGTARACWCGATCGTGAGKAGCAGCACCMACTGTG	Bn-A01-p5821651
Bn-A01-p5822015	A/G	A01	5822015	+	60679325	3192012	Brassica_A_C_genomic	TTCATAAACCGTCTAAAAAKTGTCATTGAAAGATACTTRCATTTTGATAGATAAGTGAAA[T/C]GAAAAAAAGAGTAAATGGTTTTACCTGGTCTATAGCAGCAACAACATCTGCAGCAAATCC	GGATTTGCTGCAGATGTTGTTGCTGCTATAGACCAGGTAAAACCATTTACTCTTTTTTTC[A/G]TTTCACTTATCTATCAAAATGYAAGTATCTTTCAATGACAMTTTTTAGACGGTTTATGAA	Bn-A01-p5822015
Bn-A01-p5835558	T/C	A01	5835558	-	52684406	3192012	Brassica_A_C_genomic	TGATCTRTGGGAGGATTTGGTGGGTTCTGGGTATATTGCTGATYTKGGGATATATAATGC[A/G]GTTATTAAAGGGTTGTGTACTGTGAATCAGGTTGATAAAGCTTATAAGCTCTTCCATGTT	TGATCTRTGGGAGGATTTGGTGGGTTCTGGGTATATTGCTGATYTKGGGATATATAATGC[A/G]GTTATTAAAGGGTTGTGTACTGTGAATCAGGTTGATAAAGCTTATAAGCTCTTCCATGTT	Bn-A01-p5835558
Bn-A01-p5878485	A/C	A01	5878485	+	12669372	3192012	Brassica_A_C_genomic	ACAATGCCTCTTGAAAATAAATATGTAAACTAAATCTAATATAAAACTGACAAAAAACAT[T/G]AACAAACCACCAAAATTTTATTAGAAAACAATCAAACAAAAGTTAACTAAAGTAAAATAT	ATATTTTACTTTAGTTAACTTTTGTTTGATTGTTTTCTAATAAAATTTTGGTGGTTTGTT[A/C]ATGTTTTTTGTCAGTTTTATATTAGATTTAGTTTACATATTTATTTTCAAGAGGCATTGT	Bn-A01-p5878485
Bn-A01-p5899092	T/C	A01	5899092	-	72680407	3192012	Brassica_A_C_genomic	WAATTWGCATATAACACATGTACTGTTGAGAACAAAACATAGAAGATGAACAGTATATAA[T/C]CAAAAGGTAAACCAAAACTCAAGACTACTACTTATTTTAAAATATGTAACTGGTAAGTCA	TGACTTACCAGTTACATATTTTAAAATAAGTAGTAGTCTTGAGTTTTGGTTTACCTTTTG[A/G]TTATATACTGTTCATCTTCTATGTTTTGTTCTCAACAGTACATGTGTTATATGCWAATTW	Bn-A01-p5899092
Bn-A01-p5917688	A/G	A01	5917688	+	66753482	3192012	Brassica_A_C_genomic	AGAATAGCAGATGCTAACCACAGAACCGTTTGTTATAGAGGGAASACGCTTCTCTWCTAC[T/C]GATGGCACGTTCGTGGTCCCGGAGCAGTCTCTTCCAAGGTTTGGTGGGATTGTAAAAACA	TGTTTTTACAATCCCACCAAACCTTGGAAGAGACTGCTCCGGGACCACGAACGTGCCATC[A/G]GTAGWAGAGAAGCGTSTTCCCTCTATAACAAACGGTTCTGTGGTTAGCATCTGCTATTCT	Bn-A01-p5917688
Bn-A01-p5921497	T/C	A01	5921497	-	45652479	4022012	Brassica_A_C_genomic	CTTTTCCCATGGCATCATACCCATGTACCACCTTGATTCTCCGTTTCTGATAATCTCGGGGAGTTGATACACTCTACTGCTTGGAAAGGTCTCTTTAAAACGATTCCTCTGATTAAACTGAATATTCAGGTCGTCATCTGTATAGCATGG[T/C]TCCAGKGATTCTACATCCATGTCGCCGAAAAACATACTAAACCATGAGAGGGCTTTCAATGCAGCATTTTGAATAGCATCATTTTCCTCCTCGTATAACTTCTTCAACGAACAATCTAAAACCAAMYCCTGTGACTTTGAGAAAATCTTC	GAAGATTTTCTCAAAGTCACAGGRKTTGGTTTTAGATTGTTCGTTGAAGAAGTTATACGAGGAGGAAAATGATGCTATTCAAAATGCTGCATTGAAAGCCCTCTCATGGTTTAGTATGTTTTTCGGCGACATGGATGTAGAATCMCTGGA[A/G]CCATGCTATACAGATGACGACCTGAATATTCAGTTTAATCAGAGGAATCGTTTTAAAGAGACCTTTCCAAGCAGTAGAGTGTATCAACTCCCCGAGATTATCAGAAACGGAGAATCAAGGTGGTACATGGGTATGATGCCATGGGAAAAG	Bn-A01-p5921497
Bn-A01-p5943392	A/G	A01	5943392	+	40727434	3192012	Brassica_A_C_genomic	TTACCGGAGCATTCCAATCACAGCAACAACGGTGGGGTGGACGGAGCCTTGACTACATCC[A/G]GAGGGTTCGTCATGTATRTGAAATCATTAGTTCAAAAGAGAGGAACTGTTTTGAAGGTTT	TTACCGGAGCATTCCAATCACAGCAACAACGGTGGGGTGGACGGAGCCTTGACTACATCC[A/G]GAGGGTTCGTCATGTATRTGAAATCATTAGTTCAAAAGAGAGGAACTGTTTTGAAGGTTT	Bn-A01-p5943392
Bn-A01-p5944398	A/G	A01	5944398	+	11797440	4022012	Brassica_A_C_genomic	ATAAATCTCCTCAGCAATGACGAGAAAACCGGAGGCACAGAGCGACCGAGGGGTCCTTCTCAGATATGCGAACGTTCTTTGCTGAGTGAGACCTTTTGGACCTACAACATACTGGGGACTCCCTGTAGAAGGAGAGGGCAAAGGGGAGAT[T/C]ATTTGATTCGGTGCAGGCTGGACCGTGCAGCATCTAAAACATGGATCAAAATCTAATATACATTCATTTAGCTTCACGATAAGAGGAAACTAACAGAAAAGGATCAAATYACCTTTGTTACGTACGTCAACATTACTAATTGGTCYGAAG	CTTCRGACCAATTAGTAATGTTGACGTACGTAACAAAGGTRATTTGATCCTTTTCTGTTAGTTTCCTCTTATCGTGAAGCTAAATGAATGTATATTAGATTTTGATCCATGTTTTAGATGCTGCACGGTCCAGCCTGCACCGAATCAAAT[A/G]ATCTCCCCTTTGCCCTCTCCTTCTACAGGGAGTCCCCAGTATGTTGTAGGTCCAAAAGGTCTCACTCAGCAAAGAACGTTCGCATATCTGAGAAGGACCCCTCGGTCGCTCTGTGCCTCCGGTTTTCTCGTCATTGCTGAGGAGATTTAT	Bn-A01-p5944398
Bn-A01-p5949582	A/C	A01	5949582	+	37677409	4022012	Brassica_A_C_genomic	TTGATTACATGATCAAYAACAACAACAAGAAGTATGTGTTTCGTTCCKCCTATCATTTGGAGAAGCATGGTCCTTGAATCATAACCGTTTTACCCGTTTT[A/C]TTTTAAGCTAATAATGTTTCAGMTTTTCGTTTCTTCTGTTGGGTCTTCTTATTTAAGTTCTAAGAGTTTGCATCTTTGTATCWGGCATAAGTTRCTTGTC	TTGATTACATGATCAAYAACAACAACAAGAAGTATGTGTTTCGTTCCKCCTATCATTTGGAGAAGCATGGTCCTTGAATCATAACCGTTTTACCCGTTTT[A/C]TTTTAAGCTAATAATGTTTCAGMTTTTCGTTTCTTCTGTTGGGTCTTCTTATTTAAGTTCTAAGAGTTTGCATCTTTGTATCWGGCATAAGTTRCTTGTC	Bn-A01-p5949582
Bn-A01-p5949665	A/T	A01	5949665	+	10783336	4022012	Brassica_A_C_genomic	ACCGTTTTACCCGTTTTMTTTTAAGCTAATAATGTTTCAGMTTTTCGTTTCTTCTGTTGGGTCTTCTTATTTAAGTTCTAAGAGTTTGCATCTTTGTATC[A/T]GGCATAAGTTRCTTGTCCGGTCKTTRTATAATATWACTAATTTATAATCACCAGTTTGTTGTGTGTTTCATAACTGATGAGTCAGAGAGTCRGAGAGATA	ACCGTTTTACCCGTTTTMTTTTAAGCTAATAATGTTTCAGMTTTTCGTTTCTTCTGTTGGGTCTTCTTATTTAAGTTCTAAGAGTTTGCATCTTTGTATC[A/T]GGCATAAGTTRCTTGTCCGGTCKTTRTATAATATWACTAATTTATAATCACCAGTTTGTTGTGTGTTTCATAACTGATGAGTCAGAGAGTCRGAGAGATA	Bn-A01-p5949665
Bn-A01-p5977820	T/C	A01	5977820	-	37780351	3192012	Brassica_A_C_genomic	ATGGTTTTATRTTWAGTCTGGTCATTAGKCACAATTTGTATAATTTTMAATTATWGAAAA[A/G]AATTTAAAACAAAATCTATATAGAGAAAACTTAAAAACCGCGCACATGTGCGYTCATAYT	ATGGTTTTATRTTWAGTCTGGTCATTAGKCACAATTTGTATAATTTTMAATTATWGAAAA[A/G]AATTTAAAACAAAATCTATATAGAGAAAACTTAAAAACCGCGCACATGTGCGYTCATAYT	Bn-A01-p5977820
Bn-A01-p6040667	A/G	A01	6040667	+	31718422	3192012	Brassica_A_C_genomic	GAGTGTGTTCCCTTCAATGAAACAAATGCGAATGAACATTAGTCTTTCTTGTCGCATATT[A/G]AAAACTAAGACTCTTGCAAATGTGATTGATGCAGGGTTATAAACTAGGAATTGCTCTYCC	GAGTGTGTTCCCTTCAATGAAACAAATGCGAATGAACATTAGTCTTTCTTGTCGCATATT[A/G]AAAACTAAGACTCTTGCAAATGTGATTGATGCAGGGTTATAAACTAGGAATTGCTCTYCC	Bn-A01-p6040667
Bn-A01-p6083015	A/G	A01	6083015	+	58763491	3192012	Brassica_A_C_genomic	CCTTTGTGTTTTATCGATCAACGCTGATCAACAAGAAGAGAACCAACCAACATCTCATAA[A/G]ATTCTCCACAAAGTCCAACTATGGAGAACTTCTYTGAAAGAATCAAGCGCTCAAGAACTM	CCTTTGTGTTTTATCGATCAACGCTGATCAACAAGAAGAGAACCAACCAACATCTCATAA[A/G]ATTCTCCACAAAGTCCAACTATGGAGAACTTCTYTGAAAGAATCAAGCGCTCAAGAACTM	Bn-A01-p6083015
Bn-A01-p6158889	A/G	A01	6158889	+	65650381	3192012	Brassica_A_C_genomic	ATCTTTTGTAAAAGTTCAAAAATTGAACTAATCCTCACACAAATTGTATAATACATGACA[T/C]TCGTATAGAAATGAGCCAATCCATACTGTTGATTTTTCTTTCTTTCTGATCCGCAAAATC	GATTTTGCGGATCAGAAAGAAAGAAAAATCAACAGTATGGATTGGCTCATTTCTATACGA[A/G]TGTCATGTATTATACAATTTGTGTGAGGATTAGTTCAATTTTTGAACTTTTACAAAAGAT	Bn-A01-p6158889
Bn-A01-p6180257	A/C	A01	6180257	+	49757434	3192012	Brassica_A_C_genomic	YTTATATGGGAAACCATTTCTCTTCAATTTGATGAAAATTGGTGGCCCTTTAGTGATTTT[A/C]TTCCCTGTTTSTAGACTCTAGAGTGYTTTCTAGAMACAATKYRAACCGTCTCTTAATTTT	YTTATATGGGAAACCATTTCTCTTCAATTTGATGAAAATTGGTGGCCCTTTAGTGATTTT[A/C]TTCCCTGTTTSTAGACTCTAGAGTGYTTTCTAGAMACAATKYRAACCGTCTCTTAATTTT	Bn-A01-p6180257
Bn-A01-p6188347	T/C	A01	6188347	-	74735335	4022012	Brassica_A_C_genomic	CACATGGTAGAAAACCACAAGCGNNNNNNNNNNNNNNNNNNNNNNNNNGTTGAGAACTATAGTGAATGTCCAGCTCAACCAAGAAGGATAAAAGTCGATGATCTGTAAAGCTATCATCAAGATGGAGCACACTGGTCTGATCACCACAAA[T/C]TGCCATGTCCAGTATTTCAAAAGTCTCAGAGTTCGATGATCCAGACGCACTACATGAGGCTGSCCAAAACAATAGACATAACAAAGTCAGTGATACACAGAAGAAACGAAGATAGATAAGAGAGAGATACCTGGAAGAAAGTCATGGGGA	TCCCCATGACTTTCTTCCAGGTATCTCTCTCTTATCTATCTTCGTTTCTTCTGTGTATCACTGACTTTGTTATGTCTATTGTTTTGGSCAGCCTCATGTAGTGCGTCTGGATCATCGAACTCTGAGACTTTTGAAATACTGGACATGGCA[A/G]TTTGTGGTGATCAGACCAGTGTGCTCCATCTTGATGATAGCTTTACAGATCATCGACTTTTATCCTTCTTGGTTGAGCTGGACATTCACTATAGTTCTCAACNNNNNNNNNNNNNNNNNNNNNNNNNCGCTTGTGGTTTTCTACCATGTG	Bn-A01-p6188347
Bn-A01-p6232061	T/C	A01	6232061	-	18748310	4022012	Brassica_A_C_genomic	ACACGCTGTGGGTCCCTTGAGACATGTCTTGGATATGTGAGCAGTTGGCTTATTGTTACTCCTTTTCTGCAGATATATATTTGTCTCGTGAAAATGGCGA[T/C]GCAGGACCAAGTCACAGGGATGCAGGCCCCCTTACTAATCAGCCATCTGCCGGAGATGAAACAGCGATGCCAGTTGCTACATATACAAGATTAGAAGGCT	AGCCTTCTAATCTTGTATATGTAGCAACTGGCATCGCTGTTTCATCTCCGGCAGATGGCTGATTAGTAAGGGGGCCTGCATCCCTGTGACTTGGTCCTGC[A/G]TCGCCATTTTCACGAGACAAATATATATCTGCAGAAAAGGAGTAACAATAAGCCAACTGCTCACATATCCAAGACATGTCTCAAGGGACCCACAGCGTGT	Bn-A01-p6232061
Bn-A01-p6271245	A/G	A01	6271245	+	27788420	4022012	Brassica_A_C_genomic	CTTCGTTCGTTTGCTTCCTCATGCTTATGATCTTTATAGAAGTCACAGCTACGGGAAGATACTTGACTGGTCGTTCATTTATGMAAGCCACAAAGTGGACTACTACTCCACTGCGYGGGATATCGTTATCCTCTTCATCGGTTTCGTTTT[T/C]GCTGTTTTGGTTTTCTTGCAGCAGAGATTTGGTGGTCGTTGTTTCATCCCTAAGAGGTTCGTAGAGGATTTGAGATATGAGAAAGTTGTGGAGTTGCAAGAAACTGSTGAGCTGCACAAGTCCAATGATTCTTGATGATATACAGATACA	TGTATCTGTATATCATCAAGAATCATTGGACTTGTGCAGCTCASCAGTTTCTTGCAACTCCACAACTTTCTCATATCTCAAATCCTCTACGAACCTCTTAGGGATGAAACAACGACCACCAAATCTCTGCTGCAAGAAAACCAAAACAGC[A/G]AAAACGAAACCGATGAAGAGGATAACGATATCCCRCGCAGTGGAGTAGTAGTCCACTTTGTGGCTTKCATAAATGAACGACCAGTCAAGTATCTTCCCGTAGCTGTGACTTCTATAAAGATCATAAGCATGAGGAAGCAAACGAACGAAG	Bn-A01-p6271245
Bn-A01-p6290508	T/C	A01	6290508	-	35752414	4022012	Brassica_A_C_genomic	AATTTGTTATTTTGTTGTTCTCTTTGGCTTTATCATCAGTCTAATGATAATAATGAATCCGTGTAGGGAGAGTGTTCTGCAAGAAGGGATGTGATGCCGA[T/C]AGTGACTCATGGGAAGATTGTAAGCATTTCTTTTYAATCACTCAAGTCCATCATGAGATTTGTTTATGAATTGAGGAGCAGATWCATCTSTCCTCACTCC	GGAGTGAGGASAGATGWATCTGCTCCTCAATTCATAAACAAATCTCATGATGGACTTGAGTGATTRAAAAGAAATGCTTACAATCTTCCCATGAGTCACT[A/G]TCGGCATCACATCCCTTCTTGCAGAACACTCTCCCTACACGGATTCATTATTATCATTAGACTGATGATAAAGCCAAAGAGAACAACAAAATAACAAATT	Bn-A01-p6290508
Bn-A01-p6390236	T/C	A01	6390236	-	70794354	3192012	Brassica_A_C_genomic	AAAGTCGAKGAATTGTTGTGAAGCCTTTGTAGAGGTTGTTCCACCTTAATCCTTGTGGTT[T/C]GAATTGGTTATCGAATGCTTTCTTGAAAGCGTAATAGGAATCYCATCCTAATATTAAATC	GATTTAATATTAGGATGRGATTCCTATTACGCTTTCAAGAAAGCATTCGATAACCAATTC[A/G]AACCACAAGGATTAAGGTGGAACAACCTCTACAAAGGCTTCACAACAATTCMTCGACTTT	Bn-A01-p6390236
Bn-A01-p6439605	A/C	A01	6439605	+	58720327	3192012	Brassica_A_C_genomic	TGTATATAAATCAGTCGATTTTCTTTTATAATTGTGGGTGTTTGGATCAAAACGTAAATA[A/C]TCTTTCATAAAACTGATACCAGTGAATAGMMTAACTYTACATTTTTAAATYAGGCTTAAG	TGTATATAAATCAGTCGATTTTCTTTTATAATTGTGGGTGTTTGGATCAAAACGTAAATA[A/C]TCTTTCATAAAACTGATACCAGTGAATAGMMTAACTYTACATTTTTAAATYAGGCTTAAG	Bn-A01-p6439605
Bn-A01-p6479735	T/G	A01	6479735	-	27692459	3192012	Brassica_A_C_genomic	GAAAAACTAAATAACGTTACTAAACTAATTTGATATGTGTATCTTTCTTTTCTTTGCTAA[T/G]AAAARAATGTAATCTTGGCTAYAAGAAAAACTTTCYAATTATAAATGTATACACATAAAT	ATTTATGTGTATACATTTATAATTRGAAAGTTTTTCTTRTAGCCAAGATTACATTYTTTT[A/C]TTAGCAAAGAAAAGAAAGATACACATATCAAATTAGTTTAGTAACGTTATTTAGTTTTTC	Bn-A01-p6479735
Bn-A01-p6482543	T/G	A01	6482543	-	54666406	3192012	Brassica_A_C_genomic	TACTAACACAATGATGATACATTGATGCTASTCCCCAACTACAAAAAATCTTAWACGTAC[A/C]GGTAATAGCTTAAATATTCTTTTTGAACCACCTAAAGATGATCTTAGGTCGAGCGGACCG	TACTAACACAATGATGATACATTGATGCTASTCCCCAACTACAAAAAATCTTAWACGTAC[A/C]GGTAATAGCTTAAATATTCTTTTTGAACCACCTAAAGATGATCTTAGGTCGAGCGGACCG	Bn-A01-p6482543
Bn-A01-p6546245	A/G	A01	6546245	+	61765387	4022012	Brassica_A_C_genomic	GAGMCTTGCTCTTAYCMACGATGAVCCAWGCCGCMWCCTKTGCATCGAACAGTTCTCGAAAATTCGATACTGTAAATGCCTTCGCCAATTCCCAGACTCT[A/G]TTCGGACTGGTTCAGTGCWCTCCTGATCTGACGAGCCAAGAATGTTTCCACTGTCTAAATTGGACCATCAATCGATTGCCCATTGACAGCGTYGGGGGAM	GAGMCTTGCTCTTAYCMACGATGAVCCAWGCCGCMWCCTKTGCATCGAACAGTTCTCGAAAATTCGATACTGTAAATGCCTTCGCCAATTCCCAGACTCT[A/G]TTCGGACTGGTTCAGTGCWCTCCTGATCTGACGAGCCAAGAATGTTTCCACTGTCTAAATTGGACCATCAATCGATTGCCCATTGACAGCGTYGGGGGAM	Bn-A01-p6546245
Bn-A01-p6552596	A/C	A01	6552596	+	31660361	3192012	Brassica_A_C_genomic	CTTCTTGAAAACGGCCAAATGTTGATATYCAGCTCCGCTCCTGASCYCGAACCYGAACCT[T/G]GACCCGAACCGGACTTCTTCTCTTTCTTCTTGTTATCTTTCACCTTCTCTTTCTTCCCGA	TCGGGAAGAAAGAGAAGGTGAAAGATAACAAGAAGAAAGAGAAGAAGTCCGGTTCGGGTC[A/C]AGGTTCRGGTTCGRGSTCAGGAGCGGAGCTGRATATCAACATTTGGCCGTTTTCAAGAAG	Bn-A01-p6552596
Bn-A01-p6558843	T/C	A01	6558843	-	45619457	3192012	Brassica_A_C_genomic	TGAGGCAATGTTGGGTGAACCATCATCGTCTTCTCCATTTTGTTGTGCCTTTAGATCACC[A/G]ACATCTAAATCACTCAGCTTCTTGTGATGCTGCAAGAAGTTCTTGAGCATCACGGCATTR	TGAGGCAATGTTGGGTGAACCATCATCGTCTTCTCCATTTTGTTGTGCCTTTAGATCACC[A/G]ACATCTAAATCACTCAGCTTCTTGTGATGCTGCAAGAAGTTCTTGAGCATCACGGCATTR	Bn-A01-p6558843
Bn-A01-p6560270	A/G	A01	6560270	+	46636457	3192012	Brassica_A_C_genomic	ATCTTATGTCCTTCTCTAGTCTGAAACAACACGTGAAACATGTGATGTWTTTGTTAGTTT[T/C]TCATAAAAGGGTTTTGATTACACACATGACAAGGAGCCTTATGTGTACCTAGTGAAGAGG	CCTCTTCACTAGGTACACATAAGGCTCCTTGTCATGTGTGTAATCAAAACCCTTTTATGA[A/G]AAACTAACAAAWACATCACATGTTTCACGTGTTGTTTCAGACTAGAGAAGGACATAAGAT	Bn-A01-p6560270
Bn-A01-p6604419	A/G	A01	6604419	+	50682414	3192012	Brassica_A_C_genomic	TGWTTTTACAAATACAGCAGCTGGATTTGAAAGTCATACAGAGTCAAATTCCTAAACAAT[A/G]AACACGTAATAAACTAATCAYTGCCTCATTTGATTACGTACACCATTCCACTAGCTTCTC	TGWTTTTACAAATACAGCAGCTGGATTTGAAAGTCATACAGAGTCAAATTCCTAAACAAT[A/G]AACACGTAATAAACTAATCAYTGCCTCATTTGATTACGTACACCATTCCACTAGCTTCTC	Bn-A01-p6604419
Bn-A01-p6625349	A/G	A01	6625349	+	53638438	3192012	Brassica_A_C_genomic	CCTTTCTGTCCCTGATGTTYATCCTATATATAGATATCGGYTTAACTATCTTTCTWTCAT[T/C]ATCATCATCTCTTCTTCACGCCGCCTAGTATTAGGGTTCACACATCTGTAACATATACTT	AAGTATATGTTACAGATGTGTGAACCCTAATACTAGGCGGCGTGAAGAAGAGATGATGAT[A/G]ATGAWAGAAAGATAGTTAARCCGATATCTATATATAGGATRAACATCAGGGACAGAAAGG	Bn-A01-p6625349
Bn-A01-p6678914	A/G	A01	6678914	+	70755439	3192012	Brassica_A_C_genomic	CAACAACTCAACTCCYTTTTCCTTAGCMGCGCCAATRGCMGACCACGACCGYACCATCCT[T/C]AAGAATCCCTCAAACGACACCGTCCTCTTCATCTCCAGCTCCATGGGCTTACCCTCAGAG	CTCTGAGGGTAAGCCCATGGAGCTGGAGATGAAGAGGACGGTGTCGTTTGAGGGATTCTT[A/G]AGGATGGTRCGGTCGTGGTCKGCYATTGGCGCKGCTAAGGAAAARGGAGTTGAGTTGTTG	Bn-A01-p6678914
Bn-A01-p6679394	T/C	A01	6679394	-	70653425	4022012	Brassica_A_C_genomic	GTGGTGGTAAGTTACTTTCCGATGCGGTTTCCCGAGATGTAACATCGTCTCGCTCACGTCCGTCGCGATGACTCTGTCGTAGTGCTCCGCGATCTGGCGA[A/G]AACCGTTATAAAATCAGCGATTGAAAGAAAAAAAATAGATCGGGAAATGTGATACATACGCCGGTGGCGGCTTGGCCGTTTCCGGTTCCGGCGTCCCAGG	GTGGTGGTAAGTTACTTTCCGATGCGGTTTCCCGAGATGTAACATCGTCTCGCTCACGTCCGTCGCGATGACTCTGTCGTAGTGCTCCGCGATCTGGCGA[A/G]AACCGTTATAAAATCAGCGATTGAAAGAAAAAAAATAGATCGGGAAATGTGATACATACGCCGGTGGCGGCTTGGCCGTTTCCGGTTCCGGCGTCCCAGG	Bn-A01-p6679394
Bn-A01-p6687839	T/G	A01	6687839	-	43667431	4022012	Brassica_A_C_genomic	GTATATGGGATTCAATTTYACTCAGCACAGTGACGACACCTTGATCAAACAACATTTCATTCTCCATATTCTTTGAGTTTGATCTAGTTCGTTTCCGTATTAATTTTTATATCTCGAATATCTATATATAGTTATTTGAACATCGTATAA[A/C]TTTTCATCTCCCAATTTAAGAAGAATATCATTTATTTTCACATTCTTATGTTATTTATAGTTATTTACTTATTTAGAAGATTTGTGTTGTTTTGTTTGTTAATTTACAAATTCGAAAGTACGTATATGTGTATTGACATATATGTGTGTA	GTATATGGGATTCAATTTYACTCAGCACAGTGACGACACCTTGATCAAACAACATTTCATTCTCCATATTCTTTGAGTTTGATCTAGTTCGTTTCCGTATTAATTTTTATATCTCGAATATCTATATATAGTTATTTGAACATCGTATAA[A/C]TTTTCATCTCCCAATTTAAGAAGAATATCATTTATTTTCACATTCTTATGTTATTTATAGTTATTTACTTATTTAGAAGATTTGTGTTGTTTTGTTTGTTAATTTACAAATTCGAAAGTACGTATATGTGTATTGACATATATGTGTGTA	Bn-A01-p6687839
Bn-A01-p6713213	T/C	A01	6713213	-	39732397	3192012	Brassica_A_C_genomic	TCTAGTTCCGGTGTCATTTTTCGGCATATTTATCTKATTTATCATTGCCTTTTCGTATAC[A/G]ACGTTCGCGAATTGTAAGTGACATTCAGCCAAATTAAGATGTGTATAATACACACAACAC	TCTAGTTCCGGTGTCATTTTTCGGCATATTTATCTKATTTATCATTGCCTTTTCGTATAC[A/G]ACGTTCGCGAATTGTAAGTGACATTCAGCCAAATTAAGATGTGTATAATACACACAACAC	Bn-A01-p6713213
Bn-A01-p6714740	T/C	A01	6714740	-	32746407	3192012	Brassica_A_C_genomic	GTTGTCCCAAATTTTGTTTTCATTACGATATCTTKCATTACATGATCCGACTAGTAAAAT[A/G]CGCTATATACATGATATATTTGCCATATGGGCTTAGTATTTTAATTAGCTCCTCTTATTA	GTTGTCCCAAATTTTGTTTTCATTACGATATCTTKCATTACATGATCCGACTAGTAAAAT[A/G]CGCTATATACATGATATATTTGCCATATGGGCTTAGTATTTTAATTAGCTCCTCTTATTA	Bn-A01-p6714740
Bn-A01-p6715317	A/G	A01	6715317	+	30753375	3192012	Brassica_A_C_genomic	GTRTGCTGACCACTAACTATAAGCTCAGTTTGACAATATTCACGTGTTATCACAGTGATA[A/G]TGATAAGGCAACATTATTTGATAACATATAATCTTATRAGTCACCAGCATATGTGCCTCC	GTRTGCTGACCACTAACTATAAGCTCAGTTTGACAATATTCACGTGTTATCACAGTGATA[A/G]TGATAAGGCAACATTATTTGATAACATATAATCTTATRAGTCACCAGCATATGTGCCTCC	Bn-A01-p6715317
Bn-A01-p6747706	T/G	A01	6747706	-	52715466	4022012	Brassica_A_C_genomic	TCTCAATCAAACGTACATACCGCTTTGGAGTCTGTGTGTTCTTCATTAGCGGCAGTGGGAATCTTAGCACCAAGACTGAAAGAGACAACACTCATCAAAT[T/G]AACAAGCAAGCAAGCAGAGTACCCTCACGGATCAAAAGACAGGACCKTTCTTCAACAACAGAGAAAAGGGTCTACCAATCACACGAGAGATCAGTATATA	TATATACTGATCTCTCGTGTGATTGGTAGACCCTTTTCTCTGTTGTTGAAGAAMGGTCCTGTCTTTTGATCCGTGAGGGTACTCTGCTTGCTTGCTTGTT[A/C]ATTTGATGAGTGTTGTCTCTTTCAGTCTTGGTGCTAAGATTCCCACTGCCGCTAATGAAGAACACACAGACTCCAAAGCGGTATGTACGTTTGATTGAGA	Bn-A01-p6747706
Bn-A01-p6776634	T/C	A01	6776634	-	66749327	4022012	Brassica_A_C_genomic	TTGACTTTTTTTTAATTAATGTTTTCAAATCTTGTGAAAGGTCTCGAGAAGTTGARTGAGAGATTCCAGTTTGAGAACAACRCTGGTTTATGTGGGATCR[A/G]TTTTCCTTCTTTGAGAGCTTGTTCTGCTTTTGATGATTCAACCATCGAAGTCAAGCAGCCTCAGGGTGAAAAGGACACTGATAARTCAACTCTTCATAAC	TTGACTTTTTTTTAATTAATGTTTTCAAATCTTGTGAAAGGTCTCGAGAAGTTGARTGAGAGATTCCAGTTTGAGAACAACRCTGGTTTATGTGGGATCR[A/G]TTTTCCTTCTTTGAGAGCTTGTTCTGCTTTTGATGATTCAACCATCGAAGTCAAGCAGCCTCAGGGTGAAAAGGACACTGATAARTCAACTCTTCATAAC	Bn-A01-p6776634
Bn-A01-p6776950	A/G	A01	6776950	+	72743378	4022012	Brassica_A_C_genomic	ACTCCCACAAGTTGCTTTGATCTCAAGYGTSATCACCGTCACTATAACTCTGTTTGGTGCTGGTTTATTAACCTTSTTACGCTACAGRAGAAGGAARCAGAAGATTAGTAACACAGCAGAGATTTCAGAGGGAAGACTCAGCACAGATCA[A/G]CAAAAAGACTTTCGAGCATCGCCTCTTATGAGTCTTGCCTACACCAAAGAATGGGACCCCCTTGGAGACAGCAGAAACGGAGCTGAGTTCTCACAAGAGCCTCATCATCTCTTTGTTGTTAACAGCAGTTTCAGGTTTAACCTAGAAGAG	ACTCCCACAAGTTGCTTTGATCTCAAGYGTSATCACCGTCACTATAACTCTGTTTGGTGCTGGTTTATTAACCTTSTTACGCTACAGRAGAAGGAARCAGAAGATTAGTAACACAGCAGAGATTTCAGAGGGAAGACTCAGCACAGATCA[A/G]CAAAAAGACTTTCGAGCATCGCCTCTTATGAGTCTTGCCTACACCAAAGAATGGGACCCCCTTGGAGACAGCAGAAACGGAGCTGAGTTCTCACAAGAGCCTCATCATCTCTTTGTTGTTAACAGCAGTTTCAGGTTTAACCTAGAAGAG	Bn-A01-p6776950
Bn-A01-p6787691	T/A	A01	6787691	-	48759428	4022012	Brassica_A_C_genomic	CACAATAGAATTTTTCTGAAGCATAACGAGGAAAGTGYTACTTRCCTTCGTTCAGATTGTGCAAGATCTGGTTTGTACCAACCCGACCATCCGAGTTGCG[A/T]GTACGCTCAACCGTGTGGCCCTGCAAGGATKAAAACGTCACTTATACAGTTTAACTGATCCAACAACAAAGGAAAARANNKGATTTTTATGGTACTTATA	TATAAGTACCATAAAAATCMNNTYTTTTCCTTTGTTGTTGGATCAGTTAAACTGTATAAGTGACGTTTTMATCCTTGCAGGGCCACACGGTTGAGCGTAC[A/T]CGCAACTCGGATGGTCGGGTTGGTACAAACCAGATCTTGCACAATCTGAACGAAGGYAAGTARCACTTTCCTCGTTATGCTTCAGAAAAATTCTATTGTG	Bn-A01-p6787691
Bn-A01-p6788044	T/A	A01	6788044	-	29765335	4022012	Brassica_A_C_genomic	TAAAACTCTATTCAGACGGACAAATGTGTTAAAACTGTTACAACTCACCCCATCACTTCCTGTCCTTCTGGTCGTGGACGAAGTGTAGTAGTTTCCGTCA[A/T]GACCACCATAAGTAACAGTCGAGCTCTGGAAACTAAAACCTTGAGTCTGTGGCTGCCATTGTCCACTGTTCACCATAGCATTTGTATTCATGTTTTGCAT	TAAAACTCTATTCAGACGGACAAATGTGTTAAAACTGTTACAACTCACCCCATCACTTCCTGTCCTTCTGGTCGTGGACGAAGTGTAGTAGTTTCCGTCA[A/T]GACCACCATAAGTAACAGTCGAGCTCTGGAAACTAAAACCTTGAGTCTGTGGCTGCCATTGTCCACTGTTCACCATAGCATTTGTATTCATGTTTTGCAT	Bn-A01-p6788044
Bn-A01-p6826327	A/G	A01	6826327	+	58746491	3192012	Brassica_A_C_genomic	ACCATTTAGCCCTTGAATGTACTCTTTTGGACATAATTTARTAAGGTAACTAGGTTTTAA[T/C]CCGCACTTTTAAAGCACGGAATATTTTATGTTAGAAAATTCTATTTAACAATGTTATGTT	AACATAACATTGTTAAATAGAATTTTCTAACATAAAATATTCCGTGCTTTAAAAGTGCGG[A/G]TTAAAACCTAGTTACCTTAYTAAATTATGTCCAAAAGAGTACATTCAAGGGCTAAATGGT	Bn-A01-p6826327
Bn-A01-p6841235	T/C	A01	6841235	-	30609434	4022012	Brassica_A_C_genomic	TCCACCATATGATACGCATGTCCTCGTGTCGTTTTTGTAACCATCGTCTGCTTTTAGTAAGTTACGTAGTTTCCCTTCTATACGTTGGACACGGTCGGAATCTCCGTCTAAAGAAGTACCGGAGTTACGGTCTTTAACATAGATCATCAA[T/C]GCGATCCTCCCGTTATGCGTCCATGCCTTAGCYTCAACAACATCACATGAAAGATCAGCTAAAACCGCGAAAACCTCTGAGAGTAAACCAACTCTGTCGGTTCCGGTTAGCTCTAGAGCGGTTAAACCGGTATAACCTTCGCTTTTAGTG	CACTAAAAGCGAAGGTTATACCGGTTTAACCGCTCTAGAGCTAACCGGAACCGACAGAGTTGGTTTACTCTCAGAGGTTTTCGCGGTTTTAGCTGATCTTTCATGTGATGTTGTTGARGCTAAGGCATGGACGCATAACGGGAGGATCGC[A/G]TTGATGATCTATGTTAAAGACCGTAACTCCGGTACTTCTTTAGACGGAGATTCCGACCGTGTCCAACGTATAGAAGGGAAACTACGTAACTTACTAAAAGCAGACGATGGTTACAAAAACGACACGAGGACATGCGTATCATATGGTGGA	Bn-A01-p6841235
Bn-A01-p6854917	A/C	A01	6854917	+	43684429	3192012	Brassica_A_C_genomic	TCTATTGGACTACAAGTGCCTATTCTTTTGTCCCGGCCCATACAATTTTATTGAGTATTT[A/C]GACGGATTAAGAAAATGTGATGCCGCTGAATTGTATTGAGTATTTCTTGAGTATTTATTG	TCTATTGGACTACAAGTGCCTATTCTTTTGTCCCGGCCCATACAATTTTATTGAGTATTT[A/C]GACGGATTAAGAAAATGTGATGCCGCTGAATTGTATTGAGTATTTCTTGAGTATTTATTG	Bn-A01-p6854917
Bn-A01-p6863835	A/C	A01	6863835	+	70780472	3192012	Brassica_A_C_genomic	CACATTACCTTATGGTCGTAGCTAAGTTATATGTAAATTTATAGCTAGCTAACGAAGAGT[T/G]ATCACGAGCTTATGAACAAATAAGACTATGAATTTGGTCGAGGATTATGTGGTGGATAAG	CTTATCCACCACATAATCCTCGACCAAATTCATAGTCTTATTTGTTCATAAGCTCGTGAT[A/C]ACTCTTCGTTAGCTAGCTATAAATTTACATATAACTTAGCTACGACCATAAGGTAATGTG	Bn-A01-p6863835
Bn-A01-p6925167	T/A	A01	6925167	-	67740450	4022012	Brassica_A_C_genomic	TTATAGATACCTGAAGCTGCTKTGTGAGAGAAGAATCTTCTTGAATTGGCTGTACAGCTTGTSGWTCGTCTGTTCTTCTAATTTGTGAAGCTTGCTTTCT[A/T]GTTTCACCGCGCTTCTTGATGTCCATTTCTTTACTGGGAATGTACTTTGGTAGAGAAGAGTGATCACAAGCCAATGGCTCAGTGTTAAAGTACTGTTTCA	TTATAGATACCTGAAGCTGCTKTGTGAGAGAAGAATCTTCTTGAATTGGCTGTACAGCTTGTSGWTCGTCTGTTCTTCTAATTTGTGAAGCTTGCTTTCT[A/T]GTTTCACCGCGCTTCTTGATGTCCATTTCTTTACTGGGAATGTACTTTGGTAGAGAAGAGTGATCACAAGCCAATGGCTCAGTGTTAAAGTACTGTTTCA	Bn-A01-p6925167
Bn-A01-p6925436	T/C	A01	6925436	-	58728326	3192012	Brassica_A_C_genomic	CGGATCTATAGAGAGCAAAGTCTCTAGAAGAGAAATAACAGGAACCGGAAACTCTTTGAA[T/C]GTYTCTGCTATRTTTGATCCATATGGAAACATTGGTCTTAACGGAGCCGAGAGCKTTAGC	GCTAAMGCTCTCGGCTCCGTTAAGACCAATGTTTCCATATGGATCAAAYATAGCAGARAC[A/G]TTCAAAGAGTTTCCGGTTCCTGTTATTTCTCTTCTAGAGACTTTGCTCTCTATAGATCCG	Bn-A01-p6925436
Bn-A01-p7205595	A/C	A01	7205595	+	36769503	4022012	Brassica_A_C_genomic	CGGTTTTAACAGTTATAAAAATGTATAGATATATAATATGTATAGAGATTTTTGTTACTGTTAACTGCAGGGCGGAACGAGATGACGACCACCATTCGAA[T/G]AAGTGTGCGTGTACCTTTAGATTTCATAGCCTAAAAATTATACAAGTTAAMGTCTAGAAATCTAAATCGATTTTGAGTTTCTCTATAGAAGTAAATCATW	WATGATTTACTTCTATAGAGAAACTCAAAATCGATTTAGATTTCTAGACKTTAACTTGTATAATTTTTAGGCTATGAAATCTAAAGGTACACGCACACTT[A/C]TTCGAATGGTGGTCGTCATCTCGTTCCGCCCTGCAGTTAACAGTAACAAAAATCTCTATACATATTATATATCTATACATTTTTATAACTGTTAAAACCG	Bn-A01-p7205595
Bn-A01-p7369125	T/C	A01	7369125	-	42731337	4022012	Brassica_A_C_genomic	GGTTTATGATATANTTSTARAAAACKTTTTCAATCAYACACTAATCAAGTGATGGAGGACCTGCGATTAGAATCTCTCATGATGCAAACCTGCAAATGGC[T/C]TTTTTNTAATYCAAGTGTTGGTAAAGRGAKATTGCAGGAAACAAAATAATATKATTATTGTAACCAAACACTAACAAAGCTTAGTTCAAGTAAGAAAAAA	TTTTTTCTTACTTGAACTAAGCTTTGTTAGTGTTTGGTTACAATAATMATATTATTTTGTTTCCTGCAATMTCYCTTTACCAACACTTGRATTANAAAAA[A/G]GCCATTTGCAGGTTTGCATCATGAGAGATTCTAATCGCAGGTCCTCCATCACTTGATTAGTGTRTGATTGAAAAMGTTTTYTASAANTATATCATAAACC	Bn-A01-p7369125
Bn-A01-p7373427	T/G	A01	7373427	-	15622414	3192012	Brassica_A_C_genomic	TATTTTTTGAAATGAGCTAACATAGAAAGAAACAAGTTAAACACAAAACTAAGGGAACGT[T/G]TGATATTATGTATTCAGAAGTTTACTACATCTGGTGAATCACATGTGTWWGTGAATCGAA	TTCGATTCACWWACACATGTGATTCACCAGATGTAGTAAACTTCTGAATACATAATATCA[A/C]ACGTTCCCTTAGTTTTGTGTTTAACTTGTTTCTTTCTATGTTAGCTCATTTCAAAAAATA	Bn-A01-p7373427
Bn-A01-p7385797	A/C	A01	7385797	+	39774345	3192012	Brassica_A_C_genomic	TTTGCATGAAGAGGAAGAGAACTAATTTTTGCGGTCGAATGATACTTAGGGCAACCCCGA[A/C]AGAGGTATTAGAGCACCTTTAAYGGCAACTCTTATTGSTGTCTTTTAAARAAAATTATTT	TTTGCATGAAGAGGAAGAGAACTAATTTTTGCGGTCGAATGATACTTAGGGCAACCCCGA[A/C]AGAGGTATTAGAGCACCTTTAAYGGCAACTCTTATTGSTGTCTTTTAAARAAAATTATTT	Bn-A01-p7385797
Bn-A01-p7405753	A/C	A01	7405753	+	66691428	3192012	Brassica_A_C_genomic	ACAGAATCTCGCTTAACATCACTCCTATATTTATGTTTAACATAATTAATTAATATCTCA[T/G]TTTATAATATATATCACAATTCATTTCATTTTAACGTTTAACAAGGCTCCTTATTTCCTT	AAGGAAATAAGGAGCCTTGTTAAACGTTAAAATGAAATGAATTGTGATATATATTATAAA[A/C]TGAGATATTAATTAATTATGTTAAACATAAATATAGGAGTGATGTTAAGCGAGATTCTGT	Bn-A01-p7405753
Bn-A01-p7440935	A/G	A01	7440935	+	72787447	4022012	Brassica_A_C_genomic	TAATGAATAATAATTTCTCCTCATTCTTATTATTTTATTTCTGTCCATTTTTTTCTATTTTTCCCAATGTTCCGGTGAGTCACTACGAGCAAAACACGTGCATTTAGTACATATATAAGTAGATCAGTTGATGCATAAACGGTCTTGAGA[T/C]TGTAAGAACATGCGCAACGGTGAGCTTTTGCACCAGTACTCAATAATTTAAAAATATTAAAGAATTTTTTTTAAGAAAAGGAAAAAGAGGAAAAATCTGGAGAGAAGANNAAAAGCAGCTCTCTGCGAAGAGTTTTCTAGTTATGCTCTA	TAGAGCATAACTAGAAAACTCTTCGCAGAGAGCTGCTTTTNNTCTTCTCTCCAGATTTTTCCTCTTTTTCCTTTTCTTAAAAAAAATTCTTTAATATTTTTAAATTATTGAGTACTGGTGCAAAAGCTCACCGTTGCGCATGTTCTTACA[A/G]TCTCAAGACCGTTTATGCATCAACTGATCTACTTATATATGTACTAAATGCACGTGTTTTGCTCGTAGTGACTCACCGGAACATTGGGAAAAATAGAAAAAAATGGACAGAAATAAAATAATAAGAATGAGGAGAAATTATTATTCATTA	Bn-A01-p7440935
Bn-A01-p7479483	T/G	A01	7479483	-	23641385	4022012	Brassica_A_C_genomic	TTAGATTAGAGATTGATTCTACAAATACGATTGAACATTTGAGATCTGAGATCATTTATGATCATTGATTCATTGATTCTAMAAATACGATTGAACATTTGAGATCTGAGATCATTTATGATCATTGATTCAAGATTGTTCTGTGTTGTT[A/C]TCTCAGACGTTTGCTTGTGGTCAATCTCTCACACAAGCTGAGCAAGAAAAGGTGAACAAGAAGAAGAAGAAGAAGGATTGTCCCGAGATGAAGAGACCGTCGTCATCATACATACTGTGGTGCAAGGAGCAAAGGGAWGAAGTCAAGAAG	TTAGATTAGAGATTGATTCTACAAATACGATTGAACATTTGAGATCTGAGATCATTTATGATCATTGATTCATTGATTCTAMAAATACGATTGAACATTTGAGATCTGAGATCATTTATGATCATTGATTCAAGATTGTTCTGTGTTGTT[A/C]TCTCAGACGTTTGCTTGTGGTCAATCTCTCACACAAGCTGAGCAAGAAAAGGTGAACAAGAAGAAGAAGAAGAAGGATTGTCCCGAGATGAAGAGACCGTCGTCATCATACATACTGTGGTGCAAGGAGCAAAGGGAWGAAGTCAAGAAG	Bn-A01-p7479483
Bn-A01-p7493373	T/G	A01	7493373	-	60616469	4022012	Brassica_A_C_genomic	NNNNNNNNNNNNNNNNNNNNNNNNNNNCCATCTCCCACGCCACCAAAGTCTGTTATCGAGATCCTATCGTTCCGGTTCGGTAACGGGACTATACCGGAGCATGTTGCCTCCGAATCACCCAAGGACGAGGAAGAGACGGCTAGGTGTGAG[A/C]AGAGGAGAATCAAAACGGAGAACCGCCACATTGTCGATGAAAGAGATGAGTAGAGAGTTTTAGMTTGAGAGAAAATTTGCAGAATAGATTANNNNNNNGATGTCTGTCTTTCTTACCTTAGTAGTTACATTTATTTAATGAGCAATAAAG	NNNNNNNNNNNNNNNNNNNNNNNNNNNCCATCTCCCACGCCACCAAAGTCTGTTATCGAGATCCTATCGTTCCGGTTCGGTAACGGGACTATACCGGAGCATGTTGCCTCCGAATCACCCAAGGACGAGGAAGAGACGGCTAGGTGTGAG[A/C]AGAGGAGAATCAAAACGGAGAACCGCCACATTGTCGATGAAAGAGATGAGTAGAGAGTTTTAGMTTGAGAGAAAATTTGCAGAATAGATTANNNNNNNGATGTCTGTCTTTCTTACCTTAGTAGTTACATTTATTTAATGAGCAATAAAG	Bn-A01-p7493373
Bn-A01-p7530968	A/C	A01	7530968	+	20751303	4022012	Brassica_A_C_genomic	TTGGCTTCTCGGTTCTCAGCAATCATTTCTTCTTCTTTTTTTATTTATATGCAGGCTTCTTGCTCCACCAGTCCAGAGWAAATCTAGATTCACCACAAAGGTAAATCATTCATTGATGTATGTTATTCAGACCTACTTCTTAGGCCTCTT[A/C]TTTGGAGTAGTTTTCCTTGTGGATATGTTTKTGGGGGCCCTGAGATATATTCATAGAAGTGCTTTATGTGTCTATGGTAATAACTGCCTTGTAATGGTAGATATAAACTATAAATGGTCTTTAGATCGATTATGGGTTTGTGAATTTTGA	TTGGCTTCTCGGTTCTCAGCAATCATTTCTTCTTCTTTTTTTATTTATATGCAGGCTTCTTGCTCCACCAGTCCAGAGWAAATCTAGATTCACCACAAAGGTAAATCATTCATTGATGTATGTTATTCAGACCTACTTCTTAGGCCTCTT[A/C]TTTGGAGTAGTTTTCCTTGTGGATATGTTTKTGGGGGCCCTGAGATATATTCATAGAAGTGCTTTATGTGTCTATGGTAATAACTGCCTTGTAATGGTAGATATAAACTATAAATGGTCTTTAGATCGATTATGGGTTTGTGAATTTTGA	Bn-A01-p7530968
Bn-A01-p7533971	T/C	A01	7533971	-	51810392	4022012	Brassica_A_C_genomic	CTGTTTCTCTCTAGAAACGTAGAATCTGGCAAGTAAATATACAGTCAAAAATATTAAATATATGATATATCCATCCATCACACCGCTCCTATAAAACACA[A/G]ACCCAACCTCTGCTCGATCCCCATAAAACACAACCGCTCTCACGAATTATAAAAATTATTACATAACTCCTCTGAATTTTAATTTAATCTTCTTTTTAAA	CTGTTTCTCTCTAGAAACGTAGAATCTGGCAAGTAAATATACAGTCAAAAATATTAAATATATGATATATCCATCCATCACACCGCTCCTATAAAACACA[A/G]ACCCAACCTCTGCTCGATCCCCATAAAACACAACCGCTCTCACGAATTATAAAAATTATTACATAACTCCTCTGAATTTTAATTTAATCTTCTTTTTAAA	Bn-A01-p7533971
Bn-A01-p7548806	A/C	A01	7548806	+	12624363	4022012	Brassica_A_C_genomic	AGCTCAAGCTCTTYTGAAAGAGTACAGTGGTCCTCAGTACGAAGTWGAAAGTAACATGATGACGGTGATAATCTAATGGAATTAAGATTATCCTTGTATGTAAAAGTTGAGTAACGTATGTATTGTTATTGACTTAGTTTTTTTTTTTTT[T/G]CTGGTATTGAATGTTTATTTGCAGTCTTGGGTTGGAAAAGTGACGGACTTCCCAAACCCAGTGGCGTCTTCTATTTCGAGTAGAGTGATGGTTGAGYTGGGAATGGTGACGGCAGKTATTGCGGCATCTGCAGCCGTCGTTGGAGGGTTC	GAACCCTCCAACGACGGCTGCAGATGCCGCAATAMCTGCCGTCACCATTCCCARCTCAACCATCACTCTACTCGAAATAGAAGACGCCACTGGGTTTGGGAAGTCCGTCACTTTTCCAACCCAAGACTGCAAATAAACATTCAATACCAG[A/C]AAAAAAAAAAAAACTAAGTCAATAACAATACATACGTTACTCAACTTTTACATACAAGGATAATCTTAATTCCATTAGATTATCACCGTCATCATGTTACTTTCWACTTCGTACTGAGGACCACTGTACTCTTTCARAAGAGCTTGAGCT	Bn-A01-p7548806
Bn-A01-p7551163	A/G	A01	7551163	+	24759359	4022012	Brassica_A_C_genomic	ACCAATCGCAGAGATTTGTTAGATCCTGCTCTTTTACGTCCAGGTCGATTTGATCGAAAGGTTTGTTGATTAAGACAATCTATGCACAAATTCCTCTTTAGCTCGGATTTTTATGCTGAGATCTTACTGGTTCCGAGTTAAGGAGTCACT[A/G]AACCACAATGACAAACCTTTTGATTTTATGTTATCAGATCAGAAYCCGYCCCCCTAATGCCAAAGGGAGATTGGATATTCTGAAGATTCACGCCAGCAAAGTCAAGATGTCGGACTCTGTTGACTTGTCTTCGTATGCAAGTAACTTACC	ACCAATCGCAGAGATTTGTTAGATCCTGCTCTTTTACGTCCAGGTCGATTTGATCGAAAGGTTTGTTGATTAAGACAATCTATGCACAAATTCCTCTTTAGCTCGGATTTTTATGCTGAGATCTTACTGGTTCCGAGTTAAGGAGTCACT[A/G]AACCACAATGACAAACCTTTTGATTTTATGTTATCAGATCAGAAYCCGYCCCCCTAATGCCAAAGGGAGATTGGATATTCTGAAGATTCACGCCAGCAAAGTCAAGATGTCGGACTCTGTTGACTTGTCTTCGTATGCAAGTAACTTACC	Bn-A01-p7551163
Bn-A01-p7557422	T/C	A01	7557422	-	62633376	3192012	Brassica_A_C_genomic	TAAACCCTATAAAGTTCTATATTTCAGGCTCAGGAGATCACACATTTTCTTTGCTAGGAA[T/C]GTAAATGCACATATTTAAACTTTTCTCGGACTTTAGCTACTATTTATGCATTACAAGATA	TATCTTGTAATGCATAAATAGTAGCTAAAGTCCGAGAAAAGTTTAAATATGTGCATTTAC[A/G]TTCCTAGCAAAGAAAATGTGTGATCTCCTGAGCCTGAAATATAGAACTTTATAGGGTTTA	Bn-A01-p7557422
Bn-A01-p7558012	A/G	A01	7558012	+	74644501	4022012	Brassica_A_C_genomic	TATAGGGTTTATTAGCAAAATAACTACATTTGAGTAACAAATTAGGTGAGTGATACTGATTTTGACATAATTCAAATACACTTTTGGTCACATACCACTTGGTTCTACYCCTTCACGTAACAAGTTGTTAGTTGCAATTCCTAAAGTAAG[T/C]AATGTAGTGATTTTTTGTGGCACATAACTATACACGGCGTGTAGGCCAGCTGTAATTAACACATATGATGGAAGAGTGTTGCGGCATGAATGGATAGTAGTTGTACGCGTTACACAATTTATATAACAGAAAATCGAAGTTACATGCATT	AATGCATGTAACTTCGATTTTCTGTTATATAAATTGTGTAACGCGTACAACTACTATCCATTCATGCCGCAACACTCTTCCATCATATGTGTTAATTACAGCTGGCCTACACGCCGTGTATAGTTATGTGCCACAAAAAATCACTACATT[A/G]CTTACTTTAGGAATTGCAACTAACAACTTGTTACGTGAAGGRGTAGAACCAAGTGGTATGTGACCAAAAGTGTATTTGAATTATGTCAAAATCAGTATCACTCACCTAATTTGTTACTCAAATGTAGTTATTTTGCTAATAAACCCTATA	Bn-A01-p7558012
Bn-A01-p7558345	A/G	A01	7558345	+	41643469	3192012	Brassica_A_C_genomic	CCTTACACGAAAATATAAATCCTAATCCAATATTACCTCAAATTTTCCATAAACTAAACT[T/C]AAATCTTGGAATATTGCCAAACAGATGTATTTTTATTCTACAGGAGGCATACAAAACATA	TATGTTTTGTATGCCTCCTGTAGAATAAAAATACATCTGTTTGGCAATATTCCAAGATTT[A/G]AGTTTAGTTTATGGAAAATTTGAGGTAATATTGGATTAGGATTTATATTTTCGTGTAAGG	Bn-A01-p7558345
Bn-A01-p7560785	A/G	A01	7560785	+	67610312	3192012	Brassica_A_C_genomic	CTCGGAGCATTTCATTTGACTATAAATCTAGCTTCCGGTAGAGTTTTGTTGTTTACACGT[A/G]TAAAATCTTACTAAATTATTATTTGTACTTATTCCAGTTTTATATACGCATCTTAGGATC	CTCGGAGCATTTCATTTGACTATAAATCTAGCTTCCGGTAGAGTTTTGTTGTTTACACGT[A/G]TAAAATCTTACTAAATTATTATTTGTACTTATTCCAGTTTTATATACGCATCTTAGGATC	Bn-A01-p7560785
Bn-A01-p7585849	T/G	A01	7585849	-	54666408	4022012	Brassica_A_C_genomic	ATATCACAAGATAAAGGAAGAGAAAGAGTTGTGAGATAGGCGTGTAGATCGACTTCGCTTTGCGATCTAGGGTGAGGTAGTCTCCATGAAGTTCCGGAGATTGCATCTTTTACCACTGCATTCTCTCTGATACGAAGTGCTCGTGGACCA[T/G]CGGAACCAATGTAATTTATCAACTGCCCCATTGGTGTCCAGACATCGTACCAAAAGCTTGTTGATTGACCGTTTCCTAGTTTGGACTTGCAGAACTGTAACGCCAATGGACRCAGATCCAGCRGCTTGCGCCATGCCCATGAATCAGTTG	CAACTGATTCATGGGCATGGCGCAAGCYGCTGGATCTGYGTCCATTGGCGTTACAGTTCTGCAAGTCCAAACTAGGAAACGGTCAATCAACAAGCTTTTGGTACGATGTCTGGACACCAATGGGGCAGTTGATAAATTACATTGGTTCCG[A/C]TGGTCCACGAGCACTTCGTATCAGAGAGAATGCAGTGGTAAAAGATGCAATCTCCGGAACTTCATGGAGACTACCTCACCCTAGATCGCAAAGCGAAGTCGATCTACACGCCTATCTCACAACTCTTTCTCTTCCTTTATCTTGTGATAT	Bn-A01-p7585849
Bn-A01-p7586821	T/C	A01	7586821	-	33631356	4022012	Brassica_A_C_genomic	AGCTTTATCTCTTCTGTTYTTGGGTGGTAGCCTATGCATCCTGATTCATATCTAGATAGCAGTAAACGCGATAGACATTCCATAGCTAATACAAAAAGGTATGGTGATAAAGGGTCCCCCTGCCGAATCCCTTTTGTACTCTGAAAAAAT[T/C]CCCCGGAGACGCCATTTACGGAGACTGAGAAAGATGCTGTCGATAGGCACTCGTTGATAAGACTGATGTATGCTTCTGGAATCGCTAGCGCCCTCAGGGAAGCTAGAATGAAATCCCAGCGGACACAGTCAAACGCTTTCCWCAGGTCCA	TGGACCTGWGGAAAGCGTTTGACTGTGTCCGCTGGGATTTCATTCTAGCTTCCCTGAGGGCGCTAGCGATTCCAGAAGCATACATCAGTCTTATCAACGAGTGCCTATCGACAGCATCTTTCTCAGTCTCCGTAAATGGCGTCTCCGGGG[A/G]ATTTTTTCAGAGTACAAAAGGGATTCGGCAGGGGGACCCTTTATCACCATACCTTTTTGTATTAGCTATGGAATGTCTATCGCGTTTACTGCTATCTAGATATGAATCAGGATGCATAGGCTACCACCCAARAACAGAAGAGATAAAGCT	Bn-A01-p7586821
Bn-A01-p7587840	T/C	A01	7587840	-	28650317	4022012	Brassica_A_C_genomic	AGAGCTCAAGAGARGCATTTGTTGTAGAGGGGGAAGATAGCATAACTGCCTGAGCCTGTGTTAACTTCYCGAGAGCTTGCGCTGTTTTCTTCKCAATACC[A/G]GAGTAGTTCTGCTTGCTAAAATCTCTGATAACATTCTTGAGCATCTTGAGTTTCCTTGCAACTCTGAACATAGCTGAACCTGTAACGTTGAAAGAGAACC	AGAGCTCAAGAGARGCATTTGTTGTAGAGGGGGAAGATAGCATAACTGCCTGAGCCTGTGTTAACTTCYCGAGAGCTTGCGCTGTTTTCTTCKCAATACC[A/G]GAGTAGTTCTGCTTGCTAAAATCTCTGATAACATTCTTGAGCATCTTGAGTTTCCTTGCAACTCTGAACATAGCTGAACCTGTAACGTTGAAAGAGAACC	Bn-A01-p7587840
Bn-A01-p7588413	A/G	A01	7588413	+	47772356	4022012	Brassica_A_C_genomic	GTTAAGAGTGGGAGGTGAGGAGTGTTCAGAGGGGTCTCTAATCTGGTTGAAATCCCCTGTGATCAGCCACGGCTTTGATTCCAGATCGTGTGTGGCTGCTAAAACTAGAAGCTCCGCCCATAGAATGGATCTCTCCGCAGGATCATTTGA[A/G]GCATAGACAACCGAGATGTACGCCTTGGGCTGTGGGGCAGATGGCCATGTGACTTCAACCGAAATCATCTGAAGGRACCTAGAGATGATAGTAACCTGGAGTGAAGGGTGCCACACCAACCAGATTTTGCCAAGAGGAGAGAAGTCGTAG	GTTAAGAGTGGGAGGTGAGGAGTGTTCAGAGGGGTCTCTAATCTGGTTGAAATCCCCTGTGATCAGCCACGGCTTTGATTCCAGATCGTGTGTGGCTGCTAAAACTAGAAGCTCCGCCCATAGAATGGATCTCTCCGCAGGATCATTTGA[A/G]GCATAGACAACCGAGATGTACGCCTTGGGCTGTGGGGCAGATGGCCATGTGACTTCAACCGAAATCATCTGAAGGRACCTAGAGATGATAGTAACCTGGAGTGAAGGGTGCCACACCAACCAGATTTTGCCAAGAGGAGAGAAGTCGTAG	Bn-A01-p7588413
Bn-A01-p7588937	A/G	A01	7588937	+	49797362	4022012	Brassica_A_C_genomic	TAGACCTGAAAATTTCTTCTTATTCCTAACCACTTCAAACCCCTCGTCATCATGACTGAATTCACCTTCTTCAAGCTCCGAGTCGGAGGATTCCACATCCGAAGAATCAGGCTGCACATCAGACTTAGATGATCTCGTATTAGCTGAACC[A/G]CTCCTAGGGCGCGTAGATTTMAGGTAGTAGGGAGTTTTGCTAGTTTCTCCTCTCTCTTTGTCTTTACCAGTCCCCAGCTTGGAGAGCTGGTTATTCTCTGTTCGCTGCATCCCCTTATACTCCTTCTCTCTGCCGTCCTGCGGCTCGCTC	TAGACCTGAAAATTTCTTCTTATTCCTAACCACTTCAAACCCCTCGTCATCATGACTGAATTCACCTTCTTCAAGCTCCGAGTCGGAGGATTCCACATCCGAAGAATCAGGCTGCACATCAGACTTAGATGATCTCGTATTAGCTGAACC[A/G]CTCCTAGGGCGCGTAGATTTMAGGTAGTAGGGAGTTTTGCTAGTTTCTCCTCTCTCTTTGTCTTTACCAGTCCCCAGCTTGGAGAGCTGGTTATTCTCTGTTCGCTGCATCCCCTTATACTCCTTCTCTCTGCCGTCCTGCGGCTCGCTC	Bn-A01-p7588937
Bn-A01-p7588958	T/G	A01	7588958	-	26724330	4022012	Brassica_A_C_genomic	ATTCCTAACCACTTCAAACCCCTCGTCATCATGACTGAATTCACCTTCTTCAAGCTCCGAGTCGGAGGATTCCACATCCGAAGAATCAGGCTGCACATCAGACTTAGATGATCTCGTATTAGCTGAACCRCTCCTAGGGCGCGTAGATTT[A/C]AGGTAGTAGGGAGTTTTGCTAGTTTCTCCTCTCTCTTTGTCTTTACCAGTCCCCAGCTTGGAGAGCTGGTTATTCTCTGTTCGCTGCATCCCCTTATACTCCTTCTCTCTGCCGTCCTGCGGCTCGCTCAAAGGCGCAGACGATGAAGTA	ATTCCTAACCACTTCAAACCCCTCGTCATCATGACTGAATTCACCTTCTTCAAGCTCCGAGTCGGAGGATTCCACATCCGAAGAATCAGGCTGCACATCAGACTTAGATGATCTCGTATTAGCTGAACCRCTCCTAGGGCGCGTAGATTT[A/C]AGGTAGTAGGGAGTTTTGCTAGTTTCTCCTCTCTCTTTGTCTTTACCAGTCCCCAGCTTGGAGAGCTGGTTATTCTCTGTTCGCTGCATCCCCTTATACTCCTTCTCTCTGCCGTCCTGCGGCTCGCTCAAAGGCGCAGACGATGAAGTA	Bn-A01-p7588958
Bn-A01-p7656521	A/G	A01	7656521	+	19740300	3192012	Brassica_A_C_genomic	ATATTGGGCTGATTGAAACACTTAGGGGATTGGCCCAAACATTGGTGGTCAATCTAGTTG[T/C]AGGTTGAAAAAAAAATCATTTTATATATTAAACTAATCCTTTACTTTCACAAAAAGTATC	GATACTTTTTGTGAAAGTAAAGGATTAGTTTAATATATAAAATGATTTTTTTTTCAACCT[A/G]CAACTAGATTGACCACCAATGTTTGGGCCAATCCCCTAAGTGTTTCAATCAGCCCAATAT	Bn-A01-p7656521
Bn-A01-p7698558	T/C	A01	7698558	-	14708368	3192012	Brassica_A_C_genomic	AAAGTTGTTAGCAACATAAGGTTCATTGTGTGCTGCTCATGTTAACTTATATCAAGATAA[A/G]GTTAGTTTCCCTTGTACAACAAGGTAATACTATAATAGCCGTAACGGGAAGGTTAAAATA	AAAGTTGTTAGCAACATAAGGTTCATTGTGTGCTGCTCATGTTAACTTATATCAAGATAA[A/G]GTTAGTTTCCCTTGTACAACAAGGTAATACTATAATAGCCGTAACGGGAAGGTTAAAATA	Bn-A01-p7698558
Bn-A01-p7699159	T/C	A01	7699159	-	42795354	3192012	Brassica_A_C_genomic	AATGGGTTTGGGTTAGGTTTTGTGGCAGTTATATTATGAAAAGGAAATTTTATGTTAGGG[T/C]TCCTTATATAGGGATCCAAGGGTTTGTATTGTTTAATTAATCCACAAGTTAATAAAGAAA	TTTCTTTATTAACTTGTGGATTAATTAAACAATACAAACCCTTGGATCCCTATATAAGGA[A/G]CCCTAACATAAAATTTCCTTTTCATAATATAACTGCCACAAAACCTAACCCAAACCCATT	Bn-A01-p7699159
Bn-A01-p7702471	A/G	A01	7702471	+	56656445	4022012	Brassica_A_C_genomic	AATGAGAATGAAGSTATGAAGTCAGTAAAGGAAGAWTCTGATTCATCTTTAAAGACAATAGATACAAAGATGAGTTTATCTGCTAAACATGAAGCTGAAG[T/C]TGAGCAACCTACAAACAAGCTAGAAGAAGCCAATGAGACTAATCAATATGTGGAGAAGGNNGAAACAAACCCTAGCTTGTCTCCCAAGAAAGAAGACACA	TGTGTCTTCTTTCTTGGGAGACAAGCTAGGGTTTGTTTCNNCCTTCTCCACATATTGATTAGTCTCATTGGCTTCTTCTAGCTTGTTTGTAGGTTGCTCA[A/G]CTTCAGCTTCATGTTTAGCAGATAAACTCATCTTTGTATCTATTGTCTTTAAAGATGAATCAGAWTCTTCCTTTACTGACTTCATASCTTCATTCTCATT	Bn-A01-p7702471
Bn-A01-p7714470	A/G	A01	7714470	+	20653484	4022012	Brassica_A_C_genomic	TCACCAGTTTCCTCTTCAGCTGACTCGTCTTCCTCAGCTGGGACCTCAGTTTCAACCTCTTTGCTAGCCCAGAGGTTGATAGGGAAGTTAATGAATTCAGAATATCTCTTCACCAAATCCTGCAGTAGACAATAAAGAGATATAATCAGT[T/C]CACGGTATTTACAATTCTGTTGACCCTGGGTATTCTGGTTTTTTGCTTTGTGTAACTTTTCGTTCGTATCACTCTTTAAGAAACGAAAGAAAAATTTACATCTTTATGAAAATRGTACTCACCTTAAGTTTACTCTCCTCAAGGTACTCG	CGAGTACCTTGAGGAGAGTAAACTTAAGGTGAGTACYATTTTCATAAAGATGTAAATTTTTCTTTCGTTTCTTAAAGAGTGATACGAACGAAAAGTTACACAAAGCAAAAAACCAGAATACCCAGGGTCAACAGAATTGTAAATACCGTG[A/G]ACTGATTATATCTCTTTATTGTCTACTGCAGGATTTGGTGAAGAGATATTCTGAATTCATTAACTTCCCTATCAACCTCTGGGCTAGCAAAGAGGTTGAAACTGAGGTCCCAGCTGAGGAAGACGAGTCAGCTGAAGAGGAAACTGGTGA	Bn-A01-p7714470
Bn-A01-p7800839	A/C	A01	7800839	+	44762468	3192012	Brassica_A_C_genomic	TATTCCTTTGATGTGAGAATAATTAACTTTAGCAAAATTGTTTTGACATTCGAATCAAAT[A/C]TTTCACTAAATAACTCACCGAGTTTTTGCAGGTRCACATCAGATGCCAACCAAAGAAGTG	TATTCCTTTGATGTGAGAATAATTAACTTTAGCAAAATTGTTTTGACATTCGAATCAAAT[A/C]TTTCACTAAATAACTCACCGAGTTTTTGCAGGTRCACATCAGATGCCAACCAAAGAAGTG	Bn-A01-p7800839
Bn-A01-p7831289	T/C	A01	7831289	-	41680475	4022012	Brassica_A_C_genomic	TTTACTGAAGAGGTTGTAAGAGCAGGACCAGGAGCTGTTCTGTCAACTCTTGTTAACAGATTTGATCCTTGTCTCAGGAAAATYGCAAACTTAGGCTGGT[A/G]AGATACGTTTTACTGTGAATTTTGAGCTAAAAACATCAGACTATATATCAGATTACTGAACCCTTTATTCTTTTTTTCCTTTTGCTCTACTGGTTGAGCA	TTTACTGAAGAGGTTGTAAGAGCAGGACCAGGAGCTGTTCTGTCAACTCTTGTTAACAGATTTGATCCTTGTCTCAGGAAAATYGCAAACTTAGGCTGGT[A/G]AGATACGTTTTACTGTGAATTTTGAGCTAAAAACATCAGACTATATATCAGATTACTGAACCCTTTATTCTTTTTTTCCTTTTGCTCTACTGGTTGAGCA	Bn-A01-p7831289
Bn-A01-p7834871	A/T	A01	7834871	+	32792447	4022012	Brassica_A_C_genomic	AAAAGTTTCCATCTTGTCAAACAGCACTAGACTTTAAAAAGAGCCTACCTGCTGCAGCCATGCCAGTGGCAACTCCAACAGCTTCAAGAAAACCAATGAT[A/T]GCAAATCTCCMTTTCGGTACACTCAACATCTCGTCRGTCACAATGCCWAGACGGCGCCTCSAGTACAGAATCGTAAAGTAAATCAACACGTAACTGCAAA	AAAAGTTTCCATCTTGTCAAACAGCACTAGACTTTAAAAAGAGCCTACCTGCTGCAGCCATGCCAGTGGCAACTCCAACAGCTTCAAGAAAACCAATGAT[A/T]GCAAATCTCCMTTTCGGTACACTCAACATCTCGTCRGTCACAATGCCWAGACGGCGCCTCSAGTACAGAATCGTAAAGTAAATCAACACGTAACTGCAAA	Bn-A01-p7834871
Bn-A01-p7875358	A/C	A01	7875358	+	71620453	4022012	Brassica_A_C_genomic	ATTATAAATGAATCAGAATACTAATACTATAAATATGGAATTGTTTCTATGAAGGTTAAAGAGCTATATACTTGCTCCCTCAGTCTTCTATTCTCATCCACCAACTCTGATCCCTGCGTGTGTTTACGTCACTTATTAATATGCATACTT[A/C]CATGTAGGCTTAATCATTATGTTACCCATAACACAAATTGTACTCTTATTACCCGTTTCTCAAGTGAAGATATCTGGCTCATCACACATTCGCCCTAGTTCAYAAAAACAACAACAACAATGTTACATTTTTATATATTTATACAGCTTA	ATTATAAATGAATCAGAATACTAATACTATAAATATGGAATTGTTTCTATGAAGGTTAAAGAGCTATATACTTGCTCCCTCAGTCTTCTATTCTCATCCACCAACTCTGATCCCTGCGTGTGTTTACGTCACTTATTAATATGCATACTT[A/C]CATGTAGGCTTAATCATTATGTTACCCATAACACAAATTGTACTCTTATTACCCGTTTCTCAAGTGAAGATATCTGGCTCATCACACATTCGCCCTAGTTCAYAAAAACAACAACAACAATGTTACATTTTTATATATTTATACAGCTTA	Bn-A01-p7875358
Bn-A01-p7889385	A/G	A01	7889385	+	42707496	4022012	Brassica_A_C_genomic	ACATCAGAAGTTACTACCTGAAAATAATCRATGCACAACAAAAAAGTCACCACATTACAAAGCTTATTTRGAAACTAATTGACAACAGCTTTTGCATTAA[T/C]AAGATATGAGCAATTTACCGTATTATCATCAGCCTTGTACCACTTGTTTTGGCTGTTTCTAATATAGCAGACATAGTGACCAGAAAATGCTGCATTCATT	AATGAATGCAGCATTTTCTGGTCACTATGTCTGCTATATTAGAAACAGCCAAAACAAGTGGTACAAGGCTGATGATAATACGGTAAATTGCTCATATCTT[A/G]TTAATGCAAAAGCTGTTGTCAATTAGTTTCYAAATAAGCTTTGTAATGTGGTGACTTTTTTGTTGTGCATYGATTATTTTCAGGTAGTAACTTCTGATGT	Bn-A01-p7889385
Bn-A01-p7953001	T/C	A01	7953001	-	38607455	3192012	Brassica_A_C_genomic	CTCTCATACACCATTGGATCGCCACTGCATATAACCACCGCATGGATCAAAGTACATTAA[T/C]TAGTTTTATAATGCGACAAGAATGTTTGAGTCAAAAAGAATTGGTGGGTCCTTTTTTTTG	CAAAAAAAAGGACCCACCAATTCTTTTTGACTCAAACATTCTTGTCGCATTATAAAACTA[A/G]TTAATGTACTTTGATCCATGCGGTGGTTATATGCAGTGGCGATCCAATGGTGTATGAGAG	Bn-A01-p7953001
Bn-A01-p7961620	T/C	A01	7961620	-	32773454	4022012	Brassica_A_C_genomic	GTGGTCGTCAATATTCGAGGGACAGAACTTACGCATCTCAGAAGAGGGATGTTGCTGGATACGAGCAGCAGGGGTTTACTCCAGACCAGAAAATGACCTCAGCTGATACACCAGACCATTCTCAAAACCGATCTGCCAGTCRGGAGGTCC[A/G]GGGTGGGCATAATCCGAATAATATGTTCCAGAAGAACACAGGCCAGAATCGACGATTTGGAAGAGGGCAGGAGTCGCACGGAGGTTGGGGTTCTTCATCGATGCAAGAGAATATGCACCATCACCATCAAAGGCCACTTTCAAACAGAGA	GTGGTCGTCAATATTCGAGGGACAGAACTTACGCATCTCAGAAGAGGGATGTTGCTGGATACGAGCAGCAGGGGTTTACTCCAGACCAGAAAATGACCTCAGCTGATACACCAGACCATTCTCAAAACCGATCTGCCAGTCRGGAGGTCC[A/G]GGGTGGGCATAATCCGAATAATATGTTCCAGAAGAACACAGGCCAGAATCGACGATTTGGAAGAGGGCAGGAGTCGCACGGAGGTTGGGGTTCTTCATCGATGCAAGAGAATATGCACCATCACCATCAAAGGCCACTTTCAAACAGAGA	Bn-A01-p7961620
Bn-A01-p7974551	T/C	A01	7974551	-	36692389	4022012	Brassica_A_C_genomic	TGAGCATTGACTTCAATCAATTGGCAATGTGGATATCTGACAAAGGAAGCATAAATCAAAGTCAAAATAGAAAGATAATCTAGATAATACAGTCGATATAGATACTTCTGACAGAGAATAATTTAGTCTAGAAGAGGACCTGGAGTTGCA[T/C]CGAATTGAAAGCTTTTGAGCCAATGCTTTGCAAAGAGATGTTTTGCCAGTCCCTGGTGGTCCGTGCAAAAGAACAATCCTGCAGAAATTTTCAATGAATCGTAAATACTTCAGTGTTAAACGGGGAACAGAAAGATAAAACATCAGATCT	AGATCTGATGTTTTATCTTTCTGTTCCCCGTTTAACACTGAAGTATTTACGATTCATTGAAAATTTCTGCAGGATTGTTCTTTTGCACGGACCACCAGGGACTGGCAAAACATCTCTTTGCAAAGCATTGGCTCAAAAGCTTTCAATTCG[A/G]TGCAACTCCAGGTCCTCTTCTAGACTAAATTATTCTCTGTCAGAAGTATCTATATCGACTGTATTATCTAGATTATCTTTCTATTTTGACTTTGATTTATGCTTCCTTTGTCAGATATCCACATTGCCAATTGATTGAAGTCAATGCTCA	Bn-A01-p7974551
Bn-A01-p8014995	T/C	A01	8014995	-	19672353	4022012	Brassica_A_C_genomic	ATTTTTTTACCATTTACTATAACTGTATTATCACCACTGGTCGAGACATTAATAAAGTATAGATTTGTTTTTACGATTGATGATAGTGTTGACTTACTTTCTATTAATATTATATCTTTCTGCCAAGCCGAAAGAGGTGCRAATGAGAAT[A/G]CATATTGGCCCACTATATACCGACATAAAGTGGGTCTATCAACATCAAACATCGCTTTTGGTAAGAAGATAAGGGGAAGCAGAAAGAAACTGAAAGATGCAACTTGGGTTTAGAATTAAGGTGGAGAAGGTGTGTATCAGAGGTCAYATT	ATTTTTTTACCATTTACTATAACTGTATTATCACCACTGGTCGAGACATTAATAAAGTATAGATTTGTTTTTACGATTGATGATAGTGTTGACTTACTTTCTATTAATATTATATCTTTCTGCCAAGCCGAAAGAGGTGCRAATGAGAAT[A/G]CATATTGGCCCACTATATACCGACATAAAGTGGGTCTATCAACATCAAACATCGCTTTTGGTAAGAAGATAAGGGGAAGCAGAAAGAAACTGAAAGATGCAACTTGGGTTTAGAATTAAGGTGGAGAAGGTGTGTATCAGAGGTCAYATT	Bn-A01-p8014995
Bn-A01-p8043776	A/G	A01	8043776	+	24755369	4022012	Brassica_A_C_genomic	CAGTGAATAGCAACACTGACGCAGACTGGCTTCCYAACTTTGGTCGAGTTTGGCAATCAGGCACTCGTAAAGATTCTAGAAAAGAATTTGAGAAGGAAAAACGGAAGTTAGTTGTCACAGCTGAAAGCATCTCTATGGAATCAGAAGAAC[A/G]GAAGTTAGTCAAAACTGAAAGCATCTCAGTGGAATCAGAAGAACCAGTCCAAATACAACCATACGTTAGCAAACGGGCGGTATGTTTTGCCTTCATAATACTAAATTACAAATGTCTTGTTTGATGTAGTTCATTAGTTCTCCAATCCTA	CAGTGAATAGCAACACTGACGCAGACTGGCTTCCYAACTTTGGTCGAGTTTGGCAATCAGGCACTCGTAAAGATTCTAGAAAAGAATTTGAGAAGGAAAAACGGAAGTTAGTTGTCACAGCTGAAAGCATCTCTATGGAATCAGAAGAAC[A/G]GAAGTTAGTCAAAACTGAAAGCATCTCAGTGGAATCAGAAGAACCAGTCCAAATACAACCATACGTTAGCAAACGGGCGGTATGTTTTGCCTTCATAATACTAAATTACAAATGTCTTGTTTGATGTAGTTCATTAGTTCTCCAATCCTA	Bn-A01-p8043776
Bn-A01-p8045760	A/C	A01	8045760	+	31612423	3192012	Brassica_A_C_genomic	CCTAATATCAAATCATYATCTTATGATTGTTTATTTGTCATATCATGGGAGTGGCAAARA[T/G]TTTGGTCAAAAGAAACAAACGTGATTCAAATATTGATGTGATTAACATAGGGTGGAGCAA	TTGCTCCACCCTATGTTAATCACATCAATATTTGAATCACGTTTGTTTCTTTTGACCAAA[A/C]TYTTTGCCACTCCCATGATATGACAAATAAACAATCATAAGATRATGATTTGATATTAGG	Bn-A01-p8045760
Bn-A01-p8046142	T/C	A01	8046142	-	53668381	4022012	Brassica_A_C_genomic	ACTGCTGTCATGACATTTGCTTGTTAGTTTGGGGCCTATATCTAATATCATATGGGAGAGTGGCAACAAAATAATGTATCAGGAACATGTTTGTGGTGTATATAGGTTGTTTCTGTGAAACTCTTTGGAGCTGGAGGTTTTGGGTTGAAT[T/C]GGAGGCAAAATTGTTAAGAGTAGGCCGTTGGAGATTTTAATGTCTAAGTTTTAACCTTGTCACCAAGTGTTAACCTTGTCTCTCTCACATTCACAAAAACCATTCAATTTTCAACCGCGAAGTGAAATAAAAACAGTGACATATATTAAA	TTTAATATATGTCACTGTTTTTATTTCACTTCGCGGTTGAAAATTGAATGGTTTTTGTGAATGTGAGAGAGACAAGGTTAACACTTGGTGACAAGGTTAAAACTTAGACATTAAAATCTCCAACGGCCTACTCTTAACAATTTTGCCTCC[A/G]ATTCAACCCAAAACCTCCAGCTCCAAAGAGTTTCACAGAAACAACCTATATACACCACAAACATGTTCCTGATACATTATTTTGTTGCCACTCTCCCATATGATATTAGATATAGGCCCCAAACTAACAAGCAAATGTCATGACAGCAGT	Bn-A01-p8046142
Bn-A01-p8051804	A/G	A01	8051804	+	44700336	4022012	Brassica_A_C_genomic	GATCTA[T/C]CACTAACTAACTTTCTCTGGTTTGATTAAGTCCTAATTGGTTTGTTGTTATAGGAAGCGGTATCAGTACCTTGGAAACCGATTCCTAGG	CCTAGGAATCGGTTTCCAAGGTACTGATACCGCTTCCTATAACAACAAACCAATTAGGACTTAATCAAACCAGAGAAAGTTAGTTAGTG[A/G]TAGATC	Bn-A01-p8051804
Bn-A01-p8058475	T/C	A01	8058475	-	50676445	3192012	Brassica_A_C_genomic	ACTTGTTGATTCCTGAAACAAGAGAATGGAATATAGAGTTAATCAACACAGTCAGGTTAG[T/C]CSAGACTACATTCGAAATATAAGACYAAGCTAGTGGGAAATCAAGATAAGCTTATATGGA	TCCATATAAGCTTATCTTGATTTCCCACTAGCTTRGTCTTATATTTCGAATGTAGTCTSG[A/G]CTAACCTGACTGTGTTGATTAACTCTATATTCCATTCTCTTGTTTCAGGAATCAACAAGT	Bn-A01-p8058475
Bn-A01-p8063652	T/C	A01	8063652	-	44779510	3192012	Brassica_A_C_genomic	AYTAATAAAATTATCCATGGGAGCTTTTGTAACCCAGAAGAGACGAAAAGAAAACTGTAA[T/C]GATTGTTTCAGTACATTCTGAGCTWTTTGATCAGGAYTTTGTCCYCTAATACATTCATTT	AAATGAATGTATTAGRGGACAAARTCCTGATCAAAWAGCTCAGAATGTACTGAAACAATC[A/G]TTACAGTTTTCTTTTCGTCTCTTCTGGGTTACAAAAGCTCCCATGGATAATTTTATTART	Bn-A01-p8063652
Bn-A01-p8076080	T/C	A01	8076080	-	18790308	4022012	Brassica_A_C_genomic	TATATCATCAGCTAACCCATTTTATATAAGTGCATTTTCTAATATACGTCAAAAGAAAATGATATCGTATACACGGGCGTACTCTAGCTTTCTTGTTAGC[A/G]TAGGTGATGAAGAGGACGATGTAAATGGTTTCGATGAAGCATCCCACGGCGTTTATGGTTATCAGAAGTAAGCCTGATCCATCTTTCTGCATAGCGTAAT	TATATCATCAGCTAACCCATTTTATATAAGTGCATTTTCTAATATACGTCAAAAGAAAATGATATCGTATACACGGGCGTACTCTAGCTTTCTTGTTAGC[A/G]TAGGTGATGAAGAGGACGATGTAAATGGTTTCGATGAAGCATCCCACGGCGTTTATGGTTATCAGAAGTAAGCCTGATCCATCTTTCTGCATAGCGTAAT	Bn-A01-p8076080
Bn-A01-p8080531	T/C	A01	8080531	-	36687344	4022012	Brassica_A_C_genomic	TGTAGTAAGGATCACTATGCTATATATGCTTAGAAAGAAGTATAGAAGAAKGAAATCGAAGCTAGAACTAAAATGTGTTTGAAGAATCAAGTGTAGTGATTATCTCTAAAGTGTACTACTATGTTCCCGATGTAACAATTTCTTAAAACA[A/G]TATCAGTTATGTGGCCGGTTCTCCTCGATGATGGATTATGAGGACTCCAAAAACATAAACCAACATAATAAAAATAGATGACCAACGAAATTCAAAGACACTTTAGCAAGGATCCCAAGAATGAAATCAAAGCTGCAACCATTATAACTG	TGTAGTAAGGATCACTATGCTATATATGCTTAGAAAGAAGTATAGAAGAAKGAAATCGAAGCTAGAACTAAAATGTGTTTGAAGAATCAAGTGTAGTGATTATCTCTAAAGTGTACTACTATGTTCCCGATGTAACAATTTCTTAAAACA[A/G]TATCAGTTATGTGGCCGGTTCTCCTCGATGATGGATTATGAGGACTCCAAAAACATAAACCAACATAATAAAAATAGATGACCAACGAAATTCAAAGACACTTTAGCAAGGATCCCAAGAATGAAATCAAAGCTGCAACCATTATAACTG	Bn-A01-p8080531
Bn-A01-p8108178	A/C	A01	8108178	+	33659469	3192012	Brassica_A_C_genomic	TCATGAAATTTCACTAATTYACATTAAAWAAGTACGTAGSAGAAATAATTCACAGATTTT[T/G]GTAGGAAAAAAATTGCAAAAAAAAAACTGAAAAAGAGAAATATCCCTCTACTAAGACGTA	TACGTCTTAGTAGAGGGATATTTCTCTTTTTCAGTTTTTTTTTTGCAATTTTTTTCCTAC[A/C]AAAATCTGTGAATTATTTCTSCTACGTACTTWTTTAATGTRAATTAGTGAAATTTCATGA	Bn-A01-p8108178
Bn-A01-p8115849	A/C	A01	8115849	+	35617484	3192012	Brassica_A_C_genomic	AATGATAATATACTGAATAAGGTCTCTCTCTCTCCCTACCTTTAATATTASTTCATTTGT[T/G]TCTGTTTGCTCTACTTGATGCGTATAGTCTTGTGTTACATACATATGCAGCTTCAACGCG	CGCGTTGAAGCTGCATATGTATGTAACACAAGACTATACGCATCAAGTAGAGCAAACAGA[A/C]ACAAATGAASTAATATTAAAGGTAGGGAGAGAGAGAGACCTTATTCAGTATATTATCATT	Bn-A01-p8115849
Bn-A01-p8122779	A/G	A01	8122779	+	52637457	4022012	Brassica_A_C_genomic	ACATAACAAAGTTTACCAAATTTCCCAAAAACTTAAGAGAAAATTAGTCTACAAGCTTCCTTTTTACCTGTTTAAMTTCTTCTTCTGATAGTCTACCATCACCATCCTTATCTGCCCTGCATTTCACAAACTCTATTGATTCAACTTTAC[A/G]ACTCAATCTCTGATCACTCAAGTAGATATTGTAGAGATAAATAAAACGAAAGACTTAGTTAAACAAACACCCTTACATGTCAAAGAACATCCTAAGCCTGGAGTCAAAGCATTGATCATTTATTTGACACCATAATTCCAATAGTTCACT	ACATAACAAAGTTTACCAAATTTCCCAAAAACTTAAGAGAAAATTAGTCTACAAGCTTCCTTTTTACCTGTTTAAMTTCTTCTTCTGATAGTCTACCATCACCATCCTTATCTGCCCTGCATTTCACAAACTCTATTGATTCAACTTTAC[A/G]ACTCAATCTCTGATCACTCAAGTAGATATTGTAGAGATAAATAAAACGAAAGACTTAGTTAAACAAACACCCTTACATGTCAAAGAACATCCTAAGCCTGGAGTCAAAGCATTGATCATTTATTTGACACCATAATTCCAATAGTTCACT	Bn-A01-p8122779
Bn-A01-p8221245	T/G	A01	8221245	-	58778348	4022012	Brassica_A_C_genomic	CGACTCTGCTTCAATTGCTGCACATACAAATTACAGTCAAGTTAGACAMAGATGTATATGCCTGATGTCTGAATAATGMAAGAAAGAAAGACACTTTGAA[A/C]TGAAATGCAGACAGAGATTAGTGTATACCTCTTGAAATGGAGTGAAAATAGGTAGAACTTGTTTGAATATGTCATCTACTGTTCCTACTGCGTTAATCTG	CGACTCTGCTTCAATTGCTGCACATACAAATTACAGTCAAGTTAGACAMAGATGTATATGCCTGATGTCTGAATAATGMAAGAAAGAAAGACACTTTGAA[A/C]TGAAATGCAGACAGAGATTAGTGTATACCTCTTGAAATGGAGTGAAAATAGGTAGAACTTGTTTGAATATGTCATCTACTGTTCCTACTGCGTTAATCTG	Bn-A01-p8221245
Bn-A01-p8418102	A/G	A01	8418102	+	67681510	4022012	Brassica_A_C_genomic	CTGTAAGGGGAAAAGAAAAAGAGCAGAAGAGATCAAACTCGAGCATCACATTGCAAAGATGATTGAAGAATCAAACAATGATTAAGAGACATGATGTCGTAAAAAGAGTAAGACTTTGCTGCAGGGAAAAGCAAATCACCTGTCCGTATA[A/G]ACCMGTAGATTCAAACAAKGTATCGTCTCCTGCATAAAGAAGACCCTGAGTAAACGCGTTTGGATCATGAGGAAACTCAGCAACCACTTCAATTTCATTGATCSTAGATAAAAGATCCAACGACGAATCAGACGATCTTCCRGAGCCGTT	CTGTAAGGGGAAAAGAAAAAGAGCAGAAGAGATCAAACTCGAGCATCACATTGCAAAGATGATTGAAGAATCAAACAATGATTAAGAGACATGATGTCGTAAAAAGAGTAAGACTTTGCTGCAGGGAAAAGCAAATCACCTGTCCGTATA[A/G]ACCMGTAGATTCAAACAAKGTATCGTCTCCTGCATAAAGAAGACCCTGAGTAAACGCGTTTGGATCATGAGGAAACTCAGCAACCACTTCAATTTCATTGATCSTAGATAAAAGATCCAACGACGAATCAGACGATCTTCCRGAGCCGTT	Bn-A01-p8418102
Bn-A01-p8501753	T/G	A01	8501753	-	40708482	4022012	Brassica_A_C_genomic	TGTCCAGCCGAGTGAGGATGCACGCTTCTGCTTTGAAGAAATACACATATGGGAAACATATTGTTACTCGTTTGGAACAGCCCTTTGCTGAAGGTACTACTAACTTCCTCAACTTCAACTAAAGAGCAGGGTGAAGTACAGAGTCAGATA[T/G]MATTTGTATGCTAAAACTGATCGCTCACAATTGACAAGTGCATAAGACTGAACATGCTAGAAATGATCAAATACCGGGTGTTGTTTCATTCAGCTGTGTCTTTGTTTTGCAGGAAGCCGAGAATCGAGGCGATGAATGGCTCTTCTGATT	AATCAGAAGAGCCATTCATCGCCTCGATTCTCGGCTTCCTGCAAAACAAAGACACAGCTGAATGAAACAACACCCGGTATTTGATCATTTCTAGCATGTTCAGTCTTATGCACTTGTCAATTGTGAGCGATCAGTTTTAGCATACAAATK[A/C]TATCTGACTCTGTACTTCACCCTGCTCTTTAGTTGAAGTTGAGGAAGTTAGTAGTACCTTCAGCAAAGGGCTGTTCCAAACGAGTAACAATATGTTTCCCATATGTGTATTTCTTCAAAGCAGAAGCGTGCATCCTCACTCGGCTGGACA	Bn-A01-p8501753
Bn-A01-p8675601	A/C	A01	8675601	+	25724416	3192012	Brassica_A_C_genomic	CATAAGTCATAATGTGTCTTAKAATGTAAAAATTTCTTTTTATTTCAGGCATCGATCGAG[T/G]TATAAACTTGAAAAATGCATTTGTCTATATAGCTCATGAATTCAAGATTTTGAAGGTCCA	TGGACCTTCAAAATCTTGAATTCATGAGCTATATAGACAAATGCATTTTTCAAGTTTATA[A/C]CTCGATCGATGCCTGAAATAAAAAGAAATTTTTACATTMTAAGACACATTATGACTTATG	Bn-A01-p8675601
Bn-A01-p8681309	A/G	A01	8681309	+	69695426	3192012	Brassica_A_C_genomic	TTATACAMTGCATACTTGAGTTTCATTGTAATGAATCATTTTTCTTCCATTGTTGTAATA[T/C]TAAAAAAAAAGGAGTTGAATAAAAGAAAGAAAAGGAAGAGACAGAAAAGGGGAAAAGACA	TGTCTTTTCCCCTTTTCTGTCTCTTCCTTTTCTTTCTTTTATTCAACTCCTTTTTTTTTA[A/G]TATTACAACAATGGAAGAAAAATGATTCATTACAATGAAACTCAAGTATGCAKTGTATAA	Bn-A01-p8681309
Bn-A01-p8681757	A/C	A01	8681757	+	14679464	4022012	Brassica_A_C_genomic	ARCTTGCTGATATRAAACATGACCAAAGAGGCAAAGGACTGAACGTTCARTTWAAGARGACGGGAATGTGGRCAAGAAACACACAAGATATTGTGTTGAC[T/G]GATTGCTGATATCTTCTTAAAAGTGACCAAAGACCGTTCACCTCATTAGTCATTACTATCTAGAATTTATMTTCACAAGAGGGAAATGAAGATAGAAAAG	CTTTTCTATCTTCATTTCCCTCTTGTGAAKATAAATTCTAGATAGTAATGACTAATGAGGTGAACGGTCTTTGGTCACTTTTAAGAAGATATCAGCAATC[A/C]GTCAACACAATATCTTGTGTGTTTCTTGYCCACATTCCCGTCYTCTTWAAYTGAACGTTCAGTCCTTTGCCTCTTTGGTCATGTTTYATATCAGCAAGYT	Bn-A01-p8681757
Bn-A01-p8788567	A/G	A01	8788567	+	29652306	3192012	Brassica_A_C_genomic	TATATGTTACTTTATCTCTCCAACTRAAGTTTTGTTTCTAACCAAAAATACAGAGGAACA[T/C]GCTCCCGTGAGACGAACCTTTGGCAAACCTATTTGTTGGACCCAATTTTGGTCAAGATCR	YGATCTTGACCAAAATTGGGTCCAACAAATAGGTTTGCCAAAGGTTCGTCTCACGGGAGC[A/G]TGTTCCTCTGTATTTTTGGTTAGAAACAAAACTTYAGTTGGAGAGATAAAGTAACATATA	Bn-A01-p8788567
Bn-A01-p8821722	A/G	A01	8821722	+	17788308	3192012	Brassica_A_C_genomic	AGACTCATCAGGACGGTTGGGCAGCGCCTCCTTCTCCCTCGCCCCTGAACAAAACATATT[T/C]GAGAACATTAAGCAACGCATAGGCATTCAAATCCTCCCAAACAATAGAAAGTCAGCTTAC	GTAAGCTGACTTTCTATTGTTTGGGAGGATTTGAATGCCTATGCGTTGCTTAATGTTCTC[A/G]AATATGTTTTGTTCAGGGGCGAGGGAGAAGGAGGCGCTGCCCAACCGTCCTGATGAGTCT	Bn-A01-p8821722
Bn-A01-p8977767	T/C	A01	8977767	-	24740431	3192012	Brassica_A_C_genomic	ATTCTAGCTGATCGCTACAGTACTTAAACTCGCATTTCAAATTGTTAACACCATTTCTWC[A/G]TTAACTACATGATTCAGTGGTTAGTACAAAAAATTTATTCATACTCTTGGGAACCAGGTT	ATTCTAGCTGATCGCTACAGTACTTAAACTCGCATTTCAAATTGTTAACACCATTTCTWC[A/G]TTAACTACATGATTCAGTGGTTAGTACAAAAAATTTATTCATACTCTTGGGAACCAGGTT	Bn-A01-p8977767
Bn-A01-p9080573	A/G	A01	9080573	+	73727420	4022012	Brassica_A_C_genomic	TAAAATGAGTCTTGGCTAAATTCYCGCGGCTGAAACAAGAAACTAAATGGTTAACATTGCTTGCAATTAAACCCAAAAAGCAACTCAACAGCCCTTAAAGTATATACCAGACAAGTGATCAGCAAYGTTCTGTTGCTTCCTTGTAAACAA[T/C]CTTTCAGCATATGAGTGAGTTTGCTCTCCCTGTATGGCACATGAGATTCATTTGCATTGATAGCATACAKGACGTTCTGTAAAGCATATATCGATTTATTTATCCTGGTAATCTCTAGAGGAGCATCACTGCATTGTTTTCTANNNNNNN	NNNNNNNTAGAAAACAATGCAGTGATGCTCCTCTAGAGATTACCAGGATAAATAAATCGATATATGCTTTACAGAACGTCMTGTATGCTATCAATGCAAATGAATCTCATGTGCCATACAGGGAGAGCAAACTCACTCATATGCTGAAAG[A/G]TTGTTTACAAGGAAGCAACAGAACRTTGCTGATCACTTGTCTGGTATATACTTTAAGGGCTGTTGAGTTGCTTTTTGGGTTTAATTGCAAGCAATGTTAACCATTTAGTTTCTTGTTTCAGCCGCGRGAATTTAGCCAAGACTCATTTTA	Bn-A01-p9080573
Bn-A01-p9129693	A/C	A01	9129693	+	72670316	4022012	Brassica_A_C_genomic	AACTCAGCCGAAGATGTCAACAAGTCTTCCAAATTAAAAGCAAGATTGTTTCCTTCAAAGAAWACTATTYTGTTAAATTCACTCTTCTCCTCCATATCTTCTATGTTCATCTCTTTTCTTGATTTAGAAACTTCTTTTTCACTTGGTAGG[T/G]TTTTTGGATTTGCCTTAGCCGGTGTAAGCGTCTCTGGTTTGGTTTCTTGTCTCTTCTTTCTCTTCACGTAGCAAATGATKATCAAAACCGCAATTACAAAGAATATCAAGAAGCAACCGGTTATTRCTATCCCTAGTATAGCTGGCTCWG	CWGAGCCAGCTATACTAGGGATAGYAATAACCGGTTGCTTCTTGATATTCTTTGTAATTGCGGTTTTGATMATCATTTGCTACGTGAAGAGAAAGAAGAGACAAGAAACCAAACCAGAGACGCTTACACCGGCTAAGGCAAATCCAAAAA[A/C]CCTACCAAGTGAAAAAGAAGTTTCTAAATCAAGAAAAGAGATGAACATAGAAGATATGGAGGAGAAGAGTGAATTTAACARAATAGTWTTCTTTGAAGGAAACAATCTTGCTTTTAATTTGGAAGACTTGTTGACATCTTCGGCTGAGTT	Bn-A01-p9129693
Bn-A01-p9130391	T/G	A01	9130391	-	57619491	3192012	Brassica_A_C_genomic	TTTGGTTTCGTTTTTCTGGGTTTAGTAATATAGAACACTTTTAGTATATTTTATGACATC[A/C]GAATCCAAATTGAACCTCATTTTTCGTAAATATGCCTTAACTTACTTGATGATGTTGGTT	TTTGGTTTCGTTTTTCTGGGTTTAGTAATATAGAACACTTTTAGTATATTTTATGACATC[A/C]GAATCCAAATTGAACCTCATTTTTCGTAAATATGCCTTAACTTACTTGATGATGTTGGTT	Bn-A01-p9130391
Bn-A01-p9145211	C/G	A01	9145211	+	72612456	4022012	Brassica_A_C_genomic	GTATACCTCTAAACTGAATAGACTTCCATTATTTCCAATTAATGACAAATATATGATACTATTTATTTATTCTATTAGCTAACAAGCATCAATGTGCTAT[C/G]ATTTGATATAGGCGGAGGTTATATCGTACCAAGTTGGTTACGTCTCAAAGAATTGTCAGCTTGAAGATCCTGAAAAGTTAAAATTGATAATGTCTAAACC	GGTTTAGACATTATCAATTTTAACTTTTCAGGATCTTCAAGCTGACAATTCTTTGAGACGTAACCAACTTGGTACGATATAACCTCCGCCTATATCAAAT[C/G]ATAGCACATTGATGCTTGTTAGCTAATAGAATAAATAAATAGTATCATATATTTGTCATTAATTGGAAATAATGGAAGTCTATTCAGTTTAGAGGTATAC	Bn-A01-p9145211
Bn-A01-p9145630	T/C	A01	9145630	-	23643348	4022012	Brassica_A_C_genomic	GGCTASATTGATTTTAGTTTGTTTGGGCATGATGTATTTGGAATCTGATACCATGTTAAACCCAAACTTATCATGGATTTCTAACTTAAAATTAACTGTC[T/C]ATAAGTGTAATGACTCTAATTTMTTATTTATTATTCATGTCCTAGTGAAACTTCMAATATAGGWATTTTATWTCTCACAATTTATGTTGGCTTGAAACTA	TAGTTTCAAGCCAACATAAATTGTGAGAWATAAAATWCCTATATTKGAAGTTTCACTAGGACATGAATAATAAATAAKAAATTAGAGTCATTACACTTAT[A/G]GACAGTTAATTTTAAGTTAGAAATCCATGATAAGTTTGGGTTTAACATGGTATCAGATTCCAAATACATCATGCCCAAACAAACTAAAATCAATSTAGCC	Bn-A01-p9145630
Bn-A01-p9146490	A/G	A01	9146490	+	35689332	3192012	Brassica_A_C_genomic	ATTTGCGTTTGTTCGCAATACATACCAATACTTATTTTAGTCATCTTAGCTACTGCTTAT[A/G]AAGTATCAAAATTMAAGATATTTCCTATCTCAAAATAAACATTAGTACCGTTTMAAAAAT	ATTTGCGTTTGTTCGCAATACATACCAATACTTATTTTAGTCATCTTAGCTACTGCTTAT[A/G]AAGTATCAAAATTMAAGATATTTCCTATCTCAAAATAAACATTAGTACCGTTTMAAAAAT	Bn-A01-p9146490
Bn-A01-p9147096	A/G	A01	9147096	+	59700446	3192012	Brassica_A_C_genomic	GTTGAACATATTGGARTGTTTATTCCAACCCAAAATATTGTAATTGAATTAGGKAGCCKA[T/C]ATAGTTAAACCAAGTTTTGATCGATAGAAAAATTATTCCAAGAAACAATTCTATTCAACC	GGTTGAATAGAATTGTTTCTTGGAATAATTTTTCTATCGATCAAAACTTGGTTTAACTAT[A/G]TMGGCTMCCTAATTCAATTACAATATTTTGGGTTGGAATAAACAYTCCAATATGTTCAAC	Bn-A01-p9147096
Bn-A01-p9149601	T/C	A01	9149601	-	22648440	3192012	Brassica_A_C_genomic	GTGTGTTAAAGKCCAAAGAACTATGCACTCATCGTTTCCGTGGTCCATCGMATTTRTTTT[A/G]CCCTAAATTTCTAGGGAGGAGATCAAGTTTGTTTTTGGCTGCTTCCCTCCCTTAACACGY	GTGTGTTAAAGKCCAAAGAACTATGCACTCATCGTTTCCGTGGTCCATCGMATTTRTTTT[A/G]CCCTAAATTTCTAGGGAGGAGATCAAGTTTGTTTTTGGCTGCTTCCCTCCCTTAACACGY	Bn-A01-p9149601
Bn-A01-p9150695	T/C	A01	9150695	-	25646495	3192012	Brassica_A_C_genomic	ATAGGAAGSAAAAGATGAAGAAAGAACTAATAATGTAGAGAAGATGAATTTGTATGAGTG[A/G]TATGATTTTTAAAGTCTTAAGCTGCAAAAGAGCTCGAAGCGACAAAATACACACACAGAA	ATAGGAAGSAAAAGATGAAGAAAGAACTAATAATGTAGAGAAGATGAATTTGTATGAGTG[A/G]TATGATTTTTAAAGTCTTAAGCTGCAAAAGAGCTCGAAGCGACAAAATACACACACAGAA	Bn-A01-p9150695
Bn-A01-p9155327	T/C	A01	9155327	-	74670483	3192012	Brassica_A_C_genomic	ATGAATTATGATAACAAAATGAAATTTATAACCAATCCAATATGAGAGATGACTTCTTTA[T/C]CATGAAGAACCAAAAARAAAAAARAAACAGAACAACAAAGTTTGTGAACATTACCTTTCA	TGAAAGGTAATGTTCACAAACTTTGTTGTTCTGTTTYTTTTTTYTTTTTGGTTCTTCATG[A/G]TAAAGAAGTCATCTCTCATATTGGATTGGTTATAAATTTCATTTTGTTATCATAATTCAT	Bn-A01-p9155327
Bn-A01-p9170858	A/G	A01	9170858	+	16743312	4022012	Brassica_A_C_genomic	CTAACGTGTTGTTTGTTGTTCTCGGTGGTGGTGATCATCGTCTTCCTCTTCATCAATTTCACCTGTTCATGAACATGATGATTGTCTTTCTTCCGTATCGTCAATTTTAGTCGTGTCTCCTTCTTTGGCACCACTTGATCGCTTGATGGT[A/G]ATCCACTATTAGATACAAACTTCTTGGTCTGGAAATTTCATAAGATCATTGTAAAATAATGGTTAGTTAAATTTTCATATATAAATACTACACAATATATCTGGGGTCATGATCAAGAATATTGGTATATCTATCATTCACTTCAAATTT	CTAACGTGTTGTTTGTTGTTCTCGGTGGTGGTGATCATCGTCTTCCTCTTCATCAATTTCACCTGTTCATGAACATGATGATTGTCTTTCTTCCGTATCGTCAATTTTAGTCGTGTCTCCTTCTTTGGCACCACTTGATCGCTTGATGGT[A/G]ATCCACTATTAGATACAAACTTCTTGGTCTGGAAATTTCATAAGATCATTGTAAAATAATGGTTAGTTAAATTTTCATATATAAATACTACACAATATATCTGGGGTCATGATCAAGAATATTGGTATATCTATCATTCACTTCAAATTT	Bn-A01-p9170858
Bn-A01-p9203096	A/G	A01	9203096	+	34791484	4022012	Brassica_A_C_genomic	AGTTCGTGGTGGTTCATCTATAGGATATGCCCTGCACTTCTATAAAACGTTAATTATCAAAATTTAAACCTTAATGTTGTTTAGAATCTAGTCCGGTAAAATTAGTATAGTTTCCTATAAATTAATTAATTAAATGTGTTTGAATGTGGA[T/C]AGTTTTGAAACGTTTCAAAATATTTGGATTCGTCGTCTGCTGCGATTTAAACCAAAAAGGACCGTAGCTAATTCCTTTCAGATATTCTGTATTACTTTTAAAATATAAGTTTGAAGACCATACAGTCATATACGTATATGTTTTACATTG	CAATGTAAAACATATACGTATATGACTGTATGGTCTTCAAACTTATATTTTAAAAGTAATACAGAATATCTGAAAGGAATTAGCTACGGTCCTTTTTGGTTTAAATCGCAGCAGACGACGAATCCAAATATTTTGAAACGTTTCAAAACT[A/G]TCCACATTCAAACACATTTAATTAATTAATTTATAGGAAACTATACTAATTTTACCGGACTAGATTCTAAACAACATTAAGGTTTAAATTTTGATAATTAACGTTTTATAGAAGTGCAGGGCATATCCTATAGATGAACCACCACGAACT	Bn-A01-p9203096
Bn-A01-p9227229	A/C	A01	9227229	+	22622421	3192012	Brassica_A_C_genomic	TAATAAGTGAGGAACATACAAACACTAGTTTAGATTTTTTATTTAATGTATTTTTTGACA[A/C]ACACTTTAGTATAGCCTAAAACATTAGTCTTTCTTAGTAACSAACAACAAACACTTTTGG	TAATAAGTGAGGAACATACAAACACTAGTTTAGATTTTTTATTTAATGTATTTTTTGACA[A/C]ACACTTTAGTATAGCCTAAAACATTAGTCTTTCTTAGTAACSAACAACAAACACTTTTGG	Bn-A01-p9227229
Bn-A01-p9256011	A/G	A01	9256011	+	18789380	3192012	Brassica_A_C_genomic	AAAAATTGTTTTCGGCAAAGCARAAATTATTTTCCAATTTCTTCATCGCTTGGCATTGCA[T/C]TCATTTGTGCTGATAAATCCTCAGTGCACCTAAATGAGTGAATGTCCTGTATCTGYTCCA	TGGARCAGATACAGGACATTCACTCATTTAGGTGCACTGAGGATTTATCAGCACAAATGA[A/G]TGCAATGCCAAGCGATGAAGAAATTGGAAAATAATTTYTGCTTTGCCGAAAACAATTTTT	Bn-A01-p9256011
Bn-A01-p9259611	T/C	A01	9259611	-	16693480	3192012	Brassica_A_C_genomic	CAACTGCCTCAGCTGTTTGGTCWAGCTCCTCGGGAGTCCATTCTTTGTCCTTACCTAAAC[A/G]CAGAGAAACAACATATATAGGATGAACACAATAACTAGACAACGGTAATGGTTCAACAAG	CAACTGCCTCAGCTGTTTGGTCWAGCTCCTCGGGAGTCCATTCTTTGTCCTTACCTAAAC[A/G]CAGAGAAACAACATATATAGGATGAACACAATAACTAGACAACGGTAATGGTTCAACAAG	Bn-A01-p9259611
Bn-A01-p9260073	T/C	A01	9260073	-	31757326	3192012	Brassica_A_C_genomic	MACATATACAATCCACTCAGCTTTCTCTTCATTAAGCMGATACCWRAGACAGKCAGATTT[A/G]AGTATCAGCAGAGAATTCATTATTAAACGATAGGCAAAATACAAACACAATACGTCATAA	MACATATACAATCCACTCAGCTTTCTCTTCATTAAGCMGATACCWRAGACAGKCAGATTT[A/G]AGTATCAGCAGAGAATTCATTATTAAACGATAGGCAAAATACAAACACAATACGTCATAA	Bn-A01-p9260073
Bn-A01-p9325719	T/C	A01	9325719	-	36661429	4022012	Brassica_A_C_genomic	AACGTTTAAGGTTTGAACTTCTTTCACCATGTTTGAATATTTTCTTTGTTTTTTTTTTCTTTTAAAGCTACTACTATTAATWAATAGGCCCAAGTTTTGTTGTTGATTCCGGCTCTTAATTTAGAAGACCGGTTTTGAACACCACGTTAA[T/C]TATTCTATTACTATATACATTTTTTGGGTCACAAACTAGTCTATATACATATGTTAGCAAACAAACAATATTTTGTCTTTGTATTTTGTTTTTGTTGTTTTGCAGTGTTTTCAAAYCCGGACCTAACTGGAAACCAGTCCGAGTTGRGCT	AGCYCAACTCGGACTGGTTTCCAGTTAGGTCCGGRTTTGAAAACACTGCAAAACAACAAAAACAAAATACAAAGACAAAATATTGTTTGTTTGCTAACATATGTATATAGACTAGTTTGTGACCCAAAAAATGTATATAGTAATAGAATA[A/G]TTAACGTGGTGTTCAAAACCGGTCTTCTAAATTAAGAGCCGGAATCAACAACAAAACTTGGGCCTATTWATTAATAGTAGTAGCTTTAAAAGAAAAAAAAAACAAAGAAAATATTCAAACATGGTGAAAGAAGTTCAAACCTTAAACGTT	Bn-A01-p9325719
Bn-A01-p9360043	T/G	A01	9360043	-	31804401	4022012	Brassica_A_C_genomic	NNNNNNNNNNAATGCCTCCAATTTGTTAGAAATCTATAAATTAATAAATGGAAAAGACAAAAAAGTAATACTTRAATTAAATATCATAAAAGAAAACGTAATTCCAAACATACATGGGTACACGTTGAAAGAATGGAACATAGAACTGTT[A/C]TTTTTTGTCATCCGATCGACATGGACACACGACAGACACGTTAGATGAATGTATATWATTGTGAAACCATTCAGAGTCTTGAGAGACCAAACCAAAATCTCCTTTTAGTCTCGACATGGCTTGCCAAAAGGCTCATTTTGAGAATCAAAT	NNNNNNNNNNAATGCCTCCAATTTGTTAGAAATCTATAAATTAATAAATGGAAAAGACAAAAAAGTAATACTTRAATTAAATATCATAAAAGAAAACGTAATTCCAAACATACATGGGTACACGTTGAAAGAATGGAACATAGAACTGTT[A/C]TTTTTTGTCATCCGATCGACATGGACACACGACAGACACGTTAGATGAATGTATATWATTGTGAAACCATTCAGAGTCTTGAGAGACCAAACCAAAATCTCCTTTTAGTCTCGACATGGCTTGCCAAAAGGCTCATTTTGAGAATCAAAT	Bn-A01-p9360043
Bn-A01-p9408018	A/G	A01	9408018	+	25620304	3192012	Brassica_A_C_genomic	KCCRATGATTCCCCATATGATCGACGCGTTGTAGAACACTTCGTCCCCGGGRCAAGTCCA[T/C]GGGCTACTCACTGGGAGCTTATCTTTGTTACAGATGTTCTCTATGGAAGAAAGCAGCCAC	GTGGCTGCTTTCTTCCATAGAGAACATCTGTAACAAAGATAAGCTCCCAGTGAGTAGCCC[A/G]TGGACTTGYCCCGGGGACGAAGTGTTCTACAACGCGTCGATCATATGGGGAATCATYGGM	Bn-A01-p9408018
Bn-A01-p9442471	T/C	A01	9442471	-	37645408	3192012	Brassica_A_C_genomic	AGAGTTCAAAACTCAAWTTCCTCYTAATCAAATAAAAATCATTCTAAAAWTTTTATTATT[A/G]TTTTAGTGTAAACATCATATAATACACCCACATAACAGAAGATTTATCCATATTAGAAAA	AGAGTTCAAAACTCAAWTTCCTCYTAATCAAATAAAAATCATTCTAAAAWTTTTATTATT[A/G]TTTTAGTGTAAACATCATATAATACACCCACATAACAGAAGATTTATCCATATTAGAAAA	Bn-A01-p9442471
Bn-A01-p9443863	A/G	A01	9443863	+	63605418	3192012	Brassica_A_C_genomic	TCCTCCCTCTGGGTTGTTTAGCATGTTTTGAATTGTTGCTTTAGCCTCATGTAACCTAGG[A/G]YTTCTGTTTCGTCCGGTCAACCGAAATTGTAAGCCACCGGATCTCTCTTTCTGGGGAATA	TCCTCCCTCTGGGTTGTTTAGCATGTTTTGAATTGTTGCTTTAGCCTCATGTAACCTAGG[A/G]YTTCTGTTTCGTCCGGTCAACCGAAATTGTAAGCCACCGGATCTCTCTTTCTGGGGAATA	Bn-A01-p9443863
Bn-A01-p9551341	T/C	A01	9551341	-	37747365	3192012	Brassica_A_C_genomic	TGCTTTTTTCGTCGGACGTTGTGTGGTCGTAGCAGCTACTGCAAGGCTCAGTATGGGGTA[T/C]GCGAKGACTGAGGACCATCKTTTGGTCGATATTTTGCGAACCATATSTTTTTGGAAGTTT	AAACTTCCAAAAASATATGGTTCGCAAAATATCGACCAAAMGATGGTCCTCAGTCMTCGC[A/G]TACCCCATACTGAGCCTTGCAGTAGCTGCTACGACCACACAACGTCCGACGAAAAAAGCA	Bn-A01-p9551341
Bn-A01-p9853365	A/C	A01	9853365	+	42656379	3192012	Brassica_A_C_genomic	AATACACCACCATCTCCTTAGCTCTGAGATCGTCCACTATATCGCGGAATCTTTTGTCGC[A/C]GGAAATMAACACAAGTCTGCGAGCTGTGTACACTMCATCYTTCATTCTTTGGAGAAGCTC	AATACACCACCATCTCCTTAGCTCTGAGATCGTCCACTATATCGCGGAATCTTTTGTCGC[A/C]GGAAATMAACACAAGTCTGCGAGCTGTGTACACTMCATCYTTCATTCTTTGGAGAAGCTC	Bn-A01-p9853365
Bn-A01-p9951633	T/C	A01	9951633	-	14705407	4022012	Brassica_A_C_genomic	CTTATAGGATTTATCACCGAATTGTTCATAAGTTTTCAGCCTAACTGTGTCATCGTCTTAAAACTGATTAGGACTTTGAGTATTCAAACCATATCCATCCTKAAATCAAATTGGTTTTAGTTTTGGTCTATACTTCTCCGGTTAACATTG[A/G]ATTGGAGCCGTAACGAAGGTCTTGAAAACCGTGTTACATATTGCATCAAATAGGGGTGGGCACTTTACCCGATATCCGAAGTGGCACCCGAACCCGATCCGARAAACCCRAACCGAAATCCGAACCGAARTAGCAAAATACCCGAACGGR	CTTATAGGATTTATCACCGAATTGTTCATAAGTTTTCAGCCTAACTGTGTCATCGTCTTAAAACTGATTAGGACTTTGAGTATTCAAACCATATCCATCCTKAAATCAAATTGGTTTTAGTTTTGGTCTATACTTCTCCGGTTAACATTG[A/G]ATTGGAGCCGTAACGAAGGTCTTGAAAACCGTGTTACATATTGCATCAAATAGGGGTGGGCACTTTACCCGATATCCGAAGTGGCACCCGAACCCGATCCGARAAACCCRAACCGAAATCCGAACCGAARTAGCAAAATACCCGAACGGR	Bn-A01-p9951633
Bn-A01-p9961425	T/G	A01	9961425	-	11801502	4022012	Brassica_A_C_genomic	AAAAAGAAACAGCAATGAAAGCYYTGTTTCGATACTCAAAAGTCTTTCTTAAATGATCCAACACGAACTCGTCTTTCTCAAATCCAGAACCCGTGTTTAACCAATCGAAGATCCAAGCAGAAGCTACATCAATCACCGAGATTKTAGGAT[A/C]AGGTGCTGTTAAATCAGACGAAACCAATCAGCTGAGACTTCTTGTGTCGGGAGAAGCCCATGGTGATGGAGCACTGGTGTCTTGCAAGATGCTGACCAAGGTGTTGTTGTTGTTTCTGAAGAGTTCGAAACAACTTTTTCATCCTGTAAA	AAAAAGAAACAGCAATGAAAGCYYTGTTTCGATACTCAAAAGTCTTTCTTAAATGATCCAACACGAACTCGTCTTTCTCAAATCCAGAACCCGTGTTTAACCAATCGAAGATCCAAGCAGAAGCTACATCAATCACCGAGATTKTAGGAT[A/C]AGGTGCTGTTAAATCAGACGAAACCAATCAGCTGAGACTTCTTGTGTCGGGAGAAGCCCATGGTGATGGAGCACTGGTGTCTTGCAAGATGCTGACCAAGGTGTTGTTGTTGTTTCTGAAGAGTTCGAAACAACTTTTTCATCCTGTAAA	Bn-A01-p9961425
Bn-A01-p9961553	T/C	A01	9961553	-	63608357	4022012	Brassica_A_C_genomic	TCTTAGCACAMTAACCGCTCAATTAATTTTGACCGTTATTTTCTTTCACCACTTCTTCCCAGTTGCTGTCAGAATTTGAAAAAGAAACAGCAATGAAAGC[T/C]YTGTTTCGATACTCAAAAGTCTTTCTTAAATGATCCAASACGAACTCGTCTTTCTCAAATCCAGAACMCGTGTTTRACCAATCGAAGATCCAAGCAGAAG	CTTCTGCTTGGATCTTCGATTGGTYAAACACGKGTTCTGGATTTGAGAAAGACGAGTTCGTSTTGGATCATTTAAGAAAGACTTTTGAGTATCGAAACAR[A/G]GCTTTCATTGCTGTTTCTTTTTCAAATTCTGACAGCAACTGGGAAGAAGTGGTGAAAGAAAATAACGGTCAAAATTAATTGAGCGGTTAKTGTGCTAAGA	Bn-A01-p9961553
Bn-A01-p9982115	T/C	A01	9982115	-	31684398	3192012	Brassica_A_C_genomic	GGTACATGAGGTATGATCTGTCATTTTGCATCCAACCACACACCAGGATTCAACCAAATG[T/C]AATCTCTACTCTACCCGAGAAAAAWATTACATRGAGAAARAAAATAATACCTGTGGATTG	CAATCCACAGGTATTATTTTYTTTCTCYATGTAATWTTTTTCTCGGGTAGAGTAGAGATT[A/G]CATTTGGTTGAATCCTGGTGTGTGGTTGGATGCAAAATGACAGATCATACCTCATGTACC	Bn-A01-p9982115
Bn-A01-p9996240	A/G	A01	9996240	+	64775456	3192012	Brassica_A_C_genomic	GARKCCGCTTGAAGCAGRGCCTCTWTGATGGYTAAGGCCTCTCCATGCATGGCGATGAMA[T/C]GAATCTTTGGAAGCTGGATCATCGATACAGTTCTATAAAAGTTTTGTCGGTGAAGATTCA	TGAATCTTCACCGACAAAACTTTTATAGAACTGTATCGATGATCCAGCTTCCAAAGATTC[A/G]TKTCATCGCCATGCATGGAGAGGCCTTARCCATCAWAGAGGCYCTGCTTCAAGCGGMYTC	Bn-A01-p9996240
Bn-A01-p9996458	T/C	A01	9996458	-	19640473	4022012	Brassica_A_C_genomic	GTTTTCWTTTTTCATTTTTCAAAATATAMTTGAAAGAATATGTTAAGTCTGAAATGTGTTCCCTTGGATCTGCTGGTTTCTATGGATCTCACGGAATCAATTCYTTTTTGAAAATCGCTCACAATCACCGACGGAAACCTTTAKCAAAGC[A/G]ATCCCAGCTCTAAAAGAATGGGAGATTGCTCAGCCTTCTTAACCTCCTAAAACCCCTAAGACTGCTCCTCCCGCAACCTCAACCGGCTTTGTCATCGGAGATCATCTGCAACACTTATGCATCCAGGAAAACGGAACACAAAGCAGCTGG	GTTTTCWTTTTTCATTTTTCAAAATATAMTTGAAAGAATATGTTAAGTCTGAAATGTGTTCCCTTGGATCTGCTGGTTTCTATGGATCTCACGGAATCAATTCYTTTTTGAAAATCGCTCACAATCACCGACGGAAACCTTTAKCAAAGC[A/G]ATCCCAGCTCTAAAAGAATGGGAGATTGCTCAGCCTTCTTAACCTCCTAAAACCCCTAAGACTGCTCCTCCCGCAACCTCAACCGGCTTTGTCATCGGAGATCATCTGCAACACTTATGCATCCAGGAAAACGGAACACAAAGCAGCTGG	Bn-A01-p9996458
Bn-A01-p9999485	T/C	A01	9999485	-	27737378	3192012	Brassica_A_C_genomic	CTTTGTACTGCTGATTTAAGTCCATTTCAATTAAAAATATTTACAAACCATTTGAATCTT[T/C]TTATTRACGGTCAAATTATTCCAGTWATAATAWTTTCGCTGAACAAATTAATTTCTAAAA	TTTTAGAAATTAATTTGTTCAGCGAAAWTATTATWACTGGAATAATTTGACCGTYAATAA[A/G]AAGATTCAAATGGTTTGTAAATATTTTTAATTGAAATGGACTTAAATCAGCAGTACAAAG	Bn-A01-p9999485
Bn-A01-p10031169	A/C	A01	10031169	+	54609467	3192012	Brassica_A_C_genomic	GGTACGAGAATGCAAATGCTTATACTTTAGAATAGTGACAAGATGCAATATTATTATTTT[A/C]TAAACACATTAAGTCTTTTAAAGCCTTGGGAYAGTATATATGAAATACTTAGAAACACAA	GGTACGAGAATGCAAATGCTTATACTTTAGAATAGTGACAAGATGCAATATTATTATTTT[A/C]TAAACACATTAAGTCTTTTAAAGCCTTGGGAYAGTATATATGAAATACTTAGAAACACAA	Bn-A01-p10031169
Bn-A01-p10069493	A/G	A01	10069493	+	34659468	3192012	Brassica_A_C_genomic	ACCKTGTCCTGTAAGTTTCACAAGAAAATGTTCAATGCTGTTCCATCCACTAGTATTGAT[A/G]TTKTGAGTTKCTATCGTTWTCTTTGTTYAGGCTGCTAGGCCATTGTCWCAGTTKGATTTG	ACCKTGTCCTGTAAGTTTCACAAGAAAATGTTCAATGCTGTTCCATCCACTAGTATTGAT[A/G]TTKTGAGTTKCTATCGTTWTCTTTGTTYAGGCTGCTAGGCCATTGTCWCAGTTKGATTTG	Bn-A01-p10069493
Bn-A01-p10105499	T/C	A01	10105499	-	33702384	3192012	Brassica_A_C_genomic	AGGGATCTACCAAGGTTTCTTCAGTTTCTCTACGCCTTGATACCTTATTTCATATTTTCA[T/C]CYCAAGAAGGTTGTAGAAGTACTCTCTTCTCGGCCACAGACCCTCAGATTCCAGAGTACT	AGTACTCTGGAATCTGAGGGTCTGTGGCCGAGAAGAGAGTACTTCTACAACCTTCTTGRG[A/G]TGAAAATATGAAATAAGGTATCAAGGCGTAGAGAAACTGAAGAAACCTTGGTAGATCCCT	Bn-A01-p10105499
Bn-A01-p10238825	A/C	A01	10238825	+	46718462	3192012	Brassica_A_C_genomic	TGGAGTGGATGTAATGTACTCCTGTTTATAGAAAAGTAATTCAACTAAGAGATTAAAAAA[T/G]ACTTTGTGGGGGTCCTGGGGGGTAACCAGCCTGGGGGTAACTATTTGGTTGTGTGAGTAA	TTACTCACACAACCAAATAGTTACCCCCAGGCTGGTTACCCCCCAGGACCCCCACAAAGT[A/C]TTTTTTAATCTCTTAGTTGAATTACTTTTCTATAAACAGGAGTACATTACATCCACTCCA	Bn-A01-p10238825
Bn-A01-p10242217	A/C	A01	10242217	+	23609417	3192012	Brassica_A_C_genomic	CCAAGTTGTGTTTTCTCGTTTCTTTGGTTTTAAAAACCGACCAACTATCTAACTTATTAT[T/G]TAGACAATTTTTCTTCATAACTAAATGTCAACGTATTATCTCACGTCCATTTATGCATGA	TCATGCATAAATGGACGTGAGATAATACGTTGACATTTAGTTATGAAGAAAAATTGTCTA[A/C]ATAATAAGTTAGATAGTTGGTCGGTTTTTAAAACCAAAGAAACGAGAAAACACAACTTGG	Bn-A01-p10242217
Bn-A01-p10246312	A/G	A01	10246312	+	60804373	4022012	Brassica_A_C_genomic	CCTATTAATATGGGCTTATTTAATGGGCCTGCCAAGCTTAGTTTTTTTGTATCGCGCAGC[A/G]AAGTCGCGAGCGGATAAGAAGAAGAAGAAGARGAAGMAGATCGATCAATCTCGGAGACAA	CCTATTAATATGGGCTTATTTAATGGGCCTGCCAAGCTTAGTTTTTTTGTATCGCGCAGC[A/G]AAGTCGCGAGCGGATAAGAAGAAGAAGAAGARGAAGMAGATCGATCAATCTCGGAGACAA	Bn-A01-p10246312
Bn-A01-p10297732	T/G	A01	10297732	-	39675361	3192012	Brassica_A_C_genomic	ACCSRTTGAATCAAAGTCCATCGTGAAGGATAAGAAGAAGAAGACTGAGTCAAGCTCAAC[T/G]AGGTCSTCTCCAAGATTAAGCTAAGCGTWGWTCWAGTTAGTTTCTCTAGCGTAGTTCATG	CATGAACTACGCTAGAGAAACTAACTWGAWCWACGCTTAGCTTAATCTTGGAGASGACCT[A/C]GTTGAGCTTGACTCAGTCTTCTTCTTCTTATCCTTCACGATGGACTTTGATTCAAYSGGT	Bn-A01-p10297732
Bn-A01-p10299187	A/G	A01	10299187	+	21696311	3192012	Brassica_A_C_genomic	AAACATTATACAACTTCCAAGTTAAACAAGAATCATCCATCATAGACAAACCATCTCAGA[A/G]TTGGATTARTTCTAAARCTATCATTTGTGACACAATCTTGAAATGTACCTTGAAGACWCG	AAACATTATACAACTTCCAAGTTAAACAAGAATCATCCATCATAGACAAACCATCTCAGA[A/G]TTGGATTARTTCTAAARCTATCATTTGTGACACAATCTTGAAATGTACCTTGAAGACWCG	Bn-A01-p10299187
Bn-A01-p10343401	T/G	A01	10343401	-	31608396	3192012	Brassica_A_C_genomic	TCTCACAAAAGTATTGAGATCRCTTAARTATTTTCTATTCTCTTTTCGCTCAGKAGAAAA[A/C]TCAGTCCTTTGCTCGATTAGCAAAAGTCTTCTTTTATAGCCAAAATACACCCCCAAATAA	TCTCACAAAAGTATTGAGATCRCTTAARTATTTTCTATTCTCTTTTCGCTCAGKAGAAAA[A/C]TCAGTCCTTTGCTCGATTAGCAAAAGTCTTCTTTTATAGCCAAAATACACCCCCAAATAA	Bn-A01-p10343401
Bn-A01-p10392909	A/G	A01	10392909	+	38661462	3192012	Brassica_A_C_genomic	GTARGRAGTTACATGTTYTGGTATTTAGKCAAAATATTAAGATGAATTTATGAGCATACT[T/C]GCAACGATTTGTTGAAAAAAAGTGGAATTTATCAAAAAATAGTCTAAATCTAAAGAAAAT	ATTTTCTTTAGATTTAGACTATTTTTTGATAAATTCCACTTTTTTTCAACAAATCGTTGC[A/G]AGTATGCTCATAAATTCATCTTAATATTTTGMCTAAATACCARAACATGTAACTYCYTAC	Bn-A01-p10392909
Bn-A01-p10399077	T/C	A01	10399077	-	62730416	3192012	Brassica_A_C_genomic	CTTTTTGGTCTAGTGGCTTGAGATATTCAATTCCTAATGAGAGATGTTCGGTTCAATATA[T/C]ATTTTTGTCATCCTTTTTTCCTTTTTTTTTATAATAACTGAAAGAATTTTTTATTCCGTA	TACGGAATAAAAAATTCTTTCAGTTATTATAAAAAAAAAGGAAAAAAGGATGACAAAAAT[A/G]TATATTGAACCGAACATCTCTCATTAGGAATTGAATATCTCAAGCCACTAGACCAAAAAG	Bn-A01-p10399077
Bn-A01-p10426714	T/C	A01	10426714	-	63764301	3192012	Brassica_A_C_genomic	CAACCTTTATGTTTTGTTTTTCCCGGAGCTGTACATCTTTTGGGTTGGATWTTTTTTSCG[A/G]AATTATATATCACATCTGGATGTAAAAAGACTATTTTACATTCAAGTTCAAGTTTTGAAC	CAACCTTTATGTTTTGTTTTTCCCGGAGCTGTACATCTTTTGGGTTGGATWTTTTTTSCG[A/G]AATTATATATCACATCTGGATGTAAAAAGACTATTTTACATTCAAGTTCAAGTTTTGAAC	Bn-A01-p10426714
Bn-A01-p10499882	T/C	A01	10499882	-	57717425	4022012	Brassica_A_C_genomic	TGCATAATCAAGAAGTATCRTGATCTTAGAACAAAGTGTTTGGATGTTCTCATCATGTCATGTCTTAACATACCTTGTCGTAGCACTGGAACTCGCCAATTCCAGGGAACCTCCATGTTCCRTTGCTTTCAGGGTATGAAGGRTATCTCA[A/G]TTCTCCGCAAGGTCCCATGCCCACTTGAATCTCCTGTAATAACATGATGATACAATATGATTAGGTCAATGTATAATTCTCATATGTTATATGAAGTTGATTCATGTTCTGCTTACCGCAATAACTCCTCCYATGTAATGATCGAATCTT	TGCATAATCAAGAAGTATCRTGATCTTAGAACAAAGTGTTTGGATGTTCTCATCATGTCATGTCTTAACATACCTTGTCGTAGCACTGGAACTCGCCAATTCCAGGGAACCTCCATGTTCCRTTGCTTTCAGGGTATGAAGGRTATCTCA[A/G]TTCTCCGCAAGGTCCCATGCCCACTTGAATCTCCTGTAATAACATGATGATACAATATGATTAGGTCAATGTATAATTCTCATATGTTATATGAAGTTGATTCATGTTCTGCTTACCGCAATAACTCCTCCYATGTAATGATCGAATCTT	Bn-A01-p10499882
Bn-A01-p10636637	A/G	A01	10636637	+	71622399	3192012	Brassica_A_C_genomic	TTACTACCCCTGTCAAAGAGATGCCTTTGAAGCCTTCGGCTATAACAGTTAACCAAGATA[A/G]TTMTTTAGTACATAAAGCTCAGGATCTATGCAAATCGTCTGGAAACAGCAAAGGACATAG	TTACTACCCCTGTCAAAGAGATGCCTTTGAAGCCTTCGGCTATAACAGTTAACCAAGATA[A/G]TTMTTTAGTACATAAAGCTCAGGATCTATGCAAATCGTCTGGAAACAGCAAAGGACATAG	Bn-A01-p10636637
Bn-A01-p10641656	T/C	A01	10641656	-	28629468	3192012	Brassica_A_C_genomic	TCTTTTAGCGATTATTACAAAAACAGAAACTGAAACAAGGTTTGGTCCAGAGATCATGCA[T/C]AGTTGACCGAAAYGTTAAAGACTTTATCTACGTACCACCAACCACGACGTTTTCAAAGTT	AACTTTGAAAACGTCGTGGTTGGTGGTACGTAGATAAAGTCTTTAACRTTTCGGTCAACT[A/G]TGCATGATCTCTGGACCAAACCTTGTTTCAGTTTCTGTTTTTGTAATAATCGCTAAAAGA	Bn-A01-p10641656
Bn-A01-p10933947	A/G	A01	10933947	+	40768419	4022012	Brassica_A_C_genomic	CTAATACTATTAATCAATCCCAATTCCCAACAAAATAGGTCCACTCATGAAGACAAATTTAACAAACATAAAGAAACATATATTATCTTTAGCCACGTCA[T/C]CATAATTAATGATATCAAACGGGAGGGACGAGGAGTCGGATGACACCGTTCTTGATGATGGTTTTGACCCGATGGCTAGGAAAGTCGACAGGACCGGAGA	TCTCCGGTCCTGTCGACTTTCCTAGCCATCGGGTCAAAACCATCATCAAGAACGGTGTCATCCGACTCCTCGTCCCTCCCGTTTGATATCATTAATTATG[A/G]TGACGTGGCTAAAGATAATATATGTTTCTTTATGTTTGTTAAATTTGTCTTCATGAGTGGACCTATTTTGTTGGGAATTGGGATTGATTAATAGTATTAG	Bn-A01-p10933947
Bn-A01-p11091663	A/G	A01	11091663	+	17698371	4022012	Brassica_A_C_genomic	AATCCAAGTGTTTGGACAAGACAAGAGACTAGCGTCTGAGAGAGAGAGTACAGAGACCAGTTGGGTTAAGAGTTAAAGGCCTTAAATAGAAATGCTCACTGTCCCACGTTATTTATTGAAAAGAGAAAGAAAAAAAACCTTCATGGTTTG[A/G]AACTTCACATCTCTTTTGAGTCCTTGTTTAAGACGTTTTGTTTTGCTAAACCTTTTTATCCTCAACATTGATTGAGACACAGAAACATCGTCTTAGAATCTGCCAAGTGGTAGTAAATCTCTTGTAAGCGTTGTTGTTACGTAGTTAGAA	AATCCAAGTGTTTGGACAAGACAAGAGACTAGCGTCTGAGAGAGAGAGTACAGAGACCAGTTGGGTTAAGAGTTAAAGGCCTTAAATAGAAATGCTCACTGTCCCACGTTATTTATTGAAAAGAGAAAGAAAAAAAACCTTCATGGTTTG[A/G]AACTTCACATCTCTTTTGAGTCCTTGTTTAAGACGTTTTGTTTTGCTAAACCTTTTTATCCTCAACATTGATTGAGACACAGAAACATCGTCTTAGAATCTGCCAAGTGGTAGTAAATCTCTTGTAAGCGTTGTTGTTACGTAGTTAGAA	Bn-A01-p11091663
Bn-A01-p11174997	T/C	A01	11174997	-	12658369	3192012	Brassica_A_C_genomic	CAGATACAAACATCTAATGTAAATGTCCGTTTTCCCTTTTCAATGCAGTATCCGCCGCCA[T/C]TGGGAGTAAGTCAAAATMGCCAGGTACATATTTGAACCTTATTTCACGTGGGACTGATTG	CAATCAGTCCCACGTGAAATAAGGTTCAAATATGTACCTGGCKATTTTGACTTACTCCCA[A/G]TGGCGGCGGATACTGCATTGAAAAGGGAAAACGGACATTTACATTAGATGTTTGTATCTG	Bn-A01-p11174997
Bn-A01-p11273927	A/G	A01	11273927	+	47747448	3192012	Brassica_A_C_genomic	TACCAAGATCAAAACCCAAGTATTGACATTTGCATAAAGATTAGGATAGATTTCCACATC[A/G]TAATGTACCAAGTACTTAAAAGAAACTAATGACATAAAATCTGACTTAAATATATTAATA	TACCAAGATCAAAACCCAAGTATTGACATTTGCATAAAGATTAGGATAGATTTCCACATC[A/G]TAATGTACCAAGTACTTAAAAGAAACTAATGACATAAAATCTGACTTAAATATATTAATA	Bn-A01-p11273927
Bn-A01-p11309186	T/G	A01	11309186	-	20641368	3192012	Brassica_A_C_genomic	GAAGAAAAGTATTAACTCCAWAATATTGAGTACTGACCACATCTTACAAGCTAACAAAAA[A/C]GAGTATCCACAGGCTTTACAAAAACAAATTCAACCTGCCAAACGATGGAGCGATGGTGAT	GAAGAAAAGTATTAACTCCAWAATATTGAGTACTGACCACATCTTACAAGCTAACAAAAA[A/C]GAGTATCCACAGGCTTTACAAAAACAAATTCAACCTGCCAAACGATGGAGCGATGGTGAT	Bn-A01-p11309186
Bn-A01-p11324370	A/G	A01	11324370	+	69603375	3192012	Brassica_A_C_genomic	CCTTTGTTTTTTTTTCATCTTACCACCATAACTGTCTTAGACTGACCTTTGGTCTGTCTG[A/G]ATATAAGGTCTACCATTTTGGTGAAACGCTGATCTACCTCTTGAATCTGTCTCCTTGGAC	CCTTTGTTTTTTTTTCATCTTACCACCATAACTGTCTTAGACTGACCTTTGGTCTGTCTG[A/G]ATATAAGGTCTACCATTTTGGTGAAACGCTGATCTACCTCTTGAATCTGTCTCCTTGGAC	Bn-A01-p11324370
Bn-A01-p11330661	A/C	A01	11330661	+	33785444	3192012	Brassica_A_C_genomic	GAGCAGAGAGTTATGTGTAATATATACACTCTGAATCTAACAGTGATTAAAACAGTCTTC[T/G]AGTCAAATTTCAAAGATCGTTTTTCTATTAATGGATTAAGTCAACCACCGWATTAAAATC	GATTTTAATWCGGTGGTTGACTTAATCCATTAATAGAAAAACGATCTTTGAAATTTGACT[A/C]GAAGACTGTTTTAATCACTGTTAGATTCAGAGTGTATATATTACACATAACTCTCTGCTC	Bn-A01-p11330661
Bn-A01-p11336370	T/C	A01	11336370	-	11762483	4022012	Brassica_A_C_genomic	ATCAGTTTCTTCGGTTTATTCAGTTGGATCAGTTAATATACTGAACCATATCTATATACTGCGAGTTTTTTTAAATAACATCCATTAGGTTTATTCGGTACTACCAAAAACAAACTATTTTTTTGATTCAGTACGATTTTAAATGGTTTG[A/G]CTTTACCGGATTGAACATTCCTCGGCTATTGTTATTTTGTTGACATTTTATGGGTTGTAACTGTTTATAATTTATTTCAGTGCCACTTGATTATTTTCAGTCCAAATRCAATAAATGTTTAATTTCAAATCCAAGTTTCCTGATTTAATT	ATCAGTTTCTTCGGTTTATTCAGTTGGATCAGTTAATATACTGAACCATATCTATATACTGCGAGTTTTTTTAAATAACATCCATTAGGTTTATTCGGTACTACCAAAAACAAACTATTTTTTTGATTCAGTACGATTTTAAATGGTTTG[A/G]CTTTACCGGATTGAACATTCCTCGGCTATTGTTATTTTGTTGACATTTTATGGGTTGTAACTGTTTATAATTTATTTCAGTGCCACTTGATTATTTTCAGTCCAAATRCAATAAATGTTTAATTTCAAATCCAAGTTTCCTGATTTAATT	Bn-A01-p11336370
Bn-A01-p11434769	A/C	A01	11434769	+	73625465	3192012	Brassica_A_C_genomic	GCGAGACATRTTTTGCATTCAAAGGTCCATAACCATATACCTTTTGAGCTTTGATCTTTG[A/C]TTTTGCTTTAACAACCGTAAGAACATCATCAAASCTATCATCATGTGATAAAGCTATAAC	GCGAGACATRTTTTGCATTCAAAGGTCCATAACCATATACCTTTTGAGCTTTGATCTTTG[A/C]TTTTGCTTTAACAACCGTAAGAACATCATCAAASCTATCATCATGTGATAAAGCTATAAC	Bn-A01-p11434769
Bn-A01-p11441851	A/G	A01	11441851	+	71766492	3192012	Brassica_A_C_genomic	AATGATATAATGAAAATGTGAAAACGTGATAACGTGATCTATATCGGGCATTTTTTTATA[A/G]TAAAAACTAAATCTAAGTGATCATMTGATATTTCAAACTCTGTAGCCGTACAGATAATAA	AATGATATAATGAAAATGTGAAAACGTGATAACGTGATCTATATCGGGCATTTTTTTATA[A/G]TAAAAACTAAATCTAAGTGATCATMTGATATTTCAAACTCTGTAGCCGTACAGATAATAA	Bn-A01-p11441851
Bn-A01-p11444689	A/G	A01	11444689	+	59697456	4022012	Brassica_A_C_genomic	ATAATTAACGTAGKGGCTGTGAACGAGGATGGTRTAATGKTGACTGGAGGTAACAAATTTATCTGAATCCCTTTTCTGTGATTGTATAACTACCTAGCTC[A/G]CCTYCATTTAACTAAAATTGTTTCTATGTATGTATGTACGAATAAAGGTGATAAYGGAAGTATATGGTTCTGGGACTGAAGCTATTGTACAGCCTGGKAC	ATAATTAACGTAGKGGCTGTGAACGAGGATGGTRTAATGKTGACTGGAGGTAACAAATTTATCTGAATCCCTTTTCTGTGATTGTATAACTACCTAGCTC[A/G]CCTYCATTTAACTAAAATTGTTTCTATGTATGTATGTACGAATAAAGGTGATAAYGGAAGTATATGGTTCTGGGACTGAAGCTATTGTACAGCCTGGKAC	Bn-A01-p11444689
Bn-A01-p11462315	A/T	A01	11462315	+	54748374	4022012	Brassica_A_C_genomic	GATAAAATTTTATCATAATACAAAAGAAAATGAAATTCGATGCTATTTTATAATTTTTTTAATTATAGTCTATGTTATACTAAAATAGACGTTCTCTATA[A/T]ATTAAATAAGACAAAATTATGCTAAATTGGTAGATTAACAGATTTTTTTAAAATGGTTTCATTTAAATAAATTATCATTCATCATCAAAACCRGGTAAAA	TTTTACCYGGTTTTGATGATGAATGATAATTTATTTAAATGAAACCATTTTAAAAAAATCTGTTAATCTACCAATTTAGCATAATTTTGTCTTATTTAAT[A/T]TATAGAGAACGTCTATTTTAGTATAACATAGACTATAATTAAAAAAATTATAAAATAGCATCGAATTTCATTTTCTTTTGTATTATGATAAAATTTTATC	Bn-A01-p11462315
Bn-A01-p11479565	A/G	A01	11479565	+	19604404	4022012	Brassica_A_C_genomic	CCTCGTCTTCTTGATTCTTCACGGGRAGMGTTTCTTCTTGCTCCAGACTTTCATGACTCTGTTCGTCCCAGAGGATCTCAGGGTACGATTCCAGCAAACGCCTTYTCTTCTCCTCCAAATCATCARGTGACTGAGAAGCATGTCCTTGGT[T/C]AGAACCAAGAAGCAACACATTCCACAAGGAACAGAATAATGTGAAAGAGCGAAGCTGCGAGGAGTCRAAAGCRTCCGGCTTTTCTACAAGGGAACCGGATTTGCACCGGATCTTAACCGAACAACACAAGATCAGTAGGTTCAATCTCCA	TGGAGATTGAACCTACTGATCTTGTGTTGTTCGGTTAAGATCCGGTGCAAATCCGGTTCCCTTGTAGAAAAGCCGGAYGCTTTYGACTCCTCGCAGCTTCGCTCTTTCACATTATTCTGTTCCTTGTGGAATGTGTTGCTTCTTGGTTCT[A/G]ACCAAGGACATGCTTCTCAGTCACYTGATGATTTGGAGGAGAAGARAAGGCGTTTGCTGGAATCGTACCCTGAGATCCTCTGGGACGAACAGAGTCATGAAAGTCTGGAGCAAGAAGAAACKCTYCCCGTGAAGAATCAAGAAGACGAGG	Bn-A01-p11479565
Bn-A01-p11492050	A/G	A01	11492050	+	16803334	3192012	Brassica_A_C_genomic	ACAAAAGARGACGAGCACTGAATCCCACTAAATTATATCCCTAGCTAGCTAATCTCTATA[A/G]ATACACTATAGCAAGCAATAGTATCATCAAATGAACCAAACAAAWTATTACMAAGCAAGA	ACAAAAGARGACGAGCACTGAATCCCACTAAATTATATCCCTAGCTAGCTAATCTCTATA[A/G]ATACACTATAGCAAGCAATAGTATCATCAAATGAACCAAACAAAWTATTACMAAGCAAGA	Bn-A01-p11492050
Bn-A01-p11639506	A/C	A01	11639506	+	31625454	3192012	Brassica_A_C_genomic	GATGGATATGGAATTACATTCATTCTCTGGYCTAKAGTATTGCATACAATATGTAAGCCA[T/G]AAACTACAGTTTTAGTAATAAAGTATTTTTGCATGTTTAAGATGAAAACCAATCTAAATC	GATTTAGATTGGTTTTCATCTTAAACATGCAAAAATACTTTATTACTAAAACTGTAGTTT[A/C]TGGCTTACATATTGTATGCAATACTMTAGRCCAGAGAATGAATGTAATTCCATATCCATC	Bn-A01-p11639506
Bn-A01-p11639917	T/C	A01	11639917	-	56604384	3192012	Brassica_A_C_genomic	AATGTCATTGAGTTGATACATCATACATGCATTCATCCTCCAATCTCCATCTCATCCCTT[T/C]TCTCCTCCTCATCAATTTCCTCGAGGTCTTCATCCGCTCTGAGAATTTCAGCTAARTTGG	CCAAYTTAGCTGAAATTCTCAGAGCGGATGAAGACCTCGAGGAAATTGATGAGGAGGAGA[A/G]AAGGGATGAGATGGAGATTGGAGGATGAATGCATGTATGATGTATCAACTCAATGACATT	Bn-A01-p11639917
Bn-A01-p11702957	T/G	A01	11702957	-	28679418	4022012	Brassica_A_C_genomic	TCGCGTCGGAATCCATGTTTGCTCGGACTGATCGAAAACCTACTCTGATGCCCAAATTCAAACAGATTCAAACTAGGGTTTAAGGGGATGCGAAGACAGA[T/G]TAATWGGACAAGGACACAAACCTCAGAGAGATAGATCTGAGTGTAAGTAGCCAAGGGACCTTCTTCGATTTGGGAAAGCCACGAGCGCAGATGAGAGACT	AGTCTCTCATCTGCGCTCGTGGCTTTCCCAAATCGAAGAAGGTCCCTTGGCTACTTACACTCAGATCTATCTCTCTGAGGTTTGTGTCCTTGTCCWATTA[A/C]TCTGTCTTCGCATCCCCTTAAACCCTAGTTTGAATCTGTTTGAATTTGGGCATCAGAGTAGGTTTTCGATCAGTCCGAGCAAACATGGATTCCGACGCGA	Bn-A01-p11702957
Bn-A01-p11744233	A/G	A01	11744233	+	70803434	3192012	Brassica_A_C_genomic	ACGAACATCRATTTKCATCTTCAYCCAGATGRATCACYTRKGTRAGCARACGAACAKGGT[T/C]TATCATGGTAAAGCTAGAGAAACAGTATGCGCTCACCTTAAATAATCCACCTTTGCATTG	CAATGCAAAGGTGGATTATTTAAGGTGAGCGCATACTGTTTCTCTAGCTTTACCATGATA[A/G]ACCMTGTTCGTYTGCTYACMYARGTGATYCATCTGGRTGAAGATGMAAATYGATGTTCGT	Bn-A01-p11744233
Bn-A01-p11947255	T/C	A01	11947255	-	28705448	3192012	Brassica_A_C_genomic	TCAAGGTATGTCGAATSGACTTCCATCTCCTCCAACTTAGGCATATCATCAGAATAGAAG[A/G]AGTAATCATCATCATCAATACCATTAGTATGCTCATAAGTATAATCCTCAATTTTGAAAT	TCAAGGTATGTCGAATSGACTTCCATCTCCTCCAACTTAGGCATATCATCAGAATAGAAG[A/G]AGTAATCATCATCATCAATACCATTAGTATGCTCATAAGTATAATCCTCAATTTTGAAAT	Bn-A01-p11947255
Bn-A01-p11951605	T/G	A01	11951605	-	61660330	4022012	Brassica_A_C_genomic	TTAAGAATTTTCAAATGAAAACATGAATAATAATTGGTTAAAAATACATAAATAATAATTTATACAGTTTTTAATTAGTAAAAAATATATAATAATGGTCGACAGAGTATATCCGCATTCGAGCGAAACATATACTATAGAGAAAGGGTA[T/G]TCTATTTTTTTAATTCCTAGTTCGTTAATTAATTCGTAGTAAGTGTAACAACGAATTTACGTCGCTGCTACCCTGGGTTTTCCTCTCAACCTCTTTCACATAGCCTGTGAGATGAGMAAATTGGTTTGCATACTCCTTAAGCCATTTTCA	TGAAAATGGCTTAAGGAGTATGCAAACCAATTTKCTCATCTCACAGGCTATGTGAAAGAGGTTGAGAGGAAAACCCAGGGTAGCAGCGACGTAAATTCGTTGTTACACTTACTACGAATTAATTAACGAACTAGGAATTAAAAAAATAGA[A/C]TACCCTTTCTCTATAGTATATGTTTCGCTCGAATGCGGATATACTCTGTCGACCATTATTATATATTTTTTACTAATTAAAAACTGTATAAATTATTATTTATGTATTTTTAACCAATTATTATTCATGTTTTCATTTGAAAATTCTTAA	Bn-A01-p11951605
Bn-A01-p12081177	T/C	A01	12081177	-	73722357	3192012	Brassica_A_C_genomic	ATACGTTATATATTCATAGATTGATATTAATCACAAATTGACAAGAACCAAGAAAAATCC[A/G]TCAGTTATTAGAGAGATTAGGCATTCTGACTTTTATAGAACACATGCATTATTTTGTCAA	ATACGTTATATATTCATAGATTGATATTAATCACAAATTGACAAGAACCAAGAAAAATCC[A/G]TCAGTTATTAGAGAGATTAGGCATTCTGACTTTTATAGAACACATGCATTATTTTGTCAA	Bn-A01-p12081177
Bn-A01-p12178646	A/G	A01	12178646	+	23605463	4022012	Brassica_A_C_genomic	CCCCTTTGTTTACATCCCACCATCTGAAATTAGGGAGAGAAAAGGAGGTGAATAACAACACAAAACAGTTAATTGTCGAATTTCTTCTTCGGCCAAAGKAAAAGCAAGACTAGCCTGAATCTCGTCAATGATGGCACAGTCGTAGACAGA[A/G]GTAACATCAGCCATTTCAACAGTGACGGATTTGTGATTAGCACCTTCCACTAAGTCTTTCTCTTGTCCGGTGATCAAATCACAAGGAACRTTAGCTTTGTTTAAGCGTTTAGCYACCTCCCATGCCAACAATCTCAACGGGCCACAATAC	CCCCTTTGTTTACATCCCACCATCTGAAATTAGGGAGAGAAAAGGAGGTGAATAACAACACAAAACAGTTAATTGTCGAATTTCTTCTTCGGCCAAAGKAAAAGCAAGACTAGCCTGAATCTCGTCAATGATGGCACAGTCGTAGACAGA[A/G]GTAACATCAGCCATTTCAACAGTGACGGATTTGTGATTAGCACCTTCCACTAAGTCTTTCTCTTGTCCGGTGATCAAATCACAAGGAACRTTAGCTTTGTTTAAGCGTTTAGCYACCTCCCATGCCAACAATCTCAACGGGCCACAATAC	Bn-A01-p12178646
Bn-A01-p12206449	T/C	A01	12206449	-	36703403	3192012	Brassica_A_C_genomic	AGCTACGTTTAGTGGAATTTGTTTTTCACAATTTTTKATTATAAATAAAAATGCTYGATA[A/G]ATGTTGGTTTATATCAATTAAATTTGATTAGTGAAATTCAACTCATTACATATAACAAAA	AGCTACGTTTAGTGGAATTTGTTTTTCACAATTTTTKATTATAAATAAAAATGCTYGATA[A/G]ATGTTGGTTTATATCAATTAAATTTGATTAGTGAAATTCAACTCATTACATATAACAAAA	Bn-A01-p12206449
Bn-A01-p12221698	T/C	A01	12221698	-	58639429	3192012	Brassica_A_C_genomic	AGCCAGTGATGACAAAGGGTTAAAAAGATTTAGGGCAATGATTGATTACGACCATCTGAT[T/C]AACATCAGTTTTGTTAGTGAAATGGTGCAGGTAGCTTAACATCAGTTTAAGTTCTTCAAA	TTTGAAGAACTTAAACTGATGTTAAGCTACCTGCACCATTTCACTAACAAAACTGATGTT[A/G]ATCAGATGGTCGTAATCAATCATTGCCCTAAATCTTTTTAACCCTTTGTCATCACTGGCT	Bn-A01-p12221698
Bn-A01-p12222100	T/C	A01	12222100	-	16604467	3192012	Brassica_A_C_genomic	GCTGTTTTTGTTCATGTGCTTGAGTAGGATAACAACTTCGGTATRTTTTARTTTYTAACA[A/G]TAATAATAATAAGAGTAAGAATGAATCATTAGGTTTTTTCTGTATGAATCATGAAAGAGA	GCTGTTTTTGTTCATGTGCTTGAGTAGGATAACAACTTCGGTATRTTTTARTTTYTAACA[A/G]TAATAATAATAAGAGTAAGAATGAATCATTAGGTTTTTTCTGTATGAATCATGAAAGAGA	Bn-A01-p12222100
Bn-A01-p12222728	A/G	A01	12222728	+	40768415	3192012	Brassica_A_C_genomic	AGTTTCAGAGTCTTCAAGCGTGGAACTAGGCTTCTGAAACTGTTAGTACACKTTCTTGAT[T/C]ACTTAAAAGATATGTTAGATGAACCGAACCAAAATAGAAAAAGTGATTTTGATTTGATAA	TTATCAAATCAAAATCACTTTTTCTATTTTGGTTCGGTTCATCTAACATATCTTTTAAGT[A/G]ATCAAGAAMGTGTACTAACAGTTTCAGAAGCCTAGTTCCACGCTTGAAGACTCTGAAACT	Bn-A01-p12222728
Bn-A01-p12222806	A/G	A01	12222806	+	37713355	3192012	Brassica_A_C_genomic	GATGAACCGAACCAAAATAGAAAAAGTGATTTTGATTTGATAATACCGTACAAACTAAAT[A/G]RATGTTATTTTTAATAAACCAGAGTATGTGGATATRATTCAGTATATAAACCAATCAAAC	GATGAACCGAACCAAAATAGAAAAAGTGATTTTGATTTGATAATACCGTACAAACTAAAT[A/G]RATGTTATTTTTAATAAACCAGAGTATGTGGATATRATTCAGTATATAAACCAATCAAAC	Bn-A01-p12222806
Bn-A01-p12224872	A/C	A01	12224872	+	46804462	4022012	Brassica_A_C_genomic	CTGGAGCCACGCCGATATAAAATATTAAAGTTTTGTTTTTCAGTCTCCAGTGTGGCAGTTTCCGGTTCCTTGAAGAGGTAATAAACTATTTTATAAAGAGGGATATCCATTTAAGCTTTTAAGATGATAATATATGTTTCTAATAGSTAG[T/G]GCCTAAGCCGAGAATGTTATGTGTTTACTGTTTACCACTTCATCCCCGATCTCAACTTTGGATCTTAAAGCAGTAATACTCANNNNNNNNNNNNNNNNNNNNNNNNNNNNNNNNNNNNNNN	NNNNNNNNNNNNNNNNNNNNNNNNNNNNNNNNNNNNNNNTGAGTATTACTGCTTTAAGATCCAAAGTTGAGATCGGGGATGAAGTGGTAAACAGTAAACACATAACATTCTCGGCTTAGGC[A/C]CTASCTATTAGAAACATATATTATCATCTTAAAAGCTTAAATGGATATCCCTCTTTATAAAATAGTTTATTACCTCTTCAAGGAACCGGAAACTGCCACACTGGAGACTGAAAAACAAAACTTTAATATTTTATATCGGCGTGGCTCCAG	Bn-A01-p12224872
Bn-A01-p12237534	A/C	A01	12237534	+	25700418	3192012	Brassica_A_C_genomic	TACCTKTTAACTTCTCCTCTAATGTCTCAACCTTGTGCTTYAGGTCTATATTATTCTCTC[T/G]TAAACCGCTAACAGTTTCAGCAAAAGCTTTGACCTCTTCAGCCATTTCAGACCCAARGGA	TCCYTTGGGTCTGAAATGGCTGAAGAGGTCAAAGCTTTTGCTGAAACTGTTAGCGGTTTA[A/C]GAGAGAATAATATAGACCTRAAGCACAAGGTTGAGACATTAGAGGAGAAGTTAAMAGGTA	Bn-A01-p12237534
Bn-A01-p12257699	T/G	A01	12257699	-	63618477	3192012	Brassica_A_C_genomic	TCTTTAACTGCTTTTTTTTKGACAGTTTAACACCGTAACTACCCATCACTCAAGAACATT[A/C]ATTTTCCCGTTCTTTGCATGCTCTTATTGGTTGAATTTAAGTGGAATTTATGTTGGAAAG	TCTTTAACTGCTTTTTTTTKGACAGTTTAACACCGTAACTACCCATCACTCAAGAACATT[A/C]ATTTTCCCGTTCTTTGCATGCTCTTATTGGTTGAATTTAAGTGGAATTTATGTTGGAAAG	Bn-A01-p12257699
Bn-A01-p12262504	A/G	A01	12262504	+	22769345	3192012	Brassica_A_C_genomic	TGCAGATTTGTTGTGGATGAAGTAACATGTGCAGAAGCCCCGAAATCTGSATACCATTCC[T/C]GACCATTCTCATCAGCCACACGGAGAGATGCATAAGCAGCTGCACCTTGATAGTTATTGT	ACAATAACTATCAAGGTGCAGCTGCTTATGCATCTCTCCGTGTGGCTGATGAGAATGGTC[A/G]GGAATGGTATSCAGATTTCGGGGCTTCTGCACATGTTACTTCATCCACAACAAATCTGCA	Bn-A01-p12262504
Bn-A01-p12302708	T/C	A01	12302708	-	39643396	3192012	Brassica_A_C_genomic	TCAAAAGGGTCTACTATAAGTCTATAACAAAGTAAGGAATGGCTAGATCAAAATGGTCTA[T/C]TATAAGTCTATAACGAAGTAATGAATGGCYACATCTAKATMTACGCAGGTTGCGTTTTCA	TGAAAACGCAACCTGCGTAKATMTAGATGTRGCCATTCATTACTTCGTTATAGACTTATA[A/G]TAGACCATTTTGATCTAGCCATTCCTTACTTTGTTATAGACTTATAGTAGACCCTTTTGA	Bn-A01-p12302708
Bn-A01-p12302861	T/C	A01	12302861	-	47617479	3192012	Brassica_A_C_genomic	GTAGTTAGACTAGTTAATAAAACAATTATAATATATATAATGCATCCGATTGGACTCGCT[T/C]GGATGGATTTTGATTCATAAGAAAARGATAATTAATAGATAAATCTACAAAAATGTTGAT	ATCAACATTTTTGTAGATTTATCTATTAATTATCYTTTTCTTATGAATCAAAATCCATCC[A/G]AGCGAGTCCAATCGGATGCATTATATATATTATAATTGTTTTATTAACTAGTCTAACTAC	Bn-A01-p12302861
Bn-A01-p12305025	T/C	A01	12305025	-	55690332	3192012	Brassica_A_C_genomic	ACGCCTCTAGCTTCCCTTTGCTTTGGCRCCATATAGGTGAGTTTATCGATCTGAGTCRCT[A/G]AGCTATTCTTTTAGTTTCTCCTGACTAATGTGTTTCTCGTGATCATAATTTTTTYAAGCC	ACGCCTCTAGCTTCCCTTTGCTTTGGCRCCATATAGGTGAGTTTATCGATCTGAGTCRCT[A/G]AGCTATTCTTTTAGTTTCTCCTGACTAATGTGTTTCTCGTGATCATAATTTTTTYAAGCC	Bn-A01-p12305025
Bn-A01-p12306195	A/G	A01	12306195	+	20725333	3192012	Brassica_A_C_genomic	GATCGGCAGGTTGGCATTGACTTCCTTTCGAGTTTGGGATGGGCCATCATTCTTATTGGA[A/G]CTATGATCTTCGTAATAGACYATTGGATTAGATCATTAAACCAGGTTTGGATTAGGRTGA	GATCGGCAGGTTGGCATTGACTTCCTTTCGAGTTTGGGATGGGCCATCATTCTTATTGGA[A/G]CTATGATCTTCGTAATAGACYATTGGATTAGATCATTAAACCAGGTTTGGATTAGGRTGA	Bn-A01-p12306195
Bn-A01-p12308897	A/G	A01	12308897	+	74727486	3192012	Brassica_A_C_genomic	TAGTAACAGAATCACTAGAGATTTGTTGCCAATTTATGTGAGCCACACTAGACAGTACAC[A/G]CTATAAACAAAAGCAGAGGTGTCTTACTARTTTAATCAAGAAAAGGGGTTTCGTTATATC	TAGTAACAGAATCACTAGAGATTTGTTGCCAATTTATGTGAGCCACACTAGACAGTACAC[A/G]CTATAAACAAAAGCAGAGGTGTCTTACTARTTTAATCAAGAAAAGGGGTTTCGTTATATC	Bn-A01-p12308897
Bn-A01-p12309767	T/C	A01	12309767	-	48745505	3192012	Brassica_A_C_genomic	CCCAAAATGAAGWGAAAAGAAAAAAAAATCTCRCTGATTTCGCAAAAAAAAAACATCGAG[A/G]ATAACTAAACTTTTTGAAGATGCCTAACGTTATGTTTCCGTGTATTCAAATACTGGTCTT	CCCAAAATGAAGWGAAAAGAAAAAAAAATCTCRCTGATTTCGCAAAAAAAAAACATCGAG[A/G]ATAACTAAACTTTTTGAAGATGCCTAACGTTATGTTTCCGTGTATTCAAATACTGGTCTT	Bn-A01-p12309767
Bn-A01-p12314813	A/G	A01	12314813	+	64715333	3192012	Brassica_A_C_genomic	TAACTAAACCTCAAACACTCTTACCAAATTTGATTTGAAGTTTATGTTTACATCTTGTCA[A/G]TTTAAAAGTCTCATTCATTTTKCCCCCAAGTGATTAATTCATTGTATGTCAATCATTGTC	TAACTAAACCTCAAACACTCTTACCAAATTTGATTTGAAGTTTATGTTTACATCTTGTCA[A/G]TTTAAAAGTCTCATTCATTTTKCCCCCAAGTGATTAATTCATTGTATGTCAATCATTGTC	Bn-A01-p12314813
Bn-A01-p12454306	A/G	A01	12454306	+	23681326	4022012	Brassica_A_C_genomic	GAGACRTATAATATTTTKGGCTTTCAAAACCAAGKTTGGCTAAGAAGATGGTTCTTGACGGCGAGTTGAAGTCGCAATTACTGATTAGAGTTTGGTGAGC[A/G]TAYTAGAGGAGGATAATTCAGAATGGTAAGTTGCTTTGCTRTTCTWAAGTTCTCCGAATTTKCATTCATTCATTGTTGTATGCCGGAATCTGGTTWTGCA	GAGACRTATAATATTTTKGGCTTTCAAAACCAAGKTTGGCTAAGAAGATGGTTCTTGACGGCGAGTTGAAGTCGCAATTACTGATTAGAGTTTGGTGAGC[A/G]TAYTAGAGGAGGATAATTCAGAATGGTAAGTTGCTTTGCTRTTCTWAAGTTCTCCGAATTTKCATTCATTCATTGTTGTATGCCGGAATCTGGTTWTGCA	Bn-A01-p12454306
Bn-A01-p12456089	T/C	A01	12456089	-	50629456	3192012	Brassica_A_C_genomic	TATTTACTCTAAATGTGTCATASAATGCCMTAGATRCACAATATGAAGAAAATGACRTCT[A/G]CAATTGACAAGATCATGGACTCGAAGTTTCAAATTGCATGGATTTTAGAATTATTATACG	TATTTACTCTAAATGTGTCATASAATGCCMTAGATRCACAATATGAAGAAAATGACRTCT[A/G]CAATTGACAAGATCATGGACTCGAAGTTTCAAATTGCATGGATTTTAGAATTATTATACG	Bn-A01-p12456089
Bn-A01-p12484368	T/C	A01	12484368	-	61693349	3192012	Brassica_A_C_genomic	GATGCAAGAAGATGCTGAAACCCACCACGCCTCTCCGTATATTCCAAAAAGATAGGTCCA[A/G]ATACAAGAGTCCGGCTAGTTTTGAAATAAATCCCGGGATTGGCCCATTAAGACTGTTTCC	GATGCAAGAAGATGCTGAAACCCACCACGCCTCTCCGTATATTCCAAAAAGATAGGTCCA[A/G]ATACAAGAGTCCGGCTAGTTTTGAAATAAATCCCGGGATTGGCCCATTAAGACTGTTTCC	Bn-A01-p12484368
Bn-A01-p12516944	T/C	A01	12516944	-	34657372	4022012	Brassica_A_C_genomic	KCTGGAGCCTTGCCATCAGATTACTTTGCTGGTTGGAATGAAATGTCATCGGRTGTTTAC[A/G]CTGCAGATAATAGACAGCAAAGGTTTATAGGAGTTAGCTTCTCAAACTATAGTAAGTCGG	KCTGGAGCCTTGCCATCAGATTACTTTGCTGGTTGGAATGAAATGTCATCGGRTGTTTAC[A/G]CTGCAGATAATAGACAGCAAAGGTTTATAGGAGTTAGCTTCTCAAACTATAGTAAGTCGG	Bn-A01-p12516944
Bn-A01-p12539479	T/C	A01	12539479	-	47680347	3192012	Brassica_A_C_genomic	ARCAAGATTATGTTTGAACTATTTACCACTAACCTAAAGTGGTATTTGGCAAATTGTGAC[T/C]GAAATTTATTAATCAATATGGCAAGAYTGYTTTRACTTGGYCYAAKGACCGGYTCYRAAT	ATTYRGARCCGGTCMTTRGRCCAAGTYAAARCARTCTTGCCATATTGATTAATAAATTTC[A/G]GTCACAATTTGCCAAATACCACTTTAGGTTAGTGGTAAATAGTTCAAACATAATCTTGYT	Bn-A01-p12539479
Bn-A01-p12539655	T/C	A01	12539655	-	11683382	3192012	Brassica_A_C_genomic	AATWTTCTATCATATAACACTATACCGTTTTGACAGGGGAAATGATCGAACTATATACTT[T/C]AATAACTATGTACAATACAGTTCTGTGAAAATATTCATTCACGTGGGAMTTAGCCAAAAA	TTTTTGGCTAAKTCCCACGTGAATGAATATTTTCACAGAACTGTATTGTACATAGTTATT[A/G]AAGTATATAGTTCGATCATTTCCCCTGTCAAAACGGTATAGTGTTATATGATAGAAWATT	Bn-A01-p12539655
Bn-A01-p12618357	T/C	A01	12618357	-	44754346	3192012	Brassica_A_C_genomic	ATCACAAAATAGATSGAAACTCGAATAAACACCCATTGGTTTTTCTAAACTTGCATAGAT[A/G]AAACCGCTACGAGTTCTAACACGAAATTAACAAATAATTTTGGAAAAGTGTGATTTGAAA	ATCACAAAATAGATSGAAACTCGAATAAACACCCATTGGTTTTTCTAAACTTGCATAGAT[A/G]AAACCGCTACGAGTTCTAACACGAAATTAACAAATAATTTTGGAAAAGTGTGATTTGAAA	Bn-A01-p12618357
Bn-A01-p12625892	T/G	A01	12625892	-	74641434	4022012	Brassica_A_C_genomic	CCATACAAAAACGGCTCCTACTCTAATCAAAGTAGTTAAGTTGTAAATCKATCTTCACCATCTCTTATTCAAGCAGCAGCAATATAAACTGCTAGACACT[T/G]ATTTAAAAGCAGCAATGAACTTGGCAGATAAGCTAAAGACACACGAATAGAAATTTCTGCATGTAAGAGGATCCATAACCACACATCAGACACMAAATCA	TGATTTKGTGTCTGATGTGTGGTTATGGATCCTCTTACATGCAGAAATTTCTATTCGTGTGTCTTTAGCTTATCTGCCAAGTTCATTGCTGCTTTTAAAT[A/C]AGTGTCTAGCAGTTTATATTGCTGCTGCTTGAATAAGAGATGGTGAAGATMGATTTACAACTTAACTACTTTGATTAGAGTAGGAGCCGTTTTTGTATGG	Bn-A01-p12625892
Bn-A01-p12653338	A/C	A01	12653338	+	13804445	4022012	Brassica_A_C_genomic	TAATCATCATTCATGTTTACTTTATGTACAAAACAACTTTATGGTTACAGCTTGCGGACAAACTTTTTGTAATGGATGGTTTAGTCGATAATCGATGCTTAAGCTAGCCAACTTGTCTKGTTAGAGTTGTTCTGTGGATCTCACTTCTTG[T/G]GTCTTTTCATGTTAATCAAAAGGATCCTCTTGTTGGGCACCACGTGGCTCTCATCCATACTAGGATGCTAKATATAAGATAAAATAGATTTTCAAGAACGGCAGACGTGTGGCTGAGACTCGTTTCACCGCTKGAGAATCTGTTTTAGAC	GTCTAAAACAGATTCTCMAGCGGTGAAACGAGTCTCAGCCACACGTCTGCCGTTCTTGAAAATCTATTTTATCTTATATMTAGCATCCTAGTATGGATGAGAGCCACGTGGTGCCCAACAAGAGGATCCTTTTGATTAACATGAAAAGAC[A/C]CAAGAAGTGAGATCCACAGAACAACTCTAACMAGACAAGTTGGCTAGCTTAAGCATCGATTATCGACTAAACCATCCATTACAAAAAGTTTGTCCGCAAGCTGTAACCATAAAGTTGTTTTGTACATAAAGTAAACATGAATGATGATTA	Bn-A01-p12653338
Bn-A01-p12665250	T/C	A01	12665250	-	66613366	3192012	Brassica_A_C_genomic	TTATGTCAACAATATCTTTTCCAATAGCTGTTTCAAAACTATTAAAACGTGACTCAGGGT[T/C]AAGGAAAGATTCATTCAATAATAAAACGTAGTCACGTAGAGTMAACAGAAGACAAGGGAG	CTCCCTTGTCTTCTGTTKACTCTACGTGACTACGTTTTATTATTGAATGAATCTTTCCTT[A/G]ACCCTGAGTCACGTTTTAATAGTTTTGAAACAGCTATTGGAAAAGATATTGTTGACATAA	Bn-A01-p12665250
Bn-A01-p12774270	C/G	A01	12774270	+	34770412	4022012	Brassica_A_C_genomic	ACAAGTGTACCGATACAATACTTGATCACCTCGTACTTGGCCGCTTCCAGTTGCGCTCTCAAAGTGTGGATCTCCTGAAAGATAGAAACCATAAACACTT[C/G]TGCTGCATATGATGAATACAGTAAAGACTAGAGATGAGATACTGACACGATCAAGCTTGTTTGTGAGGTTAGAGGTTTCGGCATTTTGATTTGTTAGCTC	ACAAGTGTACCGATACAATACTTGATCACCTCGTACTTGGCCGCTTCCAGTTGCGCTCTCAAAGTGTGGATCTCCTGAAAGATAGAAACCATAAACACTT[C/G]TGCTGCATATGATGAATACAGTAAAGACTAGAGATGAGATACTGACACGATCAAGCTTGTTTGTGAGGTTAGAGGTTTCGGCATTTTGATTTGTTAGCTC	Bn-A01-p12774270
Bn-A01-p12823550	T/C	A01	12823550	-	55794387	4022012	Brassica_A_C_genomic	AGTTGCATTTACCATGTATAGAAGGAGAGAAGTGAGAGGAGACATAAGATTGGATTCCGTACGGTGGATCAAGTTGTTCAGATCATAAATAAGGTAATGCACAATAGAATTACATCTCTTCGATACAAGGCTGATCATAAGTATGTTGTA[T/C]TGATGCAATGATGGTTCAAARTCTCGACTTAATACATAGARGAAAAAAATCTTTTTAGCCTTGTTTATTTTCATTTTAGAGCACTTCTAATGGGGGTTCTACCCATTGAAGTTCTAAACTTGTCANNNNNNNNNNNNNNNNNNNNNNNNN	NNNNNNNNNNNNNNNNNNNNNNNNNTGACAAGTTTAGAACTTCAATGGGTAGAACCCCCATTAGAAGTGCTCTAAAATGAAAATAAACAAGGCTAAAAAGATTTTTTTCYTCTATGTATTAAGTCGAGAYTTTGAACCATCATTGCATCA[A/G]TACAACATACTTATGATCAGCCTTGTATCGAAGAGATGTAATTCTATTGTGCATTACCTTATTTATGATCTGAACAACTTGATCCACCGTACGGAATCCAATCTTATGTCTCCTCTCACTTCTCTCCTTCTATACATGGTAAATGCAACT	Bn-A01-p12823550
Bn-A01-p13775817	T/G	A01	13775817	-	73678434	4022012	Brassica_A_C_genomic	AACGGCATCCAAGTCTTGGAGTAACCATCTTGGCCACGTTTCCGCTTCTTACAGAAGAAGACAAAGCAARCTCCCAAGAGGGCTAACGCGAGCAACGGACCAACKGTTGCACCTACAATCAAACCAACATTCTTCTGCTTAGTGCTGGGA[A/C]CACCACCACCTGGCACAAATGCCCCGTCGCTTAGCTGACCTCGAGAGTTGTTCATCTTCATGATCTCCAGYCCATTCACAATCGCGTTTGGGTAGTCAGTGTGAACAGTTGAAGGACCAATGCTGACACGCATTTTATTACTACTCTTAG	AACGGCATCCAAGTCTTGGAGTAACCATCTTGGCCACGTTTCCGCTTCTTACAGAAGAAGACAAAGCAARCTCCCAAGAGGGCTAACGCGAGCAACGGACCAACKGTTGCACCTACAATCAAACCAACATTCTTCTGCTTAGTGCTGGGA[A/C]CACCACCACCTGGCACAAATGCCCCGTCGCTTAGCTGACCTCGAGAGTTGTTCATCTTCATGATCTCCAGYCCATTCACAATCGCGTTTGGGTAGTCAGTGTGAACAGTTGAAGGACCAATGCTGACACGCATTTTATTACTACTCTTAG	Bn-A01-p13775817
Bn-A01-p13827513	A/G	A01	13827513	+	26768328	4022012	Brassica_A_C_genomic	AATGAGATACATCAACGAACCATCCAGCAGCTCCTTCACATAAGCACAACTGTCATACTCGCTTCTAACAAAACCAATCTCAGACATGTAGTTATCAAACTTCTCATTCCATTGCCTCGGAGACTGTTTGAGTCCATAGAGAGATTTGTT[A/G]AGCAAGCAAACTTCATCTTCTTGGAATTGAGACTCGTAGCCTTCWGGTGGAGTCATGTAGATCTTCTCTTTAAGTTCCCCATGYAAGAAGGCAGTTTTAACGTCGAGTTGCTCCAGTTCNNNATCTTCTTGAGCAACGATCGAGAGTAGT	AATGAGATACATCAACGAACCATCCAGCAGCTCCTTCACATAAGCACAACTGTCATACTCGCTTCTAACAAAACCAATCTCAGACATGTAGTTATCAAACTTCTCATTCCATTGCCTCGGAGACTGTTTGAGTCCATAGAGAGATTTGTT[A/G]AGCAAGCAAACTTCATCTTCTTGGAATTGAGACTCGTAGCCTTCWGGTGGAGTCATGTAGATCTTCTCTTTAAGTTCCCCATGYAAGAAGGCAGTTTTAACGTCGAGTTGCTCCAGTTCNNNATCTTCTTGAGCAACGATCGAGAGTAGT	Bn-A01-p13827513
Bn-A01-p14001039	A/G	A01	14001039	+	37795442	4022012	Brassica_A_C_genomic	ACTTACCTCAAATTACAATATAGAAATCAGTAGATGAAACTAGTCAGAGGTCTTCATGTATGCATTGTGCTCCAACAATAGTCATTGGTCTAGTTTCGACATGATGGGTTGTCTGAACAGCTGATCTCCTATGTATGATGCAATGATGAC[A/G]ATGGGCTTAGAAAAACTCGTAAAAAGAACCTGTAACAATAATCAAGAAAGATCAAGGCCTGTAAAGATGCAGGAGTATTCTAGANNNNNGTACCTAAATCTCACCATACTACCTGAAGACATGAACTTAGCTGAGAAGATAAACTCACTC	ACTTACCTCAAATTACAATATAGAAATCAGTAGATGAAACTAGTCAGAGGTCTTCATGTATGCATTGTGCTCCAACAATAGTCATTGGTCTAGTTTCGACATGATGGGTTGTCTGAACAGCTGATCTCCTATGTATGATGCAATGATGAC[A/G]ATGGGCTTAGAAAAACTCGTAAAAAGAACCTGTAACAATAATCAAGAAAGATCAAGGCCTGTAAAGATGCAGGAGTATTCTAGANNNNNGTACCTAAATCTCACCATACTACCTGAAGACATGAACTTAGCTGAGAAGATAAACTCACTC	Bn-A01-p14001039
Bn-A01-p14022855	T/C	A01	14022855	-	49675433	4022012	Brassica_A_C_genomic	GTCTCCGAGCTATAAAGCACGGCTTGTAACCAAAGGCTATTCACAGAAAAAGGGCATAGATTATCAGAAGATGTTTGCACCAGTTGTAAAACATGTATCCATCAGATACTTACTGTACATAGTAGTACATTTCAATATGGAACTACAATA[A/G]CTTGACGTAAATACAGCTTTTTCCATGGATATTTGGACGAGCACATAGTGATGGAGCAACCATAAGGATTTGCGGATAAGAAAAATCCAAATAAATTTTGTTTGCTCAAAAGGTCATTGTATAGGTTAAACAATCACCTAAATAGTGGAA	GTCTCCGAGCTATAAAGCACGGCTTGTAACCAAAGGCTATTCACAGAAAAAGGGCATAGATTATCAGAAGATGTTTGCACCAGTTGTAAAACATGTATCCATCAGATACTTACTGTACATAGTAGTACATTTCAATATGGAACTACAATA[A/G]CTTGACGTAAATACAGCTTTTTCCATGGATATTTGGACGAGCACATAGTGATGGAGCAACCATAAGGATTTGCGGATAAGAAAAATCCAAATAAATTTTGTTTGCTCAAAAGGTCATTGTATAGGTTAAACAATCACCTAAATAGTGGAA	Bn-A01-p14022855
Bn-A01-p14128129	A/C	A01	14128129	+	41779436	4022012	Brassica_A_C_genomic	ATCTACTATCATATATTGTATCCRACTCACCAAGTCCTTGTAGCTCCAAGTCAGCTTCAGTGTTATTCATCACGTCAAGGTCCAAGCTATCTTCATGGTCACTTGATCGTTGCATCCACTCAGGTTTATCCACMCGTTTGGCATCCACAT[T/G]ATTTATCCACTGGTTCTGCATTACAGAGTTGCATCCACGAAGTTACATCCACTCACTAGGTCTTTCTTCTTCCAAGTTAACTTCAGGTTCGACCCTGGTTGCCTCACATTTCTTCTCCTCAAATGCGTCAAAGAGTCCTTYCTCAACCAA	TTGGTTGAGRAAGGACTCTTTGACGCATTTGAGGAGAAGAAATGTGAGGCAACCAGGGTCGAACCTGAAGTTAACTTGGAAGAAGAAAGACCTAGTGAGTGGATGTAACTTCGTGGATGCAACTCTGTAATGCAGAACCAGTGGATAAAT[A/C]ATGTGGATGCCAAACGKGTGGATAAACCTGAGTGGATGCAACGATCAAGTGACCATGAAGATAGCTTGGACCTTGACGTGATGAATAACACTGAAGCTGACTTGGAGCTACAAGGACTTGGTGAGTYGGATACAATATATGATAGTAGAT	Bn-A01-p14128129
Bn-A01-p14134232	T/C	A01	14134232	-	14645320	4022012	Brassica_A_C_genomic	ATTTGAAAGAATTTTGTTATTTTAATTTGTTTAAATGTAAATAATCATGTGTCCACATGATTGATGGTTAGTAGTCATACTACAAAGTGTAAGTTGCACGTTCTTACTAATTGATAACCTAAATACATATATAATATATTATCCAAAGCC[A/G]CAAGGCTTACGTCAACGAAGTCATAAAGAGACCCAAGTCTCCAAATCACAATTTTTATGATTTCACCAAAATAGAAAATATTTATAGAAAGCTCTGCATCTGATATATATTAAAATAGAAGCATTATAATATTTAAGTRTTAYCATGKAT	ATTTGAAAGAATTTTGTTATTTTAATTTGTTTAAATGTAAATAATCATGTGTCCACATGATTGATGGTTAGTAGTCATACTACAAAGTGTAAGTTGCACGTTCTTACTAATTGATAACCTAAATACATATATAATATATTATCCAAAGCC[A/G]CAAGGCTTACGTCAACGAAGTCATAAAGAGACCCAAGTCTCCAAATCACAATTTTTATGATTTCACCAAAATAGAAAATATTTATAGAAAGCTCTGCATCTGATATATATTAAAATAGAAGCATTATAATATTTAAGTRTTAYCATGKAT	Bn-A01-p14134232
Bn-A01-p14138072	T/C	A01	14138072	-	64639428	4022012	Brassica_A_C_genomic	TAAGATTTTTTATAGTGCTAGATAATTATCCTATTATAAACTATGAGAAATATTATTGATAATTTTACATTCGACAAYTCTACATGCCTTATGAGATTTCACGCCTGACTGAATCAGCTGAACCGTCCTACGGGATCTACGCTTGATAAT[A/G]CTTCTTGCGCCTTGATGCAGATCTCCTGTAAGCTTATTTCTTCTAATTCGTAYAATTASGCCTTCTCTGGAATTCGAAATYCAGATCTCTCGAYGTAGAAGCATTAATGAACCCTTAATYAAACTACTAGACCAAGTCTGTTATGAATCT	TAAGATTTTTTATAGTGCTAGATAATTATCCTATTATAAACTATGAGAAATATTATTGATAATTTTACATTCGACAAYTCTACATGCCTTATGAGATTTCACGCCTGACTGAATCAGCTGAACCGTCCTACGGGATCTACGCTTGATAAT[A/G]CTTCTTGCGCCTTGATGCAGATCTCCTGTAAGCTTATTTCTTCTAATTCGTAYAATTASGCCTTCTCTGGAATTCGAAATYCAGATCTCTCGAYGTAGAAGCATTAATGAACCCTTAATYAAACTACTAGACCAAGTCTGTTATGAATCT	Bn-A01-p14138072
Bn-A01-p14148071	A/G	A01	14148071	+	16761492	4022012	Brassica_A_C_genomic	TGGGTGAGGACATGTTATAGTTACAGATTTGTGTTATTTGCTGATTAAATTTTGTTAATTATAAAATGACTTTTGAGACATGTTATAAAAAGACTGGGTGAGGACATGTTATAAAAAGACTCCGCCGGTCACCCTTCTGTTTGATTAATT[A/G]TYGTTTTGGTCTCTGCTCCTCCTCTGTCTTTTATCTATGTGKCATGGTCTCCTTGTTARTGTCTCTGGAGATTTCTCTTGTTGGAGATATATMTGTGTTCTAGTTGTTATTCTACACAGCTGGAGCACCGACGAGGCTATTTTCCATGAC	TGGGTGAGGACATGTTATAGTTACAGATTTGTGTTATTTGCTGATTAAATTTTGTTAATTATAAAATGACTTTTGAGACATGTTATAAAAAGACTGGGTGAGGACATGTTATAAAAAGACTCCGCCGGTCACCCTTCTGTTTGATTAATT[A/G]TYGTTTTGGTCTCTGCTCCTCCTCTGTCTTTTATCTATGTGKCATGGTCTCCTTGTTARTGTCTCTGGAGATTTCTCTTGTTGGAGATATATMTGTGTTCTAGTTGTTATTCTACACAGCTGGAGCACCGACGAGGCTATTTTCCATGAC	Bn-A01-p14148071
Bn-A01-p14181463	A/C	A01	14181463	+	27613398	4022012	Brassica_A_C_genomic	MACTTTATTGTGGGTAATTTTGAACACRCTTTTTATTGATCAATAAGARAGATTAAAATGTTGAACGAGAAAATGAGTTGAAATATTCGGCGAGCATAAGTGAAAAGGACAAGGTCAGTCAGTGAGAGTAAAGAAGAAATTCTAGTTCGG[A/C]GTCAATTTGTTTGAAAGTGTATTTCTCTATTCTTCCTAATGCCTCACATCCTCTCTTTATACCCATGACTCTTTTTCCGTTTGCTCWAAAGTCGMCTWGACCTAATAAGCKGGGCCGAGTCTTTGGGCCAAGCTTATGGGCYGAGACTTT	MACTTTATTGTGGGTAATTTTGAACACRCTTTTTATTGATCAATAAGARAGATTAAAATGTTGAACGAGAAAATGAGTTGAAATATTCGGCGAGCATAAGTGAAAAGGACAAGGTCAGTCAGTGAGAGTAAAGAAGAAATTCTAGTTCGG[A/C]GTCAATTTGTTTGAAAGTGTATTTCTCTATTCTTCCTAATGCCTCACATCCTCTCTTTATACCCATGACTCTTTTTCCGTTTGCTCWAAAGTCGMCTWGACCTAATAAGCKGGGCCGAGTCTTTGGGCCAAGCTTATGGGCYGAGACTTT	Bn-A01-p14181463
Bn-A01-p14181651	A/G	A01	14181651	+	25705404	4022012	Brassica_A_C_genomic	CTGAGAAAGAAGGTCCATGATGCTTTTCATCATTTCCATCATGGTTGCATCTTCGGTGGCCGGCGTAGTCTCTTCTCTGTTGGTTAAGTCGTTGGTTCTCATACTTATCTTCTTAGCGTTACTCTGAATAGTCCCACGTGGACACCAACT[A/G]TTGAATATGAGTTTGGTCGGCTCTTAGGAGATGAACAMACTTTATTGTGGGTAATTTTGAACACRCTTTTTATTGATCAATAAGARAGATTAAAATGTTGAACGAGAAAATGAGTTGAAATATTCGGCGAGCATAAGTGAAAAGGACAAG	CTGAGAAAGAAGGTCCATGATGCTTTTCATCATTTCCATCATGGTTGCATCTTCGGTGGCCGGCGTAGTCTCTTCTCTGTTGGTTAAGTCGTTGGTTCTCATACTTATCTTCTTAGCGTTACTCTGAATAGTCCCACGTGGACACCAACT[A/G]TTGAATATGAGTTTGGTCGGCTCTTAGGAGATGAACAMACTTTATTGTGGGTAATTTTGAACACRCTTTTTATTGATCAATAAGARAGATTAAAATGTTGAACGAGAAAATGAGTTGAAATATTCGGCGAGCATAAGTGAAAAGGACAAG	Bn-A01-p14181651
Bn-A01-p14181829	T/C	A01	14181829	-	69626322	4022012	Brassica_A_C_genomic	AGATCAGGAGGTCGGCGATTTACAGGTTTGTTATGTGCTTTCTTCCTCCAACCGTAGAGTTTTCAGTTTGGAAAAGCTGACTCTTTATCGCTACAGGGACGCTGACATTGCCAGCTGGTGGCGTGATGACAACGGTTATGACSGCGAGAC[A/G]CCCGTTAGTTGCCTTATTGGTTTCTTCTTGCTGAGAAAGAAGGTCCATGATGCTTTTCATCATTTCCATCATGGTTGCATCTTCGGTGGCCGGCGTAGTCTCTTCTCTGTTGGTTAAGTCGTTGGTTCTCATACTTATCTTCTTAGCGTT	AGATCAGGAGGTCGGCGATTTACAGGTTTGTTATGTGCTTTCTTCCTCCAACCGTAGAGTTTTCAGTTTGGAAAAGCTGACTCTTTATCGCTACAGGGACGCTGACATTGCCAGCTGGTGGCGTGATGACAACGGTTATGACSGCGAGAC[A/G]CCCGTTAGTTGCCTTATTGGTTTCTTCTTGCTGAGAAAGAAGGTCCATGATGCTTTTCATCATTTCCATCATGGTTGCATCTTCGGTGGCCGGCGTAGTCTCTTCTCTGTTGGTTAAGTCGTTGGTTCTCATACTTATCTTCTTAGCGTT	Bn-A01-p14181829
Bn-A01-p14200787	T/C	A01	14200787	-	23658504	4022012	Brassica_A_C_genomic	AGTTWTTGCCTTATCTTCTCAAAGTCTATGTTTATCTTGGAAACTTCACATTTATCCTYTTCTTCCATTCTTCCTTATCCAAGTCGAGTTAGATTGTCATTAAATTTGGGCATGTTCTCATTTTAACGTTCGTCGAGGTTCAGACCGTTT[T/C]GGGCCGTTTTACGACTTATAATCTTTATGATTATTCTCGGAGAAGCCGTTGATTGTTYCGATGTAAGTTTCCMAATTGTTGGTCCTATCAACCTATTAGTTCGTGGGCAAAGTGATGTTGAGCTAACCATTACGATATCGACTATTGGTT	AACCAATAGTCGATATCGTAATGGTTAGCTCAACATCACTTTGCCCACGAACTAATAGGTTGATAGGACCAACAATTKGGAAACTTACATCGRAACAATCAACGGCTTCTCCGAGAATAATCATAAAGATTATAAGTCGTAAAACGGCCC[A/G]AAACGGTCTGAACCTCGACGAACGTTAAAATGAGAACATGCCCAAATTTAATGACAATCTAACTCGACTTGGATAAGGAAGAATGGAAGAARAGGATAAATGTGAAGTTTCCAAGATAAACATAGACTTTGAGAAGATAAGGCAAWAACT	Bn-A01-p14200787
Bn-A01-p14210994	T/C	A01	14210994	-	67701460	4022012	Brassica_A_C_genomic	AGATGGCTGAGGTTATGAAGAACCGTCGCGACCAGTTCTCGCGCGAGTTTGGGGAGCTTAAGGAGTGGTACCGTCGGCGGATTGTATCTCACGCAAGCTTCCGACTATTCGTTCGTTGTCGAGAATGCGACGCAAACCAGGCGCATGAAY[A/G]AAAGAGACATGGATTTCGCGATTCCTCATATTGAGGAGATGATTTGGAAGCAGTGGGAACTAGTTCCTGTGTCTCCCGACACGGTGGTAGCTGAGACAGGAGCCCCTGATGAGACGGGGGAAGTGAACCAGCTGACGTTTCCCCTTGATG	AGATGGCTGAGGTTATGAAGAACCGTCGCGACCAGTTCTCGCGCGAGTTTGGGGAGCTTAAGGAGTGGTACCGTCGGCGGATTGTATCTCACGCAAGCTTCCGACTATTCGTTCGTTGTCGAGAATGCGACGCAAACCAGGCGCATGAAY[A/G]AAAGAGACATGGATTTCGCGATTCCTCATATTGAGGAGATGATTTGGAAGCAGTGGGAACTAGTTCCTGTGTCTCCCGACACGGTGGTAGCTGAGACAGGAGCCCCTGATGAGACGGGGGAAGTGAACCAGCTGACGTTTCCCCTTGATG	Bn-A01-p14210994
Bn-A01-p14256104	T/G	A01	14256104	-	46612363	4022012	Brassica_A_C_genomic	GCTGTATTTCCCAGCAGGTTTATCAGCAACTCCTCCGTGGAAAAGGTTGACACTCTTAAGAGACTCTTCCACGGCCTAATGAAAGGAAAATAAGGATCAGAGATCGATTGATGATCCCAGAATTTGAGATTTTAATAACTTTTGTAGTAA[A/C]GCAGAGTCTAGACAAGTAAGATTGATAACATACTTGGATGAGCTCAGAGCCTTTGAGATTCTTAAGTCTCCCATAAAACAGCAGATGTTCTCTTCCTGTCAGCGTTTCCCASAGTAAACTGATACACAGCAGACAATAAGGGAACAAGAC	GCTGTATTTCCCAGCAGGTTTATCAGCAACTCCTCCGTGGAAAAGGTTGACACTCTTAAGAGACTCTTCCACGGCCTAATGAAAGGAAAATAAGGATCAGAGATCGATTGATGATCCCAGAATTTGAGATTTTAATAACTTTTGTAGTAA[A/C]GCAGAGTCTAGACAAGTAAGATTGATAACATACTTGGATGAGCTCAGAGCCTTTGAGATTCTTAAGTCTCCCATAAAACAGCAGATGTTCTCTTCCTGTCAGCGTTTCCCASAGTAAACTGATACACAGCAGACAATAAGGGAACAAGAC	Bn-A01-p14256104
Bn-A01-p14328823	A/G	A01	14328823	+	19646417	4022012	Brassica_A_C_genomic	AAAATAAGCACATCCACTACAATGACCAAAAGGAGTATGGTCTCAGCATAGTACTCCAAAGTTTTCTTCTTTCATTGGCTTGCATATCTAAATAGGTTGGCGAATGGAGATAGAATGTTCAATTGGACTGCCAACGATAATATTCGGCAT[A/G]TGTTCTTTGTCAAGACCCTTTGGAAACTCGGGATCATCTTTTCTTTGAATGTTCATATAAGTCTGGACGCTAGTGATGCAAATGATGCTGCAATCTAGTTTCACCACAAAGTRGCTAGAATTAATGGAGTTAATAATGGACATGAATGGA	AAAATAAGCACATCCACTACAATGACCAAAAGGAGTATGGTCTCAGCATAGTACTCCAAAGTTTTCTTCTTTCATTGGCTTGCATATCTAAATAGGTTGGCGAATGGAGATAGAATGTTCAATTGGACTGCCAACGATAATATTCGGCAT[A/G]TGTTCTTTGTCAAGACCCTTTGGAAACTCGGGATCATCTTTTCTTTGAATGTTCATATAAGTCTGGACGCTAGTGATGCAAATGATGCTGCAATCTAGTTTCACCACAAAGTRGCTAGAATTAATGGAGTTAATAATGGACATGAATGGA	Bn-A01-p14328823
Bn-A01-p14415386	A/G	A01	14415386	+	17691420	4022012	Brassica_A_C_genomic	TGGACGTAATGAAGAAGCTGCATTTTACTTCGAGAAGGATTTAGAGAGAATGGATGCTGAAGGATTAGAAGGACCTAACATGTTTGAGGCTTTGGTTTTCCTTGCTACACATTTGAAGACCAACAAGAAGTTTGACGAAGCAGAAGTGTA[T/C]TGCACTCGTCTTCTCGATTACAGTGGCCCTGTAAGTGCTTTTAATGGAAAGAGTATATACTTACTATTATTACACTTAATTAGTGACGAGATGGCGGCATTCATTGTTTACAGGAGAAAGAAAAGGCAAAGAGCTTACTGAGAGGGATCA	TGATCCCTCTCAGTAAGCTCTTTGCCTTTTCTTTCTCCTGTAAACAATGAATGCCGCCATCTCGTCACTAATTAAGTGTAATAATAGTAAGTATATACTCTTTCCATTAAAAGCACTTACAGGGCCACTGTAATCGAGAAGACGAGTGCA[A/G]TACACTTCTGCTTCGTCAAACTTCTTGTTGGTCTTCAAATGTGTAGCAAGGAAAACCAAAGCCTCAAACATGTTAGGTCCTTCTAATCCTTCAGCATCCATTCTCTCTAAATCCTTCTCGAAGTAAAATGCAGCTTCTTCATTACGTCCA	Bn-A01-p14415386
Bn-A01-p14666643	T/C	A01	14666643	-	26738385	4022012	Brassica_A_C_genomic	TAGAATGAGTCTGTGTCAGAAAMAATTGGTACTATACACATGGTGGATATTTGGACTCTGGTTCCAATAACAGAGGATATGAATATTCAAAGTGGACATT[A/G]GGTCTTCACTATTAAATTCAATCATGATGGAACGGTGCGCAATCTCAAATCCAGGTTGGTTGCTAGAGGTAATGAGAAGGAAGAAGGTTTGGATTATCTG	TAGAATGAGTCTGTGTCAGAAAMAATTGGTACTATACACATGGTGGATATTTGGACTCTGGTTCCAATAACAGAGGATATGAATATTCAAAGTGGACATT[A/G]GGTCTTCACTATTAAATTCAATCATGATGGAACGGTGCGCAATCTCAAATCCAGGTTGGTTGCTAGAGGTAATGAGAAGGAAGAAGGTTTGGATTATCTG	Bn-A01-p14666643
Bn-A01-p14687636	T/C	A01	14687636	-	10661350	4022012	Brassica_A_C_genomic	CTTCTTCWTCAACAGTAGGTATCTCTGAATCTTGGTCTATCGCAGCAACTGTATTATCGCCTTCTTCATCTGCATTCCCAACAATATCGTCATTCTTGTTGATTCCTCTGTTTCCAAACTCATCGAATTTGATCTCAAACGTTCCAGGTA[T/C]GGTTAMTTCTTCAGTACTGCTCTTCCAATTCCACATCTTATTTTCATCAAAGATGACGTCTCTGCTTACACTCACTTTACGAGTTGTAGGATCATATARCCTGTAGGCTTTTGATCCYGGCTCTGTTCTGATGTGTACAAGCGCTCGTGA	TCACGAGCGCTTGTACACATCAGAACAGAGCCRGGATCAAAAGCCTACAGGYTATATGATCCTACAACTCGTAAAGTGAGTGTAAGCAGAGACGTCATCTTTGATGAAAATAAGATGTGGAATTGGAAGAGCAGTACTGAAGAAKTAACC[A/G]TACCTGGAACGTTTGAGATCAAATTCGATGAGTTTGGAAACAGAGGAATCAACAAGAATGACGATATTGTTGGGAATGCAGATGAAGAAGGCGATAATACAGTTGCTGCGATAGACCAAGATTCAGAGATACCTACTGTTGAWGAAGAAG	Bn-A01-p14687636
Bn-A01-p14704844	A/C	A01	14704844	+	64708492	4022012	Brassica_A_C_genomic	TCTAACACAAACTTCAAATTATATTTATTTTGTTTATCAGATTGAGATTACATATTTCTGCTAAACACTTGCAAATATGATTTCCCTTTCCTCGGTAACCAATACCACCTAATTCGCTTTTCTAGCAAAAACCTCCTGCTGTGCTTCTAA[A/C]TAACTAAGATACGTTGGTCAAAAGATTTATGATTCTAAATATCTGACTAAAGACAGGAGAATACACTTAAATCGTGATTCATTTTGTTATTCGTGATAACACACTACAAGAAAAATGTGTTTTAATAGCGTACAAATAACGCTATATAAC	TCTAACACAAACTTCAAATTATATTTATTTTGTTTATCAGATTGAGATTACATATTTCTGCTAAACACTTGCAAATATGATTTCCCTTTCCTCGGTAACCAATACCACCTAATTCGCTTTTCTAGCAAAAACCTCCTGCTGTGCTTCTAA[A/C]TAACTAAGATACGTTGGTCAAAAGATTTATGATTCTAAATATCTGACTAAAGACAGGAGAATACACTTAAATCGTGATTCATTTTGTTATTCGTGATAACACACTACAAGAAAAATGTGTTTTAATAGCGTACAAATAACGCTATATAAC	Bn-A01-p14704844
Bn-A01-p14723306	T/G	A01	14723306	-	50806306	4022012	Brassica_A_C_genomic	ARTGCGGTGATATGRGAAGGAAAGTTGGAAATACCAAATATATTTTCTGTTGGCGGAGTCTYCTTTGTTTTATAGGAAATAAACATGCGCGACAACCTACGACGATTAGGAAGGGGATCATGCCCTTCGTAATAAATAGGAACAGATGGT[T/G]ATTGAAATATTTACGTACCTAGGGTTCTACTGTGAAATGAACAGGGATATATGTGTGACGTCCTCACGACCAAACAAGTTGTTAGATGGGTTGGTGGTAATTCTASGGACACTGCATTGTCGGAGAAGACATTGATGCACCAGTGCTGTT	AACAGCACTGGTGCATCAATGTCTTCTCCGACAATGCAGTGTCCSTAGAATTACCACCAACCCATCTAACAACTTGTTTGGTCGTGAGGACGTCACACATATATCCCTGTTCATTTCACAGTAGAACCCTAGGTACGTAAATATTTCAAT[A/C]ACCATCTGTTCCTATTTATTACGAAGGGCATGATCCCCTTCCTAATCGTCGTAGGTTGTCGCGCATGTTTATTTCCTATAAAACAAAGRAGACTCCGCCAACAGAAAATATATTTGGTATTTCCAACTTTCCTTCYCATATCACCGCAYT	Bn-A01-p14723306
Bn-A01-p14727717	A/G	A01	14727717	+	32694471	4022012	Brassica_A_C_genomic	ACGACGCCAAGCGCAAGTTGTTCCAAACTCATTGTCATGCCTTTGATSTTTTAGGACATCTCGACGGCACCTCTACTCCTGCCAACGACGATGATGTCCCCTGGCTCAAGAAAGACAGTCTCGTGAAGCTCWGGCTCTATGGAACGTTAG[T/C]GCCTAAGCTATTTTGCAGTTCATTCAAACCAGGCGGTACATCTCGAGACATATGGTTACGTGTTGAAAATCAATTCCGCAACAACAAGGAAGCAAGAGYCATACAGACTGATAACRAGCTTCGGACATTGGAGATCGGTGACATGACAAT	ATTGTCATGTCACCGATCTCCAATGTCCGAAGCTYGTTATCAGTCTGTATGRCTCTTGCTTCCTTGTTGTTGCGGAATTGATTTTCAACACGTAACCATATGTCTCGAGATGTACCGCCTGGTTTGAATGAACTGCAAAATAGCTTAGGC[A/G]CTAACGTTCCATAGAGCCWGAGCTTCACGAGACTGTCTTTCTTGAGCCAGGGGACATCATCGTCGTTGGCAGGAGTAGAGGTGCCGTCGAGATGTCCTAAAASATCAAAGGCATGACAATGAGTTTGGAACAACTTGCGCTTGGCGTCGT	Bn-A01-p14727717
Bn-A01-p14901403	T/C	A01	14901403	-	57768446	3192012	Brassica_A_C_genomic	ACGGTACTTCAATTTTCTTCATTCACTTYTGCATCACGTTTTCAGTAGRCAAAATGTCAC[A/G]ACATATTGTGATCCATGCCCATGCCTTTTTTCTTCTTATACAACAGGACTTAGAATCTTT	ACGGTACTTCAATTTTCTTCATTCACTTYTGCATCACGTTTTCAGTAGRCAAAATGTCAC[A/G]ACATATTGTGATCCATGCCCATGCCTTTTTTCTTCTTATACAACAGGACTTAGAATCTTT	Bn-A01-p14901403
Bn-A01-p14905298	T/C	A01	14905298	-	60644477	3192012	Brassica_A_C_genomic	TACCTTCRGGTTTGTTTTCATTCCGTTTAGGATCAATTGTTTAGTTTCATTATCGCATTC[T/C]ACTACTTGTTTACTATGTAATTTCTGTCAYAAATTTGAAAATTGGTATAATAATTTAAYA	TRTTAAATTATTATACCAATTTTCAAATTTRTGACAGAAATTACATAGTAAACAAGTAGT[A/G]GAATGCGATAATGAAACTAAACAATTGATCCTAAACGGAATGAAAACAAACCYGAAGGTA	Bn-A01-p14905298
Bn-A01-p14906494	A/G	A01	14906494	+	29600372	3192012	Brassica_A_C_genomic	CTGCTTCAKCAAMTACGYCAACGACTATTTCAGRRYAAAYATCTTACATCTTCAGTATCC[T/C]TTTGATGTCCATAACCATTGATCCATTGGACATGAAAAGAGTAGTTTATGTTTTCYTTTG	CAAARGAAAACATAAACTACTCTTTTCATGTCCAATGGATCAATGGTTATGGACATCAAA[A/G]GGATACTGAAGATGTAAGATRTTTRYYCTGAAATAGTCGTTGRCGTAKTTGMTGAAGCAG	Bn-A01-p14906494
Bn-A01-p14914475	A/C	A01	14914475	+	59682342	4022012	Brassica_A_C_genomic	AGGTGCCTCCCTTGGATCTGATATCTGCTTTCGCTATTGTACTCATCTTCCTTTAAATGAGGTTGTTTTTCAAGCTATGGAGGCTTATAATGAGTTTGGTGCGACTGTGGAGCAAATGTTAAAGGATGTTCCGTGTGATGACGAGCTTAA[A/C]AAACTCAAGAAGGTCGTAAGGGAGTTGAAACTCAGTYTGAATCTGGCTCATGATCGAGAATGTGCCAACTATGCCCCAATGGATGATGCCGAAAAGCTTGGGAATCAAGCCACTTCTCTCGAAGCTCGGTGATCTGGAAATGAAAGAAAA	AGGTGCCTCCCTTGGATCTGATATCTGCTTTCGCTATTGTACTCATCTTCCTTTAAATGAGGTTGTTTTTCAAGCTATGGAGGCTTATAATGAGTTTGGTGCGACTGTGGAGCAAATGTTAAAGGATGTTCCGTGTGATGACGAGCTTAA[A/C]AAACTCAAGAAGGTCGTAAGGGAGTTGAAACTCAGTYTGAATCTGGCTCATGATCGAGAATGTGCCAACTATGCCCCAATGGATGATGCCGAAAAGCTTGGGAATCAAGCCACTTCTCTCGAAGCTCGGTGATCTGGAAATGAAAGAAAA	Bn-A01-p14914475
Bn-A01-p14934844	A/G	A01	14934844	+	15659377	3192012	Brassica_A_C_genomic	AGTTAWGCGGTTAAAAGGATTACAAGCTTTTCAAAATTAATTTAATTACTGATTTGACTC[A/G]GTTCACAATTGGTTAACGATTGTTTCTTAAGTTCTCYTAAACTGAATTATACCAATCYTT	AGTTAWGCGGTTAAAAGGATTACAAGCTTTTCAAAATTAATTTAATTACTGATTTGACTC[A/G]GTTCACAATTGGTTAACGATTGTTTCTTAAGTTCTCYTAAACTGAATTATACCAATCYTT	Bn-A01-p14934844
Bn-A01-p15000468	A/G	A01	15000468	+	57804473	3192012	Brassica_A_C_genomic	GGGACTGGGCCTCTAGGCTCTATTTTAAAGTATTTTGTGACAAAAAAAGGATAATTGGAA[A/G]ARGGAAAATGAAATGATTTTTTATAAAGGGAGATATYATAAGAGGGATAAGAGAGAKAAC	GGGACTGGGCCTCTAGGCTCTATTTTAAAGTATTTTGTGACAAAAAAAGGATAATTGGAA[A/G]ARGGAAAATGAAATGATTTTTTATAAAGGGAGATATYATAAGAGGGATAAGAGAGAKAAC	Bn-A01-p15000468
Bn-A01-p15086787	A/G	A01	15086787	+	34653507	4022012	Brassica_A_C_genomic	CACTGGTCAGGATACTGCAGCCACGAGTTGAAACCRGTGTAGAAGGTTTTATTGCTTTACCTGATCAAAGCGGGATCAAGATCTTRTTTTCTATTGGTTG[T/C]GGCAATCACAACCACTTTTTTGTCCTGTTCAAATCCATCAATCTGCAATAACATAGACRAAGCAACTCCAACATACAARTAATAGCTCGTCTCTAGTTGT	ACAACTAGAGACGAGCTATTAYTTGTATGTTGGAGTTGCTTYGTCTATGTTATTGCAGATTGATGGATTTGAACAGGACAAAAAAGTGGTTGTGATTGCC[A/G]CAACCAATAGAAAAYAAGATCTTGATCCCGCTTTGATCAGGTAAAGCAATAAAACCTTCTACACYGGTTTCAACTCGTGGCTGCAGTATCCTGACCAGTG	Bn-A01-p15086787
Bn-A01-p15087171	T/C	A01	15087171	-	74784400	4022012	Brassica_A_C_genomic	TTTTGAACGGWGCAATATTTACTTYACCTCATCAAGAAATATGATTGCACCATCAGAGATCTCATTTGCTTGTGAAAACACAGCCCCAAGAAGCCGCTCGCTTTCACCATAGTACTTTGACATTACAGCTTCAAGCGGCACATACAACAA[T/C]GGTATGTCCTGGTAAATAAATTGTAAGAGGTTAGAGCTCAAGATTCAAATCCTCAAAAGGTTTAAGGGACACTCACCGCTTGATTAGCAATGAYGCGCACAAGATRTCTTTCYAGTTCCTAASGTTAGAGTTTAATGGACTATCAGATCA	TGATCTGATAGTCCATTAAACTCTAACSTTAGGAACTRGAAAGAYATCTTGTGCGCRTCATTGCTAATCAAGCGGTGAGTGTCCCTTAAACCTTTTGAGGATTTGAATCTTGAGCTCTAACCTCTTACAATTTATTTACCAGGACATACC[A/G]TTGTTGTATGTGCCGCTTGAAGCTGTAATGTCAAAGTACTATGGTGAAAGCGAGCGGCTTCTTGGGGCTGTGTTTTCACAAGCAAATGAGATCTCTGATGGTGCAATCATATTTCTTGATGAGGTRAAGTAAATATTGCWCCGTTCAAAA	Bn-A01-p15087171
Bn-A01-p15090383	A/C	A01	15090383	+	46763477	4022012	Brassica_A_C_genomic	ATCAAACCTCACAACCCCCATAATAAAGCCAATTAAACTTAATGACTCTTTAATCAACTTATAATCCAAATGACTAATCTTTTSAGCCTAAAACTTACAA[T/G]TTTTAGAGATTTCCAGCAGAGCTCATTTGTCATCATAGCTAAATTGCTCCCASGACATCATAAGTTGTGTTTCGTAGCTAAATTGCTCTTCTGAMTTCGA	TCGAAKTCAGAAGAGCAATTTAGCTACGAAACACAACTTATGATGTCSTGGGAGCAATTTAGCTATGATGACAAATGAGCTCTGCTGGAAATCTCTAAAA[A/C]TTGTAAGTTTTAGGCTSAAAAGATTAGTCATTTGGATTATAAGTTGATTAAAGAGTCATTAAGTTTAATTGGCTTTATTATGGGGGTTGTGAGGTTTGAT	Bn-A01-p15090383
Bn-A01-p15092778	A/C	A01	15092778	+	73615490	4022012	Brassica_A_C_genomic	AGTMTTTGTATCCACTGAAGCGCACACAGTCAAATCTCGAATGGCCAATCGTGAATCTTTCATTCATAAGAAAACAAACATGAAGTCCATTCCAACTTCCTGGTGTAAAGTTCCCAGTGATACCCCTTGCTCTGGTCCTATTAATCCCGA[T/G]ATACAATTGACAATTAGTAGCGCAGGGAATGATAATGAGTCGGTTACCGATATAGCTAATCTTCTTTATAAGAAATAGTGAACTTGTATCGACAGTAACRTACTGGCCAAGAGACTACACCTGAGAAAGTAGACAATTATCCCAATAAAC	GTTTATTGGGATAATTGTCTACTTTCTCAGGTGTAGTCTCTTGGCCAGTAYGTTACTGTCGATACAAGTTCACTATTTCTTATAAAGAAGATTAGCTATATCGGTAACCGACTCATTATCATTCCCTGCGCTACTAATTGTCAATTGTAT[A/C]TCGGGATTAATAGGACCAGAGCAAGGGGTATCACTGGGAACTTTACACCAGGAAGTTGGAATGGACTTCATGTTTGTTTTCTTATGAATGAAAGATTCACGATTGGCCATTCGAGATTTGACTGTGTGCGCTTCAGTGGATACAAAKACT	Bn-A01-p15092778
Bn-A01-p15095213	T/C	A01	15095213	-	58686405	4022012	Brassica_A_C_genomic	YAGTCCTTTGGTCGGTTGGCAAAGGTCTTCTTTTATAGGYGAAATGCTCTTCGAATCCAACAAAAACAGCTTGTCGTCCTTTGYGATAAGGTCATATATTCGTTGTGTCCAAATTTGATGTTGTATATTCTCTGCGACGCTGGTTCAGCT[T/C]GCTTCGTCCCMAAGTATTTAATGTGAATCACTRATTCTATGTCTTTGACAGGTCTGCACGCTTTCTGGTGGTATGGGTCGTGAGGTCGTCAGGTCACTTTYGACACCCATTCCTCTTTTGGAGAGTTGAGTCGATCTTCTAGCAAACTGA	TCAGTTTGCTAGAAGATCGACTCAACTCTCCAAAAGAGGAATGGGTGTCRAAAGTGACCTGACGACCTCACGACCCATACCACCAGAAAGCGTGCAGACCTGTCAAAGACATAGAATYAGTGATTCACATTAAATACTTKGGGACGAAGC[A/G]AGCTGAACCAGCGTCGCAGAGAATATACAACATCAAATTTGGACACAACGAATATATGACCTTATCRCAAAGGACGACAAGCTGTTTTTGTTGGATTCGAAGAGCATTTCRCCTATAAAAGAAGACCTTTGCCAACCGACCAAAGGACTR	Bn-A01-p15095213
Bn-A01-p15095314	A/G	A01	15095314	+	53625442	4022012	Brassica_A_C_genomic	GTTGTGTCCAAATTTGATGTTGTATATTCTCTGCGACGCTGGTTCAGCTYGCTTCGTCCCMAAGTATTTAATGTGAATCACTRATTCTATGTCTTTGACAGGTCTGCACGCTTTCTGGTGGTATGGGTCGTGAGGTCGTCAGGTCACTTT[T/C]GACACCCATTCCTCTTTTGGAGAGTTGAGTCGATCTTCTAGCAAACTGAACCGATCTGCRAATTATAGATAAKATTGAGATTTTTTTAGAATCAGGCCGGGTTTTGATGGGTGTGTGAAGCCCACCTCCAACAACCATCACGAAACGAAC	GTTCGTTTCGTGATGGTTGTTGGAGGTGGGCTTCACACACCCATCAAAACCCGGCCTGATTCTAAAAAAATCTCAATMTTATCTATAATTYGCAGATCGGTTCAGTTTGCTAGAAGATCGACTCAACTCTCCAAAAGAGGAATGGGTGTC[A/G]AAAGTGACCTGACGACCTCACGACCCATACCACCAGAAAGCGTGCAGACCTGTCAAAGACATAGAATYAGTGATTCACATTAAATACTTKGGGACGAAGCRAGCTGAACCAGCGTCGCAGAGAATATACAACATCAAATTTGGACACAAC	Bn-A01-p15095314
Bn-A01-p15095524	T/G	A01	15095524	-	55791319	3192012	Brassica_A_C_genomic	CRAAGAAATCGAACAATAATKMTGGTTTATCATCATGTAAATGTAMAATTGCATAAAYTG[A/C]ATGTAAGTACTAGTCATAGTGTTTAATTTAAACTACTCAGTTTAAAATTGACAAAAAYTR	CRAAGAAATCGAACAATAATKMTGGTTTATCATCATGTAAATGTAMAATTGCATAAAYTG[A/C]ATGTAAGTACTAGTCATAGTGTTTAATTTAAACTACTCAGTTTAAAATTGACAAAAAYTR	Bn-A01-p15095524
Bn-A01-p15114417	T/C	A01	15114417	-	40600366	4022012	Brassica_A_C_genomic	CGAAGGAATATTGAKCAGTAWGAGCAACTCCATGGCCATCCTCAAGCCCTATAAAATGCGAGATGAAAATATAATATATGTGTCTTTTTATATTAATACA[A/G]GGTATATATTACTGACTCGATTGGTGATATTTTACCACGGTGGCACAACGTACACCATCTCTTGCATACCAATCAATGAAGCAGTAAAAGAATTGGTGTA	CGAAGGAATATTGAKCAGTAWGAGCAACTCCATGGCCATCCTCAAGCCCTATAAAATGCGAGATGAAAATATAATATATGTGTCTTTTTATATTAATACA[A/G]GGTATATATTACTGACTCGATTGGTGATATTTTACCACGGTGGCACAACGTACACCATCTCTTGCATACCAATCAATGAAGCAGTAAAAGAATTGGTGTA	Bn-A01-p15114417
Bn-A01-p15130843	A/G	A01	15130843	+	61682405	4022012	Brassica_A_C_genomic	ATCACATGACGGGGAAAAKGAGTTCTTTTCGAGTTTGGRTCATAACACCAAAGGAAAGGTGAAGTTTGATGATGGTTCGTGTGTTAATATTGTAGGAAAG[A/G]GTGCGGTTACTTTTKTGCGTAAGACTGGTGAGAAGAAAGCACTCAAAGACATATATTACATACCTGAGCTGAAGCATAACATATTGAGCCTTGGAAAAGT	ATCACATGACGGGGAAAAKGAGTTCTTTTCGAGTTTGGRTCATAACACCAAAGGAAAGGTGAAGTTTGATGATGGTTCGTGTGTTAATATTGTAGGAAAG[A/G]GTGCGGTTACTTTTKTGCGTAAGACTGGTGAGAAGAAAGCACTCAAAGACATATATTACATACCTGAGCTGAAGCATAACATATTGAGCCTTGGAAAAGT	Bn-A01-p15130843
Bn-A01-p15179106	A/G	A01	15179106	+	52775324	4022012	Brassica_A_C_genomic	ACTTTGATTGTCKTATSCTACAAASAGATTTCGTGTAACCCAAAGTTTGGAATATGGTCGAAATACTCTTTAATGAAAGCACTTAAAAATGAACTGATGTGGGTGCTCTAAATTCTTTGAGGCAGATTGAAAATATACTTAATTGGTCTT[A/G]AGCATAACCARTGCTAAAATAATAGGTTCATAATCGAATCAACCCAAGGCAACAGGCCTCGTGAGGTACAACCACAAAATTGGAACCGAGTTTGGATTTTTGGNNNNNNNNNNNNNNNNNNNNNNNNNNNNNNNNNNNNTTGGTTTCTTC	ACTTTGATTGTCKTATSCTACAAASAGATTTCGTGTAACCCAAAGTTTGGAATATGGTCGAAATACTCTTTAATGAAAGCACTTAAAAATGAACTGATGTGGGTGCTCTAAATTCTTTGAGGCAGATTGAAAATATACTTAATTGGTCTT[A/G]AGCATAACCARTGCTAAAATAATAGGTTCATAATCGAATCAACCCAAGGCAACAGGCCTCGTGAGGTACAACCACAAAATTGGAACCGAGTTTGGATTTTTGGNNNNNNNNNNNNNNNNNNNNNNNNNNNNNNNNNNNNTTGGTTTCTTC	Bn-A01-p15179106
Bn-A01-p15407905	T/C	A01	15407905	-	25642339	4022012	Brassica_A_C_genomic	AAGCAATAAAGAGCAAGAGGAACAAGAGAATCATGTTGAATCAGACTAGGCTGGACTTGAAAATCATCAGACTAGGCTGGACTTGAGAATCAGACTTGGCTGGTTGGACTTGAGAATCAGACTAGGCTGAACTTGAGAATTAGTTTGAAT[T/C]ACATGTGAGGTTTGAGGAGCTGTCACTTTCACTCATGATGTGTGTGCACCTACCAGCCTTAACTTCTATYTCATTGTTTCTCTTTAAATATTATTRTACCATGAATCATTTTGAATTATGCAATAAACTTATTTTAGTTGCCTCTCTCTC	GAGAGAGAGGCAACTAAAATAAGTTTATTGCATAATTCAAAATGATTCATGGTAYAATAATATTTAAAGAGAAACAATGARATAGAAGTTAAGGCTGGTAGGTGCACACACATCATGAGTGAAAGTGACAGCTCCTCAAACCTCACATGT[A/G]ATTCAAACTAATTCTCAAGTTCAGCCTAGTCTGATTCTCAAGTCCAACCAGCCAAGTCTGATTCTCAAGTCCAGCCTAGTCTGATGATTTTCAAGTCCAGCCTAGTCTGATTCAACATGATTCTCTTGTTCCTCTTGCTCTTTATTGCTT	Bn-A01-p15407905
Bn-A01-p15408721	T/C	A01	15408721	-	12614451	4022012	Brassica_A_C_genomic	ACTTCCAAAGAGCTATGRAAAACTCTACAGAAGGTTTATGGTAACATCTYCAACCTTARTAGARTATTTGAAGTGAAGAAAGCAATCAGYACTCTCCACCAAGAAGACTCGGATTTTACCCAACATTTTGGAAAATTTAGAGCCTTATGG[A/G]CTGAGCTAGAGATGTTGATGCCAACTACTGTTGAAGCAAGTGTCTTAAATGACAGAAGAGAGCAAGACAAGGTMTTTGCCTTAYTCCTCACACTGCATMCAAGCTACAATGATCTGATTAAGCACATACTTAGGGCTGAGAAGTTACCTA	ACTTCCAAAGAGCTATGRAAAACTCTACAGAAGGTTTATGGTAACATCTYCAACCTTARTAGARTATTTGAAGTGAAGAAAGCAATCAGYACTCTCCACCAAGAAGACTCGGATTTTACCCAACATTTTGGAAAATTTAGAGCCTTATGG[A/G]CTGAGCTAGAGATGTTGATGCCAACTACTGTTGAAGCAAGTGTCTTAAATGACAGAAGAGAGCAAGACAAGGTMTTTGCCTTAYTCCTCACACTGCATMCAAGCTACAATGATCTGATTAAGCACATACTTAGGGCTGAGAAGTTACCTA	Bn-A01-p15408721
Bn-A01-p15413589	A/G	A01	15413589	+	51800493	3192012	Brassica_A_C_genomic	CATTCTGACACTCGGTTTAATTTTCGTTGAAATTAGTTATTTAAATTGCTTAGATTTCGG[A/G]MAAAGATGTGAAACCTTTTTTTATATATATTAAATTCCTGAAARAAGTTTTCTCACGTTC	CATTCTGACACTCGGTTTAATTTTCGTTGAAATTAGTTATTTAAATTGCTTAGATTTCGG[A/G]MAAAGATGTGAAACCTTTTTTTATATATATTAAATTCCTGAAARAAGTTTTCTCACGTTC	Bn-A01-p15413589
Bn-A01-p15441407	A/G	A01	15441407	+	30762481	4022012	Brassica_A_C_genomic	GAACTTGAACCTAACTGAGAACTGTANNNNNNNNNNTTAAATACAGTTTATATATCTAAAAATATTAGGTTTCAAAAACTCAAATATTTAAAAATACTATTTTTAAATTAAACTACCTGAAAAACTGAATATACGAATATGTTTTATCTG[A/G]AATATTTAAATTTATTTGAATTACCCAAAAGAATCAAATTGCCCAGATATTTTTATCCGGAAGATTTAAAATTATATGAACTGCTAGATATTTATATCCTAACATATTTATTCCNNNNNNNNNNTTACTCATTTTTTTGTTCGTTCCTCA	GAACTTGAACCTAACTGAGAACTGTANNNNNNNNNNTTAAATACAGTTTATATATCTAAAAATATTAGGTTTCAAAAACTCAAATATTTAAAAATACTATTTTTAAATTAAACTACCTGAAAAACTGAATATACGAATATGTTTTATCTG[A/G]AATATTTAAATTTATTTGAATTACCCAAAAGAATCAAATTGCCCAGATATTTTTATCCGGAAGATTTAAAATTATATGAACTGCTAGATATTTATATCCTAACATATTTATTCCNNNNNNNNNNTTACTCATTTTTTTGTTCGTTCCTCA	Bn-A01-p15441407
Bn-A01-p15446864	A/G	A01	15446864	+	17645403	3192012	Brassica_A_C_genomic	CTCTTTCCCTTTATTCAACGGTCAAAAAAGAAAGGTTTCACTCAATTATAGTTTTAATAA[T/C]TCAACATCATAAACACATGATTGAAGCCCAAAAAGAAACAGAAAAAAAATTGAGAAATCA	TGATTTCTCAATTTTTTTTCTGTTTCTTTTTGGGCTTCAATCATGTGTTTATGATGTTGA[A/G]TTATTAAAACTATAATTGAGTGAAACCTTTCTTTTTTGACCGTTGAATAAAGGGAAAGAG	Bn-A01-p15446864
Bn-A01-p15695152	T/G	A01	15695152	-	69715306	3192012	Brassica_A_C_genomic	TTATCATTMSGTTTGCTACTGGTTCAGCTTCACTTTCGTCGGTTTTAGCTGTTTTCCCGG[T/G]TTAATATGCATCTTTTGTTTTTAATATTGATACTTCGAACCAGAAAGATAACCGGTCGGG	CCCGACCGGTTATCTTTCTGGTTCGAAGTATCAATATTAAAAACAAAAGATGCATATTAA[A/C]CCGGGAAAACAGCTAAAACCGACGAAAGTGAAGCTGAACCAGTAGCAAACSKAATGATAA	Bn-A01-p15695152
Bn-A01-p16015382	T/C	A01	16015382	-	56801305	4022012	Brassica_A_C_genomic	GACAGTGCAGCATTTTCAGACATAGTTTTCAATCAAGCAGCTATGAACCGTCGACTCATGTTGATTGAGCCATCCTACAAAATCAATGGCGATGATAATGCCAAGTCCTCCCGTCCTAAATCATCAGAGCAGAAAGGTGAAGAAAAAGAC[T/C]CTGAAGGAGAAGCAACRGACTCCAAGGCTGAAACAGAAAACAACGGATCAAACACTAAAAAKGAGAAACCSAAAGTAAGTCTTGATTCCAACTCTAGTACAGGCAATAAAGGTTCGAGAACCGCGTCAACGGACCAGTCTATAGAACAYA	TRTGTTCTATAGACTGGTCCGTTGACGCGGTTCTCGAACCTTTATTGCCTGTACTAGAGTTGGAATCAAGACTTACTTTSGGTTTCTCMTTTTTAGTGTTTGATCCGTTGTTTTCTGTTTCAGCCTTGGAGTCYGTTGCTTCTCCTTCAG[A/G]GTCTTTTTCTTCACCTTTCTGCTCTGATGATTTAGGACGGGAGGACTTGGCATTATCATCGCCATTGATTTTGTAGGATGGCTCAATCAACATGAGTCGACGGTTCATAGCTGCTTGATTGAAAACTATGTCTGAAAATGCTGCACTGTC	Bn-A01-p16015382
Bn-A01-p16127871	A/G	A01	16127871	+	63641508	4022012	Brassica_A_C_genomic	TGTTCCAACATTATCACAATATATGACAGGTGCCTGCTGTAGTTGAATGCCCAAATCAGTCAGGAATGAGCAGACCCATMGTAATTTTCCTGTTGTATTTTCCACTGACCTATATTCAGATTCTATTGAGGATCGAAACACCTCTTTACT[T/C]CCGCGATGACCAAGAAATGAGTTGTCCTCCAATGTAAATGATGTATGCATTTTTTGAGACGAATTCTTCCGGTTCTCCAGCCCAATCGGCATCAAAGTACACATGTAATGTCAATGGATTTTTCYGACGCAAGAGGATCCCATGAGTAAG	CTTACTCATGGGATCCTCTTGCGTCRGAAAAATCCATTGACATTACATGTGTACTTTGATGCCGATTGGGCTGGAGAACCGGAAGAATTCGTCTCAAAAAATGCATACATCATTTACATTGGAGGACAACTCATTTCTTGGTCATCGCGG[A/G]AGTAAAGAGGTGTTTCGATCCTCAATAGAATCTGAATATAGGTCAGTGGAAAATACAACAGGAAAATTACKATGGGTCTGCTCATTCCTGACTGATTTGGGCATTCAACTACAGCAGGCACCTGTCATATATTGTGATAATGTTGGAACA	Bn-A01-p16127871
Bn-A01-p16173770	T/C	A01	16173770	-	39745307	3192012	Brassica_A_C_genomic	CGTAGSAAGAAWCAAAAATCTTCTTCCTGAACTGACTCACCTCATCTTGCAGATTAGGCC[A/G]AGCGTGTTGGATACTGAGGACTCACTCATTTGGCGTCTCCACACCTCTGGGCAGTACCCA	CGTAGSAAGAAWCAAAAATCTTCTTCCTGAACTGACTCACCTCATCTTGCAGATTAGGCC[A/G]AGCGTGTTGGATACTGAGGACTCACTCATTTGGCGTCTCCACACCTCTGGGCAGTACCCA	Bn-A01-p16173770
Bn-A01-p16181728	T/G	A01	16181728	-	23724336	3192012	Brassica_A_C_genomic	TAAATTATATTTATTTGAAATCCTAGACCGTGTGCGAGAAATTCAAGAAAATCCCTCACC[T/G]TAGCCAAGATTAAAATGGATCARRAATGCTCGGTTACTGWTATGTTTTGTCCAACAAGAC	GTCTTGTTGGACAAAACATAWCAGTAACCGAGCATTYYTGATCCATTTTAATCTTGGCTA[A/C]GGTGAGGGATTTTCTTGAATTTCTCGCACACGGTCTAGGATTTCAAATAAATATAATTTA	Bn-A01-p16181728
Bn-A01-p16200217	T/C	A01	16200217	-	35755338	3192012	Brassica_A_C_genomic	AAGTTTCCAATTGCAAATGGAAGAATAGGTAGTGTTGTTCTTTTTGTGGTGCATATCAAG[T/C]CAAAACTATTATMTATGAACGAAAAGRAAGTAGCCAYATCTCTATGTTATTTATCAAAGA	TCTTTGATAAATAACATAGAGATRTGGCTACTTYCTTTTCGTTCATAKATAATAGTTTTG[A/G]CTTGATATGCACCACAAAAAGAACAACACTACCTATTCTTCCATTTGCAATTGGAAACTT	Bn-A01-p16200217
Bn-A01-p16217917	A/G	A01	16217917	+	62602426	3192012	Brassica_A_C_genomic	GTTCAKCTTAACTTAAAGAAAGAAAAGACCCGAGAAGCCTTAGAAACCCCAGAGATAATC[A/G]CAACAATTGCCGATTCAAAAYCTAATTGTGAATTATTACCTTAAAGGCTACATTATTGTC	GTTCAKCTTAACTTAAAGAAAGAAAAGACCCGAGAAGCCTTAGAAACCCCAGAGATAATC[A/G]CAACAATTGCCGATTCAAAAYCTAATTGTGAATTATTACCTTAAAGGCTACATTATTGTC	Bn-A01-p16217917
Bn-A01-p16221475	T/C	A01	16221475	-	36650459	3192012	Brassica_A_C_genomic	ATTTTACATACMTGTTTAGGACATCTAGCTCGTGAAGCTCGTCTAGCTCTTTTATGTGTT[A/G]GTTGAGCAGGTTGAGTGTGTGTTGATTGAGCAGGTTGAGTGACACTTAGATGATGTTCTT	ATTTTACATACMTGTTTAGGACATCTAGCTCGTGAAGCTCGTCTAGCTCTTTTATGTGTT[A/G]GTTGAGCAGGTTGAGTGTGTGTTGATTGAGCAGGTTGAGTGACACTTAGATGATGTTCTT	Bn-A01-p16221475
Bn-A01-p16221732	A/G	A01	16221732	+	52782314	3192012	Brassica_A_C_genomic	RGTGAAAAAATAGTCTACTTAAACCATTGTGCAAAGAACAAAGCTAGAAATGTACATAAC[A/G]CAWAGAAAKATGAGATTGGCAAGAACAAAGCTAAATAAGTACATAACRGATAGAAAGATG	RGTGAAAAAATAGTCTACTTAAACCATTGTGCAAAGAACAAAGCTAGAAATGTACATAAC[A/G]CAWAGAAAKATGAGATTGGCAAGAACAAAGCTAAATAAGTACATAACRGATAGAAAGATG	Bn-A01-p16221732
Bn-A01-p16222086	A/C	A01	16222086	+	38715381	4022012	Brassica_A_C_genomic	AGCTAAATCCTACAACATAAGTAGCATAGCATATGTATGTGTTAATTTATCACCATCAATCTAGTTTACAGAGCAAATAAAAAACAATGAGAACGAATCT[A/C]AACAACTTAAAYGAGAATGGTATTTTTTTTTNGTTCTCTACAATTATACAAACATCATACAACTATACAAGCATCATACTYCACAAGAACTTAATCAGAY	AGCTAAATCCTACAACATAAGTAGCATAGCATATGTATGTGTTAATTTATCACCATCAATCTAGTTTACAGAGCAAATAAAAAACAATGAGAACGAATCT[A/C]AACAACTTAAAYGAGAATGGTATTTTTTTTTNGTTCTCTACAATTATACAAACATCATACAACTATACAAGCATCATACTYCACAAGAACTTAATCAGAY	Bn-A01-p16222086
Bn-A01-p16222098	A/G	A01	16222098	+	72738471	3192012	Brassica_A_C_genomic	CCATCAATCTAGTTTACAGAGCAAATAAAAAACAATGAGAACGAATCTMAACAACTTAAA[T/C]GAGAATGGTATTTTTTTTTTGTTCTCTACAATTATACAAACATCATACAACTATACAAGC	GCTTGTATAGTTGTATGATGTTTGTATAATTGTAGAGAACAAAAAAAAAATACCATTCTC[A/G]TTTAAGTTGTTKAGATTCGTTCTCATTGTTTTTTATTTGCTCTGTAAACTAGATTGATGG	Bn-A01-p16222098
Bn-A01-p16222167	T/C	A01	16222167	-	52751397	3192012	Brassica_A_C_genomic	TATTTTTTTTTTGTTCTCTACAATTATACAAACATCATACAACTATACAAGCATCATACT[T/C]CACAAGAACTTAATCAGAYATACATMAYTACCACATAATTRCCACATAAGAGAGAYATAY	RTATRTCTCTCTTATGTGGYAATTATGTGGTARTKATGTATRTCTGATTAAGTTCTTGTG[A/G]AGTATGATGCTTGTATAGTTGTATGATGTTTGTATAATTGTAGAGAACAAAAAAAAAATA	Bn-A01-p16222167
Bn-A01-p16222479	G/C	A01	16222479	-	34671342	4022012	Brassica_A_C_genomic	TCGATATCGTCATTGTTCTCTRACAATGTAAGACTAGACAACTTATCGATATGAATCTCANBTTTAGAGTAACAAAGCTAAAYAASTCTACAACATCTAA[C/G]CAAGTAAATTTACAAACCCAAAAGATCTAAAACGTGATAGCTTCTAAAAGGCGAGAGTGTAATATCTAAGCAAGCAAGTCTACAACATYYAARAGMAAGA	TCGATATCGTCATTGTTCTCTRACAATGTAAGACTAGACAACTTATCGATATGAATCTCANBTTTAGAGTAACAAAGCTAAAYAASTCTACAACATCTAA[C/G]CAAGTAAATTTACAAACCCAAAAGATCTAAAACGTGATAGCTTCTAAAAGGCGAGAGTGTAATATCTAAGCAAGCAAGTCTACAACATYYAARAGMAAGA	Bn-A01-p16222479
Bn-A01-p16228743	A/C	A01	16228743	+	25609322	4022012	Brassica_A_C_genomic	NNNNNNNNNNNNNNNNNNNNNNNAGATCGAGATTTATTAACAACAACATAAACTTTCAAAATCATAATCAGTACCTWMACTTGCAGAAGAAGTTACGACACAAATGCTTTTAGATCGAAATAAATTTATGTTTCCCCGTAGACAGTAAAT[T/G]ATAATACTACATGTTCTTCCTTCTCCAGACGCAAATCGATTTTTTTTTAAATCTAAATGGCGTAANNNTAGAAACAACACAACAMCATTGAATAAAAGAACCAGATTCGAGTAAAGCCACAGAGATTCTGATTCCCTAGAAGAAGACGAG	CTCGTCTTCTTCTAGGGAATCAGAATCTCTGTGGCTTTACTCGAATCTGGTTCTTTTATTCAATGKTGTTGTGTTGTTTCTANNNTTACGCCATTTAGATTTAAAAAAAAATCGATTTGCGTCTGGAGAAGGAAGAACATGTAGTATTAT[A/C]ATTTACTGTCTACGGGGAAACATAAATTTATTTCGATCTAAAAGCATTTGTGTCGTAACTTCTTCTGCAAGTKWAGGTACTGATTATGATTTTGAAAGTTTATGTTGTTGTTAATAAATCTCGATCTNNNNNNNNNNNNNNNNNNNNNNN	Bn-A01-p16228743
Bn-A01-p16229096	A/G	A01	16229096	+	37607424	3192012	Brassica_A_C_genomic	TCTTGTTCTTCTCTGCCTGCAATTATTTAGTAGGGAGGAGGAGGAGGTCGAACTGAGAGC[A/G]AGATGGAGATTTCAGCYCTTTTAACATCTGCTGGAATCAATATTTCGATCTGCATTGTGC	TCTTGTTCTTCTCTGCCTGCAATTATTTAGTAGGGAGGAGGAGGAGGTCGAACTGAGAGC[A/G]AGATGGAGATTTCAGCYCTTTTAACATCTGCTGGAATCAATATTTCGATCTGCATTGTGC	Bn-A01-p16229096
Bn-A01-p16233062	T/C	A01	16233062	-	33799389	4022012	Brassica_A_C_genomic	TTGGAATATTGATGTGCACCAAGTGTTACCAAGTGGAAAAGAAGATCAGAAGCACAAACAAAGAGTTSTTTTGCTYTTCATTCTTTTGAGAAATCTCAARAACATTTCTTCTTGCAGTAACTATAAAACCTACATCCTTAATTTCTAACA[A/G]GAAGACTGTACTTGCTTTAATGCTTTTCCGTGGTGTAGTTCCAACCGAAGAAAATGAATTCCATATCTATTTACAGTGASTGAGTATTCTCATTTAMCATTGACTCCTTTTGGAGCCGAGCCCTTGGACAGAAAATTCTTCTGCGTATTG	TTGGAATATTGATGTGCACCAAGTGTTACCAAGTGGAAAAGAAGATCAGAAGCACAAACAAAGAGTTSTTTTGCTYTTCATTCTTTTGAGAAATCTCAARAACATTTCTTCTTGCAGTAACTATAAAACCTACATCCTTAATTTCTAACA[A/G]GAAGACTGTACTTGCTTTAATGCTTTTCCGTGGTGTAGTTCCAACCGAAGAAAATGAATTCCATATCTATTTACAGTGASTGAGTATTCTCATTTAMCATTGACTCCTTTTGGAGCCGAGCCCTTGGACAGAAAATTCTTCTGCGTATTG	Bn-A01-p16233062
Bn-A01-p16303134	T/C	A01	16303134	-	30675337	4022012	Brassica_A_C_genomic	TGGATTAACTTCATACATTTTCTTATGTATATGTTCCTCGTAGCAAAACAGAAAGTTCATCAATTTGCTTCGAAAGTGTGACACAAAGATTGATTACTAAAAACATTAATKGGTTTGTGCTTCTTTCGGTATAGAGATGACATCTTGTAT[A/G]ATATTTCTTTGCTAAGTGCAATCGGTGGACGAAACCCTTTTCCTAACAACTAATTTTGGTCTCGTYTGCACTTCTCTGGTTTAATTATATTATATCATGGTCATTGTATCGAACTTGCTGTGCCATGTACGTTGTAATGTTCAACTCTTC	TGGATTAACTTCATACATTTTCTTATGTATATGTTCCTCGTAGCAAAACAGAAAGTTCATCAATTTGCTTCGAAAGTGTGACACAAAGATTGATTACTAAAAACATTAATKGGTTTGTGCTTCTTTCGGTATAGAGATGACATCTTGTAT[A/G]ATATTTCTTTGCTAAGTGCAATCGGTGGACGAAACCCTTTTCCTAACAACTAATTTTGGTCTCGTYTGCACTTCTCTGGTTTAATTATATTATATCATGGTCATTGTATCGAACTTGCTGTGCCATGTACGTTGTAATGTTCAACTCTTC	Bn-A01-p16303134
Bn-A01-p16324010	A/G	A01	16324010	+	36679357	4022012	Brassica_A_C_genomic	TGTTGATGATTCAATGGTAAGATTATGAACTGCATGATGCCTTTGTCATTCCCTTAGTCAACCTCTCAATCATACACATTTTCAACATTTTTTTATTCGA[T/C]ATTCTGGCTGAAAGAGCAACATAGATTCATTTTCATATTTTTCTCGTCGTTGTGTAATTTGTTTATTTATTCTTTTGGCAAGATTGGTGAACATGCACAG	CTGTGCATGTTCACCAATCTTGCCAAAAGAATAAATAAACAAATTACACAACGACGAGAAAAATATGAAAATGAATCTATGTTGCTCTTTCAGCCAGAAT[A/G]TCGAATAAAAAAATGTTGAAAATGTGTATGATTGAGAGGTTGACTAAGGGAATGACAAAGGCATCATGCAGTTCATAATCTTACCATTGAATCATCAACA	Bn-A01-p16324010
Bn-A01-p16343556	T/C	A01	16343556	-	35773492	3192012	Brassica_A_C_genomic	YTGTGTATAATAACTGTCTAATGATTCTGTAACACAAGATAAAACAAATTGTTGAAAGAC[T/C]AAAGAATACTTTAAGATTATCTGTATGGYATACAGTGACAACATATACTATARTATTTGA	TCAAATAYTATAGTATATGTTGTCACTGTATRCCATACAGATAATCTTAAAGTATTCTTT[A/G]GTCTTTCAACAATTTGTTTTATCTTGTGTTACAGAATCATTAGACAGTTATTATACACAR	Bn-A01-p16343556
Bn-A01-p16358989	T/C	A01	16358989	-	45725357	3192012	Brassica_A_C_genomic	CACAATATTATCATGAATTTTTAAAAGTATTTAACCTTATGACTTGTCTTAGCATAATCA[T/C]TCTTATTTCATTAAATAGTATGAYATCTAATCAAATATGACTAAATTGCATCTATACTAT	ATAGTATAGATGCAATTTAGTCATATTTGATTAGATRTCATACTATTTAATGAAATAAGA[A/G]TGATTATGCTAAGACAAGTCATAAGGTTAAATACTTTTAAAAATTCATGATAATATTGTG	Bn-A01-p16358989
Bn-A01-p16374068	T/C	A01	16374068	-	20690479	3192012	Brassica_A_C_genomic	GCTTGTGTTGAGCGCCATTCAGTAACTATCTATATTAATTCTCAGTCGAGTTGACTGCTA[T/C]ATTATCAGCTTATGTTGCTCAACAAGTGTTACACTCAGCTCAATACTCTCCTAAACAAAG	CTTTGTTTAGGAGAGTATTGAGCTGAGTGTAACACTTGTTGAGCAACATAAGCTGATAAT[A/G]TAGCAGTCAACTCGACTGAGAATTAATATAGATAGTTACTGAATGGCGCTCAACACAAGC	Bn-A01-p16374068
Bn-A01-p16380496	A/C	A01	16380496	+	58765462	3192012	Brassica_A_C_genomic	GTACGACATTTGCTGATCTTATCAAAGAGCCGAACAGGCTGGCTGGTTTCATGATTCTCC[A/C]ATCCTTGTTTGACTGTCTCTAAAAACCCCTCCTTCSCAAGCCACCTTCTATCKAACTTAA	GTACGACATTTGCTGATCTTATCAAAGAGCCGAACAGGCTGGCTGGTTTCATGATTCTCC[A/C]ATCCTTGTTTGACTGTCTCTAAAAACCCCTCCTTCSCAAGCCACCTTCTATCKAACTTAA	Bn-A01-p16380496
Bn-A01-p16436191	A/C	A01	16436191	+	69720343	3192012	Brassica_A_C_genomic	GAGAACTATTATACACAGCTCTGRTAAATGATAATATGTMGAAAATGAGATTACACTGCT[T/G]TAGCTGATGTAGAATTATGTGGAATCACCAATAAAGTTTAAACACTCTAGAACCGAGTTS	SAACTCGGTTCTAGAGTGTTTAAACTTTATTGGTGATTCCACATAATTCTACATCAGCTA[A/C]AGCAGTGTAATCTCATTTTCKACATATTATCATTTAYCAGAGCTGTGTATAATAGTTCTC	Bn-A01-p16436191
Bn-A01-p16537866	T/C	A01	16537866	-	72788326	4022012	Brassica_A_C_genomic	TAAAGTGGGAATAGTGTTAACCTCTCCATGAAAGATGGTTTCCATAATTGTTTAGGTCCCATAATCCATTTTACGATACAAACGGCCAGAATGAAGGGAAAGAACCCTCCCAATGAGGGCACCTCCTTCCTTTCCCAAGTTATCAAGGAT[A/G]TCGTTAAAATTCCTGGTAAGAAGCCATGGGGATTCTCCTACCGTACCCAACAAGGAGAATTTGGTCTAAAGATCTGCCCTATTCCCCGATAAAGTTTTKCCATTGATGAAGGACACAAAAGAGGAGGCACCTATAGATTAACTTCCATCA	TAAAGTGGGAATAGTGTTAACCTCTCCATGAAAGATGGTTTCCATAATTGTTTAGGTCCCATAATCCATTTTACGATACAAACGGCCAGAATGAAGGGAAAGAACCCTCCCAATGAGGGCACCTCCTTCCTTTCCCAAGTTATCAAGGAT[A/G]TCGTTAAAATTCCTGGTAAGAAGCCATGGGGATTCTCCTACCGTACCCAACAAGGAGAATTTGGTCTAAAGATCTGCCCTATTCCCCGATAAAGTTTTKCCATTGATGAAGGACACAAAAGAGGAGGCACCTATAGATTAACTTCCATCA	Bn-A01-p16537866
Bn-A01-p16577721	A/G	A01	16577721	+	22724392	4022012	Brassica_A_C_genomic	AGAAGGKAGGGGTTTTAGTATTTATACCCAAAGCACTTGTGCAACAATAAAGCCTCTATAACAACAAGAAAGTTTGCATTTCTCTTTTCTTCTTCTTTGGTCCAGTGATACACACACCATAAACCAGTTTCCTTTATTCTCAGTTAGCTC[A/G]AACCGATATTGACCAGAAATTGAATCTGTATATCAGTATTCTTCATCTTGATTTAGTTTCCTTTTACTTCTTCTTCCTCCTCTTCACTTAACAAATTGTACCTACCACTAAAAGAAATATGGGCATTGGTAGCACATCATGGTAGCATGA	AGAAGGKAGGGGTTTTAGTATTTATACCCAAAGCACTTGTGCAACAATAAAGCCTCTATAACAACAAGAAAGTTTGCATTTCTCTTTTCTTCTTCTTTGGTCCAGTGATACACACACCATAAACCAGTTTCCTTTATTCTCAGTTAGCTC[A/G]AACCGATATTGACCAGAAATTGAATCTGTATATCAGTATTCTTCATCTTGATTTAGTTTCCTTTTACTTCTTCTTCCTCCTCTTCACTTAACAAATTGTACCTACCACTAAAAGAAATATGGGCATTGGTAGCACATCATGGTAGCATGA	Bn-A01-p16577721
Bn-A01-p16598652	A/C	A01	16598652	+	63804465	4022012	Brassica_A_C_genomic	AAATCTATGGCTTTWGTTACAGACAGAATTCTGGTTTGATAACCCGGACACAAAAAAAGAACTATGTTCTAAGTGTATTAGGGAGAAGATGTAARGATTTTAAAGTTYGTCTCTGGAAGATGTACAAACGGAATGACCGTACTGAAACAA[T/G]TCTCAATCGTCCTGTCATGGTTCCAGAAGATCAGTGGAATGGTTTTGTTTTCTTTAGATTCACTGAAAAATGGAAGATATGTTTATGTATTGAATATAAAATATATTTATACATATTACTAGATTTGGGAGTAMCTTTTGAGTATTACAT	ATGTAATACTCAAAAGKTACTCCCAAATCTAGTAATATGTATAAATATATTTTATATTCAATACATAAACATATCTTCCATTTTTCAGTGAATCTAAAGAAAACAAAACCATTCCACTGATCTTCTGGAACCATGACAGGACGATTGAGA[A/C]TTGTTTCAGTACGGTCATTCCGTTTGTACATCTTCCAGAGACRAACTTTAAAATCYTTACATCTTCTCCCTAATACACTTAGAACATAGTTCTTTTTTTGTGTCCGGGTTATCAAACCAGAATTCTGTCTGTAACWAAAGCCATAGATTT	Bn-A01-p16598652
Bn-A01-p16665036	T/C	A01	16665036	-	19627497	4022012	Brassica_A_C_genomic	AGCCTTCGAGAAGTTTAAAGTGTTTAAGAAACTTGTGGAACAATAAATAGGAAGCAACATCAAAACTTTTCAAACTGATAAAGGTGGAGAGTTATGTTCAAGAGTTTCTATTCTTCTGTGATGATCCTGGTATCAAACGCCATCTAACAG[T/C]YCCCTACTCGCCACAGAAAAAYGGAGTTGTGCAGAGACGCAATCGAACTCTAATGGAAATGACTAGAAGCATTATGAAACATATGGACGTTCCAAGTTATTTATGGGGAGAAGTAGTGCGACACTTAACCTATGTGATCAACAAAATCGC	GCGATTTTGTTGATCACATAGGTTAAGTGTCGCACTACTTCTCCCCATAAATAACTTGGAACGTCCATATGTTTCATAATGCTTCTAGTCATTTCCATTAGAGTTCGATTGCGTCTCTGCACAACTCCRTTTTTCTGTGGCGAGTAGGGR[A/G]CTGTTAGATGGCGTTTGATACCAGGATCATCACAGAAGAATAGAAACTCTTGAACATAACTCTCCACCTTTATCAGTTTGAAAAGTTTTGATGTTGCTTCCTATTTATTGTTCCACAAGTTTCTTAAACACTTTAAACTTCTCGAAGGCT	Bn-A01-p16665036
Bn-A01-p16692819	A/G	A01	16692819	+	10719400	4022012	Brassica_A_C_genomic	CGAAGCTTGGYCGGGGCTCTACAATACCTGAAATTCACTAGACAAGACATATCCTATGCGGTGCAACAACTCTGCCTCTTCATGCACGATCCACGCGAAGGCCATCTCCTTGCTCTCAAACGCGTTATCCGCTATATACAAGGTACCAAA[A/G]AGCTCGGTCTACAGCTTCTAAGACAACAGAAATTGACGCTAACGGCTTTACCTGATGCTGATTGGGGTGGATGTCCAACAAAAAGATGCTCCACTTCCGGTTACTGTCTCTATCTTGGCAACAACCTGGTCTCATGGTCAGAAAAACGCC	CGAAGCTTGGYCGGGGCTCTACAATACCTGAAATTCACTAGACAAGACATATCCTATGCGGTGCAACAACTCTGCCTCTTCATGCACGATCCACGCGAAGGCCATCTCCTTGCTCTCAAACGCGTTATCCGCTATATACAAGGTACCAAA[A/G]AGCTCGGTCTACAGCTTCTAAGACAACAGAAATTGACGCTAACGGCTTTACCTGATGCTGATTGGGGTGGATGTCCAACAAAAAGATGCTCCACTTCCGGTTACTGTCTCTATCTTGGCAACAACCTGGTCTCATGGTCAGAAAAACGCC	Bn-A01-p16692819
Bn-A01-p16692959	A/G	A01	16692959	+	49631454	4022012	Brassica_A_C_genomic	TTCTAAATCAGTCCAAGTACGCTGAGGACATCATTKCACGAGCTGGAATGTCCGAGTGCAAACCATGCGCTACACCGGTGGATTTGAAATCAAAAATCTCGGAAGATGAAGGCAAACCACTCCARAATCCGACTGAATATCGAAGCTTGG[T/C]CGGGGCTCTACAATACCTGAAATTCACTAGACAAGACATATCCTATGCGGTGCAACAACTCTGCCTCTTCATGCACGATCCACGCGAAGGCCATCTCCTTGCTCTCAAACGCGTTATCCGCTATATACAAGGTACCAAARAGCTCGGTCT	AGACCGAGCTYTTTGGTACCTTGTATATAGCGGATAACGCGTTTGAGAGCAAGGAGATGGCCTTCGCGTGGATCGTGCATGAAGAGGCAGAGTTGTTGCACCGCATAGGATATGTCTTGTCTAGTGAATTTCAGGTATTGTAGAGCCCCG[A/G]CCAAGCTTCGATATTCAGTCGGATTYTGGAGTGGTTTGCCTTCATCTTCCGAGATTTTTGATTTCAAATCCACCGGTGTAGCGCATGGTTTGCACTCGGACATTCCAGCTCGTGMAATGATGTCCTCAGCGTACTTGGACTGATTTAGAA	Bn-A01-p16692959
Bn-A01-p16715637	T/C	A01	16715637	-	31655476	4022012	Brassica_A_C_genomic	TTTGGAGAGGGCGTGTCGGGATCATTACAGTAAAAGGTGCTGGGGTGTGGGTTGGGGTTT[A/G]GGGTTTAGGCTCATCGCTCTCTCTCCTAATTTCAGAAGGCTATCCGTTGAGCAAACCGTY	TTTGGAGAGGGCGTGTCGGGATCATTACAGTAAAAGGTGCTGGGGTGTGGGTTGGGGTTT[A/G]GGGTTTAGGCTCATCGCTCTCTCTCCTAATTTCAGAAGGCTATCCGTTGAGCAAACCGTY	Bn-A01-p16715637
Bn-A01-p16829363	T/G	A01	16829363	-	55659339	3192012	Brassica_A_C_genomic	TTCTCTTCAGTCTAGTTCACATTGCTGCTTTTGTGTGTTCTCTGGAGTGAATTGCAATTA[T/G]ARTTTTGAGTTTTATGAATTTGATGATGTTTGGCAGGTGAAAATTGAGAGCTTGAAAGGG	CCCTTTCAAGCTCTCAATTTTCACCTGCCAAACATCATCAAATTCATAAAACTCAAAAYT[A/C]TAATTGCAATTCACTCCAGAGAACACACAAAAGCAGCAATGTGAACTAGACTGAAGAGAA	Bn-A01-p16829363
Bn-A01-p16857183	T/C	A01	16857183	-	17722312	4022012	Brassica_A_C_genomic	AATGAGAGAACAGCTTCAACGTAGTCCCATACACCACTGACKAAATCAGCAGGCTTCGGGTGAATTTCATCCAGAAGCTGCGAGAGGATTGCCGTGAATA[T/C]TGATCTGGACATAACMTCCTCGGGCATGTCGACATCCCCAAAGGCATCTAGATACTTTAACTCCTTTGTCAAGAACTCAGCCACGTTCTCATGCTGCGCT	AGCGCAGCATGAGAACGTGGCTGAGTTCTTGACAAAGGAGTTAAAGTATCTAGATGCCTTTGGGGATGTCGACATGCCCGAGGAKGTTATGTCCAGATCA[A/G]TATTCACGGCAATCCTCTCGCAGCTTCTGGATGAAATTCACCCGAAGCCTGCTGATTTMGTCAGTGGTGTATGGGACTACGTTGAAGCTGTTCTCTCATT	Bn-A01-p16857183
Bn-A01-p16857466	C/G	A01	16857466	+	26613351	4022012	Brassica_A_C_genomic	AAATCTCSTAGGACTAGGATCTTTCGAAGTGATTCTTTTRCAGCCTTYATGAGTGCCAACAATGCTYCTCCAGTAGATCCTGAAACGCYAGTGGATCCTG[C/G]AACAAAAGTGTAAAGTCAGACACTAATTTCAAATGCATACTCTCAACCTTAGTACATGTTACTGCAG	CTGCAGTAACATGTACTAAGGTTGAGAGTATGCATTTGAAATTAGTGTCTGACTTTACACTTTTGTT[C/G]CAGGATCCACTRGCGTTTCAGGATCTACTGGAGRAGCATTGTTGGCACTCATRAAGGCTGYAAAAGAATCACTTCGAAAGATCCTAGTCCTASGAGATTT	Bn-A01-p16857466
Bn-A01-p16869474	A/C	A01	16869474	+	67793335	3192012	Brassica_A_C_genomic	ATATTATAYGTCTTGTAATTTTTACACATTTTTGAAACAGTTTAAAATGTATATAGTTGC[A/C]AACTTAGATAGTCTTCTATATMATAAGAAAARTAAAACTTTAAAAGAAGTAATTATCTAA	ATATTATAYGTCTTGTAATTTTTACACATTTTTGAAACAGTTTAAAATGTATATAGTTGC[A/C]AACTTAGATAGTCTTCTATATMATAAGAAAARTAAAACTTTAAAAGAAGTAATTATCTAA	Bn-A01-p16869474
Bn-A01-p16893578	A/C	A01	16893578	+	21607507	4022012	Brassica_A_C_genomic	ACTTACAGGTAAATGAAGAACAAGCATCTGCAAGATAACATGGTGAGATATATCATTACTGAGCAGCTCAGAAATCATGAGAGTAAAAACATAAAACTGACGACAATTAAGTAATATGGCCAGGAGGGCAATAGTTCAACCAAAAATATA[T/G]AGCATCGATCAACTCTGGAAAGGCTCAAGAGTAATTTAACCATTAAGCGAACTTGGGTAGAGTCATTKCTTGACCTAACTAAATTACTAAGTTAAGTGGGTAGCTTAAGAGCGACATTCAAGACTTCAAATTTCAACTTAAGGATGGAAA	TTTCCATCCTTAAGTTGAAATTTGAAGTCTTGAATGTCGCTCTTAAGCTACCCACTTAACTTAGTAATTTAGTTAGGTCAAGMAATGACTCTACCCAAGTTCGCTTAATGGTTAAATTACTCTTGAGCCTTTCCAGAGTTGATCGATGCT[A/C]TATATTTTTGGTTGAACTATTGCCCTCCTGGCCATATTACTTAATTGTCGTCAGTTTTATGTTTTTACTCTCATGATTTCTGAGCTGCTCAGTAATGATATATCTCACCATGTTATCTTGCAGATGCTTGTTCTTCATTTACCTGTAAGT	Bn-A01-p16893578
Bn-A01-p17049439	T/C	A01	17049439	-	28604385	4022012	Brassica_A_C_genomic	AAGATAATGAAGAAAACAAATAAATAAATCAGGGAGAAATTTCTCAAATGATGTGTCTAAGTTTGTGCTCAAATGATGTATCCCAAAAGACAAACAAAAGAATTCATGGACACAATGGTACACCTTTGAGCAACTATAGTGTAYGCTACC[A/G]TGTGCACCTTAGTGTACAATATGGTGTACATTCTGGTGTACGTGTACCCATAGATGTACGCTTACGTGTACGTAACCCATAAGTATACGTGTACGTAACCCATAAGTATACGCTCACGTGTACACCCAGGAGTACACTCTCGTGTACGCC	AAGATAATGAAGAAAACAAATAAATAAATCAGGGAGAAATTTCTCAAATGATGTGTCTAAGTTTGTGCTCAAATGATGTATCCCAAAAGACAAACAAAAGAATTCATGGACACAATGGTACACCTTTGAGCAACTATAGTGTAYGCTACC[A/G]TGTGCACCTTAGTGTACAATATGGTGTACATTCTGGTGTACGTGTACCCATAGATGTACGCTTACGTGTACGTAACCCATAAGTATACGTGTACGTAACCCATAAGTATACGCTCACGTGTACACCCAGGAGTACACTCTCGTGTACGCC	Bn-A01-p17049439
Bn-A01-p17081703	T/C	A01	17081703	-	43810463	4022012	Brassica_A_C_genomic	AGAGATAGAACTGGGGTAGGCATGCGATTTGTTAGATACACAGCAATAGAAAAAGCATAAGACCAAAATGTGTTTGAAAGATTAGCTTTATGAAGAAGAAAAAGACCAGTTTCAACAATATGACGGTGTCGTCTTTCAGACAATCCGTTA[T/C]GTTCTGGTGTGTGAGGAAGTGTGGTGMGATGAGAGATACCAGTTTCAGAGAGAAAGGAGCGTAAAGCAATAAACTCTCCTCCATTATCAGAGAAGAGAGTATCAATTTTGGTTTGAAATTTGTTTTCTGTAAGGGCTTTAAAACGAATAA	TTATTCGTTTTAAAGCCCTTACAGAAAACAAATTTCAAACCAAAATTGATACTCTCTTCTCTGATAATGGAGGAGAGTTTATTGCTTTACGCTCCTTTCTCTCTGAAACTGGTATCTCTCATCKCACCACACTTCCTCACACACCAGAAC[A/G]TAACGGATTGTCTGAAAGACGACACCGTCATATTGTTGAAACTGGTCTTTTTCTTCTTCATAAAGCTAATCTTTCAAACACATTTTGGTCTTATGCTTTTTCTATTGCTGTGTATCTAACAAATCGCATGCCTACCCCAGTTCTATCTCT	Bn-A01-p17081703
Bn-A01-p17106985	T/C	A01	17106985	-	40721412	3192012	Brassica_A_C_genomic	GTAACTTMGTTATAAAAAAAAACACTATCATAGTCATAGCCTCTTGTYTTTYTGCCAATA[A/G]CATATAAAAATTGTCCTGTATAATAATATGTATAACTTAAAACCGAACCGATATYCAGAT	GTAACTTMGTTATAAAAAAAAACACTATCATAGTCATAGCCTCTTGTYTTTYTGCCAATA[A/G]CATATAAAAATTGTCCTGTATAATAATATGTATAACTTAAAACCGAACCGATATYCAGAT	Bn-A01-p17106985
Bn-A01-p17118647	T/C	A01	17118647	-	69649506	3192012	Brassica_A_C_genomic	GTGCCTGRAARAAGTCTTGTGCATGAAGCCAACCTTCAAGGAGAGGCTGTACTATCCAGT[A/G]ACCACCGTACTGGATCAGCGTAGCTTTTGGCCTCCAGCCATTGGCGTGAGGAAACGAGGC	GTGCCTGRAARAAGTCTTGTGCATGAAGCCAACCTTCAAGGAGAGGCTGTACTATCCAGT[A/G]ACCACCGTACTGGATCAGCGTAGCTTTTGGCCTCCAGCCATTGGCGTGAGGAAACGAGGC	Bn-A01-p17118647
Bn-A01-p17124831	A/C	A01	17124831	+	37628459	4022012	Brassica_A_C_genomic	TATTGAAGATGAACTCCAACTTCGGACGCTTTATTGGATGAAGACCCGTCGACATGTAGGATCCAGTGCTCGCTAGGAAAGATCATGTCCTTTTTGAGTTCAAGAGCCAATTCGATAATGAAGTCGACAAGGACTTGCAARTTTTCTACT[T/G]ACAGGATTTTGTAGCTAATATCATGTTCGCCGAGTTTCGCCAATTTGCCGGACTGGTTAGTATTCTGAATTACAGTATGAAGATGTTGATAAGTAATAATGACATTAGRGTGAGATTGGAAATACGGCCTGAGTTTCTTCTCCGAGGTAA	TTACCTCGGAGAAGAAACTCAGGCCGTATTTCCAATCTCACYCTAATGTCATTATTACTTATCAACATCTTCATACTGTAATTCAGAATACTAACCAGTCCGGCAAATTGGCGAAACTCGGCGAACATGATATTAGCTACAAAATCCTGT[A/C]AGTAGAAAAYTTGCAAGTCCTTGTCGACTTCATTATCGAATTGGCTCTTGAACTCAAAAAGGACATGATCTTTCCTAGCGAGCACTGGATCCTACATGTCGACGGGTCTTCATCCAATAAAGCGTCCGAAGTTGGAGTTCATCTTCAATA	Bn-A01-p17124831
Bn-A01-p17129906	T/G	A01	17129906	-	43797503	3192012	Brassica_A_C_genomic	CTGTGGCATATTTGCTGTGGCAATAAKGAAAAATAATRTGACTACAGGATTGATAAAGAA[A/C]AATTTCTGAAAGTTGAAAAGAAAAAAACTTCATTACCATAGCATGGCAGTAGCTGACTCC	CTGTGGCATATTTGCTGTGGCAATAAKGAAAAATAATRTGACTACAGGATTGATAAAGAA[A/C]AATTTCTGAAAGTTGAAAAGAAAAAAACTTCATTACCATAGCATGGCAGTAGCTGACTCC	Bn-A01-p17129906
Bn-A01-p17156534	A/C	A01	17156534	+	42782506	3192012	Brassica_A_C_genomic	TASATATTGGTTCAATCTTACAACCATAGCATCTATCCAAGATGTACATATATGGTTTCT[A/C]TTAGTTATTTTCTATGCTTTTTTTGTTGGCCCAGGRGCARGCCGAGMCCCAACTGACTAA	TASATATTGGTTCAATCTTACAACCATAGCATCTATCCAAGATGTACATATATGGTTTCT[A/C]TTAGTTATTTTCTATGCTTTTTTTGTTGGCCCAGGRGCARGCCGAGMCCCAACTGACTAA	Bn-A01-p17156534
Bn-A01-p17157752	A/G	A01	17157752	+	49766415	3192012	Brassica_A_C_genomic	CGATTCATAAAAACATGGAAAATAAACAYGTCTTACAAACAAAWTTACCATATATACGTA[T/C]TCCCAACTTATCCATTAAAAATGACATTTTAATGTTTTTCCTGAGAATCCTTCCAATATT	AATATTGGAAGGATTCTCAGGAAAAACATTAAAATGTCATTTTTAATGGATAAGTTGGGA[A/G]TACGTATATATGGTAAWTTTGTTTGTAAGACRTGTTTATTTTCCATGTTTTTATGAATCG	Bn-A01-p17157752
Bn-A01-p17159109	A/G	A01	17159109	+	36670456	3192012	Brassica_A_C_genomic	AAAYAAGAAGAATCTCTCTTTTTCGTGGTTCTCGTTGAAAATTGAGAATAGTAATYRATT[T/C]TCAAATTTGGTTTACTAGAATGCGTCAAAGACATGAGTCGAGCGAAATTAGATTATAAAA	TTTTATAATCTAATTTCGCTCGACTCATGTCTTTGACGCATTCTAGTAAACCAAATTTGA[A/G]AATYRATTACTATTCTCAATTTTCAACGAGAACCACGAAAAAGAGAGATTCTTCTTRTTT	Bn-A01-p17159109
Bn-A01-p17165052	T/C	A01	17165052	-	35713342	3192012	Brassica_A_C_genomic	GAGTAGTTTTGTCAATTTATCTTTCACATAGAACACAGTTATCTTATTGAAGTAGTCTTT[T/C]AGTGTAGTGATTAATCTACTATATTWAAATAGAGTCAWTAGTGTAGTAATTAATYTTCTT	AAGAARATTAATTACTACACTAWTGACTCTATTTWAATATAGTAGATTAATCACTACACT[A/G]AAAGACTACTTCAATAAGATAACTGTGTTCTATGTGAAAGATAAATTGACAAAACTACTC	Bn-A01-p17165052
Bn-A01-p17165303	T/C	A01	17165303	-	27608451	3192012	Brassica_A_C_genomic	GTTCTGAGTTTGTGGTCTATTAATAATTGTMTATACCAACACTTTTAAAATGTTGATACT[A/G]ATTATACTATCAACATGTTGTAATAGTTTTCTTTCGGTAAATTCATATCGATAAATGTCA	GTTCTGAGTTTGTGGTCTATTAATAATTGTMTATACCAACACTTTTAAAATGTTGATACT[A/G]ATTATACTATCAACATGTTGTAATAGTTTTCTTTCGGTAAATTCATATCGATAAATGTCA	Bn-A01-p17165303
Bn-A01-p17187327	A/G	A01	17187327	+	29758439	4022012	Brassica_A_C_genomic	TTCTAGAATATCTAGGTAGAAATTGAAAGGAAGTCTTCCAGTATATCATTCAAAGAATTCAAAATAAGCTAGACAGTTGGTACACCAGGTTTATGTCTCCAATAGGGAAAGAGGTTCTATTGAAAGCTGTTATTACTGCTCTTCCTGCAY[T/C]TACAATGTCATGTTTCCTGTTGCCTAAAACTCCAGTTCTGGTGGTCAGCAACAAAGGAAAAATTCAAGATTCCTTGGGATTTCTTGGAATAGGATCACTTCTTCCAAAAGAGATGGTGGATTGAGATTTCGTGACATACTCGCTTTTACT	AGTAAAAGCGAGTATGTCACGAAATCTCAATCCACCATCTCTTTTGGAAGAAGTGATCCTATTCCAAGAAATCCCAAGGAATCTTGAATTTTTCCTTTGTTGCTGACCACCAGAACTGGAGTTTTAGGCAACAGGAAACATGACATTGTA[A/G]RTGCAGGAAGAGCAGTAATAACAGCTTTCAATAGAACCTCTTTCCCTATTGGAGACATAAACCTGGTGTACCAACTGTCTAGCTTATTTTGAATTCTTTGAATGATATACTGGAAGACTTCCTTTCAATTTCTACCTAGATATTCTAGAA	Bn-A01-p17187327
Bn-A01-p17216088	A/G	A01	17216088	+	10790312	3192012	Brassica_A_C_genomic	TTTCTGAAAGGGAAAAGAGTCAACTCTTTTATTATGGTGAATCCAACCTAATATCACACT[T/C]CCAGGAAGAAAAAGAGTGTTAATTACCATTATCCAGGCATGTGCAATATCGATCGTTCTT	AAGAACGATCGATATTGCACATGCCTGGATAATGGTAATTAACACTCTTTTTCTTCCTGG[A/G]AGTGTGATATTAGGTTGGATTCACCATAATAAAAGAGTTGACTCTTTTCCCTTTCAGAAA	Bn-A01-p17216088
Bn-A01-p17216237	T/C	A01	17216237	-	50636445	4022012	Brassica_A_C_genomic	CCAAACTACTGCAAATTTTGAATGCCTTAWCGAAGGACAGGTGATTGTTTTTATCATCGA[A/G]TGTAGATTGTTGAACTCTAGTAACCACTTTTGTGGATATGTTTGCTCGTTTCTCAAGGGG	CCAAACTACTGCAAATTTTGAATGCCTTAWCGAAGGACAGGTGATTGTTTTTATCATCGA[A/G]TGTAGATTGTTGAACTCTAGTAACCACTTTTGTGGATATGTTTGCTCGTTTCTCAAGGGG	Bn-A01-p17216237
Bn-A01-p17294955	T/C	A01	17294955	-	23725436	4022012	Brassica_A_C_genomic	AATAGAGTTCCACARCATCAGTGGCKCTGATACTATGRAAGTTGGVGATTGAAGATGATGAAAAAGCAATTTTTTTTTYMACWCTTKAGGTTTAACATAA[A/G]ACGATTATAAAAAAGATTAAACCCCTAGTTACATCTCCACATAGCATCATCCTGTAGTCAGTAATGAATCAAGGGCTAAGAAGGAGTTGTACAGTTTGAG	AATAGAGTTCCACARCATCAGTGGCKCTGATACTATGRAAGTTGGVGATTGAAGATGATGAAAAAGCAATTTTTTTTTYMACWCTTKAGGTTTAACATAA[A/G]ACGATTATAAAAAAGATTAAACCCCTAGTTACATCTCCACATAGCATCATCCTGTAGTCAGTAATGAATCAAGGGCTAAGAAGGAGTTGTACAGTTTGAG	Bn-A01-p17294955
Bn-A01-p17377721	T/G	A01	17377721	-	53724391	3192012	Brassica_A_C_genomic	TGAAAGAACAAGCTCAATCACATTCTGATGTAGGAAAGTCCTGTACGCTAGCCTACAACT[T/G]GCTGTCATGCTACCATTCGAGTCAGTACTAAAATGCTTATTTGCMATGGAACATTAACGG	CCGTTAATGTTCCATKGCAAATAAGCATTTTAGTACTGACTCGAATGGTAGCATGACAGC[A/C]AGTTGTAGGCTAGCGTACAGGACTTTCCTACATCAGAATGTGATTGAGCTTGTTCTTTCA	Bn-A01-p17377721
Bn-A01-p17382168	A/G	A01	17382168	+	72692404	3192012	Brassica_A_C_genomic	TTTAAGGAATATAAAATTATGAACAGTAAAMTTTTATAAAGTYAATTCTCGACTCTTAAA[T/C]GTAATAAATAACTTTTTCATGAAAGTAGTTTGGTTGCTGAATATAGTCATGAGGGAAGAT	ATCTTCCCTCATGACTATATTCAGCAACCAAACTACTTTCATGAAAAAGTTATTTATTAC[A/G]TTTAAGAGTCGAGAATTRACTTTATAAAAKTTTACTGTTCATAATTTTATATTCCTTAAA	Bn-A01-p17382168
Bn-A01-p17408107	A/G	A01	17408107	+	70682504	3192012	Brassica_A_C_genomic	TATATCTAAATAATATGTAAAATTTGCTCGTTGAATAAATAAAATAAGAATGATGTTGAA[A/G]AAAATGTTTTTKAAAATAAWTGGTGAAGCGTTACAAYACATTATTTAATTGRCTAGCTAS	TATATCTAAATAATATGTAAAATTTGCTCGTTGAATAAATAAAATAAGAATGATGTTGAA[A/G]AAAATGTTTTTKAAAATAAWTGGTGAAGCGTTACAAYACATTATTTAATTGRCTAGCTAS	Bn-A01-p17408107
Bn-A01-p17445392	T/G	A01	17445392	-	61768326	4022012	Brassica_A_C_genomic	TTGACAAAAAAAATTACATTGGCTACATATKTGTTAATTCTTTGGCCACAGGTAACCACACTGGTTATTGAAAACCTGATTAATTTAACCATTAAATTAT[T/G]ATTTTTTTTAGTAGAACAATAGTTTCAATTGAATTAAACCAAAATCATTCTGACCAACAAATTAAATTAAGTAAATCAAACTATAATYTAAACCAAGAAA	TTTCTTGGTTTARATTATAGTTTGATTTACTTAATTTAATTTGTTGGTCAGAATGATTTTGGTTTAATTCAATTGAAACTATTGTTCTACTAAAAAAAAT[A/C]ATAATTTAATGGTTAAATTAATCAGGTTTTCAATAACCAGTGTGGTTACCTGTGGCCAAAGAATTAACAMATATGTAGCCAATGTAATTTTTTTTGTCAA	Bn-A01-p17445392
Bn-A01-p17518305	A/G	A01	17518305	+	10796476	3192012	Brassica_A_C_genomic	GTGTAACTGTGTTATATATGAATTGTAAAGATGACTCAGTATACGYTTATACTTGCTCAT[T/C]GTTTCTGTGTGTTTATCACTTTATCAGAGCTACGAGCGATACTACATTGATCGATGGCTG	CAGCCATCGATCAATGTAGTATCGCTCGTAGCTCTGATAAAGTGATAAACACACAGAAAC[A/G]ATGAGCAAGTATAARCGTATACTGAGTCATCTTTACAATTCATATATAACACAGTTACAC	Bn-A01-p17518305
Bn-A01-p17518468	A/C	A01	17518468	+	18640438	3192012	Brassica_A_C_genomic	ACAAAACTAATACCAAACAAAGCACTCTCCAGCCATATCCGTCAGTGGTGCAAGGAGAAC[T/G]TAGTCGACCTTCCTGAGACTGTAGCAGCTTGTTCTGATATGTCGATTGTCAAAACACTGA	TCAGTGTTTTGACAATCGACATATCAGAACAAGCTGCTACAGTCTCAGGAAGGTCGACTA[A/C]GTTCTCCTTGCACCACTGACGGATATGGCTGGAGAGTGCTTTGTTTGGTATTAGTTTTGT	Bn-A01-p17518468
Bn-A01-p17555906	T/C	A01	17555906	-	62688454	3192012	Brassica_A_C_genomic	TTGATGTCATCTGGTTCATTATTTGATTAGGTTATGTTGGATCCACGAATCAGAACCACT[T/C]AACCATTCGCTCTTCTTATCGTGAAGGTATGTCTTCTGATATCTTCTCAAAATCTTATAT	ATATAAGATTTTGAGAAGATATCAGAAGACATACCTTCACGATAAGAAGAGCGAATGGTT[A/G]AGTGGTTCTGATTCGTGGATCCAACATAACCTAATCAAATAATGAACCAGATGACATCAA	Bn-A01-p17555906
Bn-A01-p17629628	A/C	A01	17629628	+	25605337	3192012	Brassica_A_C_genomic	AAAYCATTGGTGCAAACTATTAGATAAAGTCATTCCTTCGATTGGTGTTTATGTTTTAAC[A/C]TTTAAACTTTGACTGAAACTTTTTTTTTTCTAGAGCAACTTCGTTTGTAGTAGCTACATA	AAAYCATTGGTGCAAACTATTAGATAAAGTCATTCCTTCGATTGGTGTTTATGTTTTAAC[A/C]TTTAAACTTTGACTGAAACTTTTTTTTTTCTAGAGCAACTTCGTTTGTAGTAGCTACATA	Bn-A01-p17629628
Bn-A01-p17649002	T/G	A01	17649002	-	58624426	3192012	Brassica_A_C_genomic	TGCTTGTAGTATACCAGATTACCAGCCTTGTTCAACATTCCTTTGTTATAGTAGGTAGCA[T/G]GTTTAMAATAATATATTCATTATATAAACAAATTGGTYAATATGTCCGAGTGGTTAAKGA	TCMTTAACCACTCGGACATATTRACCAATTTGTTTATATAATGAATATATTATTKTAAAC[A/C]TGCTACCTACTATAACAAAGGAATGTTGAACAAGGCTGGTAATCTGGTATACTACAAGCA	Bn-A01-p17649002
Bn-A01-p17677926	T/C	A01	17677926	-	35781307	3192012	Brassica_A_C_genomic	AAATCCATAAAACAATAAGACGAACTTAGTTGACGATTAATATATATGAGATTCATGCAC[T/C]CGTTTSAAGACGAACTTAGTTGACGATGAATAGACCACTGCTCTAAGATACGTATGTAAT	ATTACATACGTATCTTAGAGCAGTGGTCTATTCATCGTCAACTAAGTTCGTCTTSAAACG[A/G]GTGCATGAATCTCATATATATTAATCGTCAACTAAGTTCGTCTTATTGTTTTATGGATTT	Bn-A01-p17677926
Bn-A01-p17691799	T/G	A01	17691799	-	43664310	3192012	Brassica_A_C_genomic	GCCACCCTGTCTGTYTTGAATGATCTGAGTAATAGCCTTTAGTTGTTCTGGAGTGAGATC[A/C]GAGATGGTTGAAACATGCGGTGAAGTTGCATGAGCCGTATTAGCTGTTGCGCCTCTCCCA	GCCACCCTGTCTGTYTTGAATGATCTGAGTAATAGCCTTTAGTTGTTCTGGAGTGAGATC[A/C]GAGATGGTTGAAACATGCGGTGAAGTTGCATGAGCCGTATTAGCTGTTGCGCCTCTCCCA	Bn-A01-p17691799
Bn-A01-p17693439	A/C	A01	17693439	+	26684466	3192012	Brassica_A_C_genomic	CTRAGAACSGCTTGATGGAGGTGGTYTTAAGTATAAAGAAACRTAATATTATAGRACATA[T/G]ATAAATATTCACAAGTATTTGGTTATTGCTATTTCAAACAGATATATAAATATGAGTTGT	ACAACTCATATTTATATATCTGTTTGAAATAGCAATAACCAAATACTTGTGAATATTTAT[A/C]TATGTYCTATAATATTAYGTTTCTTTATACTTAARACCACCTCCATCAAGCSGTTCTYAG	Bn-A01-p17693439
Bn-A01-p17714021	A/G	A01	17714021	+	47736307	3192012	Brassica_A_C_genomic	CTCTATTTCTATAAAAGGCAAGTTTTTCTTTCCTTGACCATCATAATCTGAAGTCGTGAA[A/G]ACAGTAAATAAATCTTTTCTCTGAAGTTGGCTAATTTCATCGATCTTTTTTTCCGATTTG	CTCTATTTCTATAAAAGGCAAGTTTTTCTTTCCTTGACCATCATAATCTGAAGTCGTGAA[A/G]ACAGTAAATAAATCTTTTCTCTGAAGTTGGCTAATTTCATCGATCTTTTTTTCCGATTTG	Bn-A01-p17714021
Bn-A01-p17716773	T/G	A01	17716773	-	48654389	3192012	Brassica_A_C_genomic	AAACGGGAAGTATACGTCTGAAGATTTCGTGCGACCTAGTTCCAGATATATCTGTCCATC[T/G]CATCAACTTAATTATTTTTTGTCGACCAACTTCTTTCATAAAAAAACTCATAAGAGAAAA	TTTTCTCTTATGAGTTTTTTTATGAAAGAAGTTGGTCGACAAAAAATAATTAAGTTGATG[A/C]GATGGACAGATATATCTGGAACTAGGTCGCACGAAATCTTCAGACGTATACTTCCCGTTT	Bn-A01-p17716773
Bn-A01-p17717864	T/C	A01	17717864	-	36781328	3192012	Brassica_A_C_genomic	AAACCTAAACCGAAATTCRAACTGAAGTGAAAAATTAYCCGAACTGGTATTGAGTTACAA[A/G]AGATTGTATAACAAAACCCAAATGGGTTATATCCTAACCCGAATGGATATCCGAAGATAA	AAACCTAAACCGAAATTCRAACTGAAGTGAAAAATTAYCCGAACTGGTATTGAGTTACAA[A/G]AGATTGTATAACAAAACCCAAATGGGTTATATCCTAACCCGAATGGATATCCGAAGATAA	Bn-A01-p17717864
Bn-A01-p17728772	A/G	A01	17728772	+	46679466	3192012	Brassica_A_C_genomic	TTAATGGTTGGACTGAACCTACAATGATCAGCGAGGAAAACAAGGTGGTTACTAAACTTC[A/G]CAATCTTTATTGAATCTTATCATTACGAAGAAAACATGTGCATAACGACAAAACTTTACA	TTAATGGTTGGACTGAACCTACAATGATCAGCGAGGAAAACAAGGTGGTTACTAAACTTC[A/G]CAATCTTTATTGAATCTTATCATTACGAAGAAAACATGTGCATAACGACAAAACTTTACA	Bn-A01-p17728772
Bn-A01-p18015323	A/G	A01	18015323	+	12649344	3192012	Brassica_A_C_genomic	RAYCCATCTCTCTTGTTGCTATTAAGATGACTAATGACGTATACCGACTCATACTCATAT[A/G]GAARTATACTAAGGGCAAGACCTCTTRGTTTATCAACAACTAKAGAGTAGAAGAAAGCAA	RAYCCATCTCTCTTGTTGCTATTAAGATGACTAATGACGTATACCGACTCATACTCATAT[A/G]GAARTATACTAAGGGCAAGACCTCTTRGTTTATCAACAACTAKAGAGTAGAAGAAAGCAA	Bn-A01-p18015323
Bn-A01-p18028380	A/G	A01	18028380	+	72711302	3192012	Brassica_A_C_genomic	TCTTATTCCATAGTGATGAAATCAGTTGGCACATTGGAGAGCATTCTACAACGTGATGTT[A/G]TTGTTGATGTACAAAAYTGCTTAAAAMGGCAAGTKTATCCAGAGTGCATTGCGCAAAGCT	TCTTATTCCATAGTGATGAAATCAGTTGGCACATTGGAGAGCATTCTACAACGTGATGTT[A/G]TTGTTGATGTACAAAAYTGCTTAAAAMGGCAAGTKTATCCAGAGTGCATTGCGCAAAGCT	Bn-A01-p18028380
Bn-A01-p18053077	A/G	A01	18053077	+	14699470	3192012	Brassica_A_C_genomic	TGGGCAACCRACAAAAGATCGACAYCAGTATGTCGTTCTAGCTCCTAAACAGCAAYAAAG[T/C]TGTGACAAAAGCAGGTTTATGTACGACAATTATAGCGCACGCAATCTAACTTCATAATWT	AWATTATGAAGTTAGATTGCGTGCGCTATAATTGTCGTACATAAACCTGCTTTTGTCACA[A/G]CTTTRTTGCTGTTTAGGAGCTAGAACGACATACTGRTGTCGATCTTTTGTYGGTTGCCCA	Bn-A01-p18053077
Bn-A01-p18063416	T/C	A01	18063416	-	70708480	3192012	Brassica_A_C_genomic	AATGTATTTTCACAAATACTCATATAATTGACATAGACAATCATTAGATAAAAGATCATG[T/C]TTTAGAAAGAATATATTAAGTGTGAGAATGCCTTACACATTTTTCAAACACAAAACSTTT	AAASGTTTTGTGTTTGAAAAATGTGTAAGGCATTCTCACACTTAATATATTCTTTCTAAA[A/G]CATGATCTTTTATCTAATGATTGTCTATGTCAATTATATGAGTATTTGTGAAAATACATT	Bn-A01-p18063416
Bn-A01-p18078718	T/C	A01	18078718	-	51775388	3192012	Brassica_A_C_genomic	ACTATGTTTCTTATCGTATAAATACAAAATATTCGAGAGTCGTATWTAAATTTCTAATTC[A/G]CGTACACCAAGACTAGTTTTGCCATGGACTTTAGAACAATTAAACTCAAGAKTCCTGTTA	ACTATGTTTCTTATCGTATAAATACAAAATATTCGAGAGTCGTATWTAAATTTCTAATTC[A/G]CGTACACCAAGACTAGTTTTGCCATGGACTTTAGAACAATTAAACTCAAGAKTCCTGTTA	Bn-A01-p18078718
Bn-A01-p18084128	A/G	A01	18084128	+	13760341	3192012	Brassica_A_C_genomic	GTAKACATTAGTTTAGTTTGCATGGTTAGCMATGTGATGGCTAATTCTTCATRTAGTCAG[T/C]AATAATTTTGCCTAAAAATAAACTTACTGAAATTGTAGAGAATTTTTTTGTATGACAGGA	TCCTGTCATACAAAAAAATTCTCTACAATTTCAGTAAGTTTATTTTTAGGCAAAATTATT[A/G]CTGACTAYATGAAGAATTAGCCATCACATKGCTAACCATGCAAACTAAACTAATGTMTAC	Bn-A01-p18084128
Bn-A01-p18091225	A/C	A01	18091225	+	31642317	3192012	Brassica_A_C_genomic	AGTTCAAGTCTTAGTCATTGTTGTTTRTTGTCTTAAGCTTAAGTTTATGTTCTCTAAGTA[T/G]TTCAAGTTCAAGTCTAGTTTAGGTTCAACTCTATGAAGTTGTTGGTTGTTATATTTGTAC	GTACAAATATAACAACCAACAACTTCATAGAGTTGAACCTAAACTAGACTTGAACTTGAA[A/C]TACTTAGAGAACATAAACTTAAGCTTAAGACAAYAAACAACAATGACTAAGACTTGAACT	Bn-A01-p18091225
Bn-A01-p18091997	A/G	A01	18091997	+	15607502	3192012	Brassica_A_C_genomic	CTATCATTCTCTCCAAATTTTATTCACAACTAAATCCAAATTTTATTCACAAACTTCTCK[T/C]CTTCTCACAAACTCATCACAAAAGCACTTTGCTCATTTTCATTACACATATGGCATCTTC	GAAGATGCCATATGTGTAATGAAAATGAGCAAAGTGCTTTTGTGATGAGTTTGTGAGAAG[A/G]MGAGAAGTTTGTGAATAAAATTTGGATTTAGTTGTGAATAAAATTTGGAGAGAATGATAG	Bn-A01-p18091997
Bn-A01-p18096974	T/G	A01	18096974	-	18758415	4022012	Brassica_A_C_genomic	ATATGCTCCATTCAAAAGTGTAATGTACGTTAGAAATATTGACCATAATACACGTTAGAAAGATTTTCCCAAGAGCAAACAAAAGNNNNNAAAAGGACAACACATTCATTCTTGGTGTGTACTCTCTARTAGGGGAAACTTTCAAAACAT[A/C]CTAGTATTTTTTAGCAAAACAACTTGTTTTTATCTTTTTGCCATGGTTTCTTTTGTTTTAGGTACAAAAGTGTAACCTTCATTCATTTTCAATGAAATTTAACATTCTTAGCAAAACAACAACTTGTGTCCATTAGGAACTAGCAAACCA	ATATGCTCCATTCAAAAGTGTAATGTACGTTAGAAATATTGACCATAATACACGTTAGAAAGATTTTCCCAAGAGCAAACAAAAGNNNNNAAAAGGACAACACATTCATTCTTGGTGTGTACTCTCTARTAGGGGAAACTTTCAAAACAT[A/C]CTAGTATTTTTTAGCAAAACAACTTGTTTTTATCTTTTTGCCATGGTTTCTTTTGTTTTAGGTACAAAAGTGTAACCTTCATTCATTTTCAATGAAATTTAACATTCTTAGCAAAACAACAACTTGTGTCCATTAGGAACTAGCAAACCA	Bn-A01-p18096974
Bn-A01-p18100900	T/G	A01	18100900	-	59746381	3192012	Brassica_A_C_genomic	TGTTAAGTATAAGTTSTTAATAGAAGATACTATGTCGKTTTGTGTGAGCTGCAAAAAGTC[A/C]TGAAAACAAAAACACATCGTCTAGCTCTACTTCTATCCAATTTTGGCATGATCAAATTRG	TGTTAAGTATAAGTTSTTAATAGAAGATACTATGTCGKTTTGTGTGAGCTGCAAAAAGTC[A/C]TGAAAACAAAAACACATCGTCTAGCTCTACTTCTATCCAATTTTGGCATGATCAAATTRG	Bn-A01-p18100900
Bn-A01-p18178802	T/G	A01	18178802	-	32706327	3192012	Brassica_A_C_genomic	CAGCGCGGTTCAGGTTCTGTCGKAACTGTGGTGGTTTGAAGCATCTTAAAAAGTCTTGTA[A/C]ACTCGTTTGGGTTGATGTTCCTGACCCTAATGAGCGTGCTCTCTCCCCACCGCCTCCRGA	CAGCGCGGTTCAGGTTCTGTCGKAACTGTGGTGGTTTGAAGCATCTTAAAAAGTCTTGTA[A/C]ACTCGTTTGGGTTGATGTTCCTGACCCTAATGAGCGTGCTCTCTCCCCACCGCCTCCRGA	Bn-A01-p18178802
Bn-A01-p18230629	A/G	A01	18230629	+	50604331	3192012	Brassica_A_C_genomic	YTACAGAGAAAATTTTAATAGTGATAAATAGGATAGTAATTTGTATATGTTAAGGTTTCT[A/G]CAACCKTAACATCCATAATTCCCCAAATCGTGTTCTTACATTTTAAAGAACTTYAMGATK	YTACAGAGAAAATTTTAATAGTGATAAATAGGATAGTAATTTGTATATGTTAAGGTTTCT[A/G]CAACCKTAACATCCATAATTCCCCAAATCGTGTTCTTACATTTTAAAGAACTTYAMGATK	Bn-A01-p18230629
Bn-A01-p18266537	A/G	A01	18266537	+	40787304	3192012	Brassica_A_C_genomic	CTTTACGTTTTGAACCGTTATACGGGTTTAAACATTTTCTACCCAATAACCATTAGAATA[A/G]RTGAAACATTTGTTAGAAAAGAAATTGCCGCAKGACTTTTTMATTTATTTTCATAAAAAT	CTTTACGTTTTGAACCGTTATACGGGTTTAAACATTTTCTACCCAATAACCATTAGAATA[A/G]RTGAAACATTTGTTAGAAAAGAAATTGCCGCAKGACTTTTTMATTTATTTTCATAAAAAT	Bn-A01-p18266537
Bn-A01-p18306617	A/G	A01	18306617	+	49621478	3192012	Brassica_A_C_genomic	RGTGGAAGAAGCCATCCATGAACCAGCCCACCTATGTCGGTTCCTCTTACAGATAGAATA[A/G]TTATTTTCATCGTCTACCATCTTTCGATAAATAATGTGTTATATTGTACTATTCTATTTA	RGTGGAAGAAGCCATCCATGAACCAGCCCACCTATGTCGGTTCCTCTTACAGATAGAATA[A/G]TTATTTTCATCGTCTACCATCTTTCGATAAATAATGTGTTATATTGTACTATTCTATTTA	Bn-A01-p18306617
Bn-A01-p18327940	T/C	A01	18327940	-	31609419	3192012	Brassica_A_C_genomic	TCGTTGCCCGCGAAGTCATAGATCAAGATCACCGTTAAGATATAACAGTCGATCAACTTA[T/C]GAGGGGAGAAGGCGGTCATATAGAGATTCCARKGATATTTMTGAAAGTAKGMGATACKGT	ACMGTATCKCMTACTTTCAKAAATATCMYTGGAATCTCTATATGACCGCCTTCTCCCCTC[A/G]TAAGTTGATCGACTGTTATATCTTAACGGTGATCTTGATCTATGACTTCGCGGGCAACGA	Bn-A01-p18327940
Bn-A01-p18329609	T/C	A01	18329609	-	36668510	3192012	Brassica_A_C_genomic	AGAGGGAGAGTTCAAGAGATAAAATATCTAAACGTCATAAAAGATTGCGGTCAGCTTCTC[T/C]TGGAGACGACAATGGAAAAGGTGATAGGTCACCATCTCCTRTTAGTTCTGAATGATTAGC	GCTAATCATTCAGAACTAAYAGGAGATGGTGACCTATCACCTTTTCCATTGTCGTCTCCA[A/G]GAGAAGCTGACCGCAATCTTTTATGACGTTTAGATATTTTATCTCTTGAACTCTCCCTCT	Bn-A01-p18329609
Bn-A01-p18329689	A/G	A01	18329689	+	58654459	3192012	Brassica_A_C_genomic	GGTGATAGGTCACCATCTCCTRTTAGTTCTGAATGATTAGCTGTTTAGATAGTAGACTGG[T/C]CTTTTCTCCAATTCAGACGCTCTCCTTCTCTATTTTTATTCTCAATGCCACTTTCGATAA	TTATCGAAAGTGGCATTGAGAATAAAAATAGAGAAGGAGAGCGTCTGAATTGGAGAAAAG[A/G]CCAGTCTACTATCTAAACAGCTAATCATTCAGAACTAAYAGGAGATGGTGACCTATCACC	Bn-A01-p18329689
Bn-A01-p18329796	T/C	A01	18329796	-	70748468	3192012	Brassica_A_C_genomic	GCCACTTTCGATAAACTGCTCAAGCTTTACAAAAATTGTTTCTGCTTCACTTTAATCTTC[A/G]CCCAAGATAAAATAAGTGTTTCTCGGTTTCTTAGATTAGTGATGAATTAGAAGCTAAAAA	GCCACTTTCGATAAACTGCTCAAGCTTTACAAAAATTGTTTCTGCTTCACTTTAATCTTC[A/G]CCCAAGATAAAATAAGTGTTTCTCGGTTTCTTAGATTAGTGATGAATTAGAAGCTAAAAA	Bn-A01-p18329796
Bn-A01-p18330598	T/C	A01	18330598	-	22765326	4022012	Brassica_A_C_genomic	AAAAAACTATTTTTTTGCAGATTTTATAATTTTRTAAGAAGTATTGATGACATGTAATTAAAATATAATGTTTCAGATGCTTAACAGAGCATGAAATATC[A/G]GTACTCAATTAGCGAAAGAACACATACTGACATGCATCGATGCACGCCAATGAAAAGTAAAATATAAGKTTACTTTGGTTTTATTGCTGTAGATGATCCG	AAAAAACTATTTTTTTGCAGATTTTATAATTTTRTAAGAAGTATTGATGACATGTAATTAAAATATAATGTTTCAGATGCTTAACAGAGCATGAAATATC[A/G]GTACTCAATTAGCGAAAGAACACATACTGACATGCATCGATGCACGCCAATGAAAAGTAAAATATAAGKTTACTTTGGTTTTATTGCTGTAGATGATCCG	Bn-A01-p18330598
Bn-A01-p18367467	T/G	A01	18367467	-	14631488	3192012	Brassica_A_C_genomic	AGTGACAGAGGGTAAAAACACCTGGATCTTGCTAGGATGATAGAGTGTGTTTTTGTTTGC[T/G]CTAGTTTATGTTTTAACCATTCAAGTATGKGTGGYCGTGTGTATTTKCTTTTTGCAGCAA	TTGCTGCAAAAAGMAAATACACACGRCCACMCATACTTGAATGGTTAAAACATAAACTAG[A/C]GCAAACAAAAACACACTCTATCATCCTAGCAAGATCCAGGTGTTTTTACCCTCTGTCACT	Bn-A01-p18367467
Bn-A01-p18391341	A/G	A01	18391341	+	46738328	3192012	Brassica_A_C_genomic	RTATCAATTTCCAGCCCARTCTATGCTCTCCTTTCTCCATCTTTATTTTTTATAATACTT[T/C]CCTAACCATAAATATTCCCTAAAAGATCGGACTCGTTTTATACCATCTTTAGTAAWTTAT	ATAAWTTACTAAAGATGGTATAAAACGAGTCCGATCTTTTAGGGAATATTTATGGTTAGG[A/G]AAGTATTATAAAAAATAAAGATGGAGAAAGGAGAGCATAGAYTGGGCTGGAAATTGATAY	Bn-A01-p18391341
Bn-A01-p18914107	A/C	A01	18914107	+	59602483	4022012	Brassica_A_C_genomic	AAGAAATCTTTGTATGGTTTGAAACAGTCTCCTAGACAGTGGAATCAAAGGTTTGATGAGTTTATGAAGAGACAAGGCTACACTCAGAGTATTCATGATC[A/C]KTGTGTCTATTTCAAAGGAAARACATTAGAAGAGAAAGTGTTCTTACTGCTCTACGTGGATGATATGCTAGTGGCRTCAAAAGATATGAAGAAGATTCAG	AAGAAATCTTTGTATGGTTTGAAACAGTCTCCTAGACAGTGGAATCAAAGGTTTGATGAGTTTATGAAGAGACAAGGCTACACTCAGAGTATTCATGATC[A/C]KTGTGTCTATTTCAAAGGAAARACATTAGAAGAGAAAGTGTTCTTACTGCTCTACGTGGATGATATGCTAGTGGCRTCAAAAGATATGAAGAAGATTCAG	Bn-A01-p18914107
Bn-A01-p19355180	T/C	A01	19355180	-	35698497	4022012	Brassica_A_C_genomic	[A/G]GTATGTAGTTTGATATGGTCATGTCCAGCAGACAGTGTCCTTCACTTTTCGGCTTATTCTGTTCTTTCATTTTGTCGCAATCACCATTTGCTTCA	[A/G]GTATGTAGTTTGATATGGTCATGTCCAGCAGACAGTGTCCTTCACTTTTCGGCTTATTCTGTTCTTTCATTTTGTCGCAATCACCATTTGCTTCA	Bn-A01-p19355180
Bn-A01-p19447794	T/C	A01	19447794	-	55797487	3192012	Brassica_A_C_genomic	CACTTGCRTATCGAGCAGTTCCTGTTAGATTCTTATTCTCCCTGTGAAATTTCCAATCAA[T/C]TCTTATGAAGAAACCCAATGAAGGAAGAAAGGAAATATTGTTAGATCCCACACCTGTATG	CATACAGGTGTGGGATCTAACAATATTTCCTTTCTTCCTTCATTGGGTTTCTTCATAAGA[A/G]TTGATTGGAAATTTCACAGGGAGAATAAGAATCTAACAGGAACTGCTCGATAYGCAAGTG	Bn-A01-p19447794
Bn-A01-p19512499	A/G	A01	19512499	+	63771503	3192012	Brassica_A_C_genomic	CCTGAGGCAAAAGAAAGAGTTTTCTTAAAGGCTTACTTACTTCTCACAAGCTCCTTTCCT[A/G]TACTTATCTGCCTGGAAYGTTTTGGCTCCTCTATCGTACCACGACTTTGTATAGTTTGGA	CCTGAGGCAAAAGAAAGAGTTTTCTTAAAGGCTTACTTACTTCTCACAAGCTCCTTTCCT[A/G]TACTTATCTGCCTGGAAYGTTTTGGCTCCTCTATCGTACCACGACTTTGTATAGTTTGGA	Bn-A01-p19512499
Bn-A01-p19525594	A/C	A01	19525594	+	66800482	3192012	Brassica_A_C_genomic	TCGCAATAGTACGTAGGGAGTGATAGATCATTGATTCGTAGAACAAGATTGGGTTTGGTG[A/C]TATTGTCCTGTCACGAAATARTCACGGATATTATATAGAACAGGACCATTWTYCCACAAK	TCGCAATAGTACGTAGGGAGTGATAGATCATTGATTCGTAGAACAAGATTGGGTTTGGTG[A/C]TATTGTCCTGTCACGAAATARTCACGGATATTATATAGAACAGGACCATTWTYCCACAAK	Bn-A01-p19525594
Bn-A01-p19764240	T/C	A01	19764240	-	61655334	3192012	Brassica_A_C_genomic	GCAAACMCAATGCCCAAATTCTACCATGAAGGGACTCSTCCMAAGGTTGAACTTAAGAAG[A/G]TAACACACAAGGTTCTCTTTCTCTATAAACATTCATAAAATAAAAGATTATTCGTAAACT	GCAAACMCAATGCCCAAATTCTACCATGAAGGGACTCSTCCMAAGGTTGAACTTAAGAAG[A/G]TAACACACAAGGTTCTCTTTCTCTATAAACATTCATAAAATAAAAGATTATTCGTAAACT	Bn-A01-p19764240
Bn-A01-p19803988	A/G	A01	19803988	+	37785463	3192012	Brassica_A_C_genomic	TCTTCTTTTTATATCTTTTTAATTTAATTATTAGATACTTTATGAGACACCAACACGGAT[A/G]CCATTAAAGATATTGATCTWACATAATTACAAARAAAATTTGATAATAACAAACCAAACA	TCTTCTTTTTATATCTTTTTAATTTAATTATTAGATACTTTATGAGACACCAACACGGAT[A/G]CCATTAAAGATATTGATCTWACATAATTACAAARAAAATTTGATAATAACAAACCAAACA	Bn-A01-p19803988
Bn-A01-p19813138	A/G	A01	19813138	+	23614310	3192012	Brassica_A_C_genomic	ATTAAGATCTATGTGTTTCCTTTCTTATCAATTGTTCTTAATGCTAGATTAGTTTTGATA[T/C]CCCTAATCTAGATCTTTGGACACTTCATGCCTGGAAGGTATTTGATGAAATGTCTGAATC	GATTCAGACATTTCATCAAATACCTTCCAGGCATGAAGTGTCCAAAGATCTAGATTAGGG[A/G]TATCAAAACTAATCTAGCATTAAGAACAATTGATAAGAAAGGAAACACATAGATCTTAAT	Bn-A01-p19813138
Bn-A01-p19961176	T/G	A01	19961176	-	53602466	3192012	Brassica_A_C_genomic	GATGGKTGGTGAARTCTGTTCCTGTACCGGAGAAGCACTTCTTTAGCTACCTGAAATGGA[A/C]GAAGAGATCTTGAGAAGCAAGCTCTAAAATTGTTTTGTAAATGTTTGGTTTTTTAATTAT	GATGGKTGGTGAARTCTGTTCCTGTACCGGAGAAGCACTTCTTTAGCTACCTGAAATGGA[A/C]GAAGAGATCTTGAGAAGCAAGCTCTAAAATTGTTTTGTAAATGTTTGGTTTTTTAATTAT	Bn-A01-p19961176
Bn-A01-p19993388	A/T	A01	19993388	+	18751415	4022012	Brassica_A_C_genomic	CACCGGGTCCAAGTGTTCTAAAGAAAACAGAGGAACATCAATTAGTAAGAGCTAACACAAAAACTAGTAGCAACTCAATGCAAAGAAGCAAACGCTGAAA[A/T]GGTTAATAATAAAGAATGAATGTAACAAACCGTCTTTGGCTAAGTCATGCTCGTTGGGGATATGACCAACATGAATGTAGAAGGAGACAGTCTCAGGAGT	CACCGGGTCCAAGTGTTCTAAAGAAAACAGAGGAACATCAATTAGTAAGAGCTAACACAAAAACTAGTAGCAACTCAATGCAAAGAAGCAAACGCTGAAA[A/T]GGTTAATAATAAAGAATGAATGTAACAAACCGTCTTTGGCTAAGTCATGCTCGTTGGGGATATGACCAACATGAATGTAGAAGGAGACAGTCTCAGGAGT	Bn-A01-p19993388
Bn-A01-p20167230	A/G	A01	20167230	+	36801404	3192012	Brassica_A_C_genomic	AATTAATATTAATACTACTAATTCCATTCTCACCATAATTCTCATTATATCCAAGAAAAC[A/G]YAGTATTTGGCGGGGTAAAATCCTACATTTACWAAATAATTCAACATAATATCATTACGS	AATTAATATTAATACTACTAATTCCATTCTCACCATAATTCTCATTATATCCAAGAAAAC[A/G]YAGTATTTGGCGGGGTAAAATCCTACATTTACWAAATAATTCAACATAATATCATTACGS	Bn-A01-p20167230
Bn-A01-p20181046	T/G	A01	20181046	-	19719343	3192012	Brassica_A_C_genomic	GGTTAACATGACACAGGTTTTGCACTCAATAATTTTCATATATAGATCCCACGTTTTGAT[T/G]GATCAGYYACTAATCTAATTGGGTCGTGTAAATATGCAGGGGTCATTGTTCCTTCCTCAA	TTGAGGAAGGAACAATGACCCCTGCATATTTACACGACCCAATTAGATTAGTRRCTGATC[A/C]ATCAAAACGTGGGATCTATATATGAAAATTATTGAGTGCAAAACCTGTGTCATGTTAACC	Bn-A01-p20181046
Bn-A01-p20196813	A/G	A01	20196813	+	34605382	3192012	Brassica_A_C_genomic	TGTAATAAATTARTAAAATTAATGGTGCGAATTTSGGAAACTGCAYGAAGTTAAAAGCTT[T/C]GAGTGGTTTTCATCTTAATTTCCTCACCCACTGATTTCCATTGTACCTCCCTCTCTATAT	ATATAGAGAGGGAGGTACAATGGAAATCAGTGGGTGAGGAAATTAAGATGAAAACCACTC[A/G]AAGCTTTTAACTTCRTGCAGTTTCCSAAATTCGCACCATTAATTTTAYTAATTTATTACA	Bn-A01-p20196813
Bn-A01-p20207440	T/C	A01	20207440	-	55685336	3192012	Brassica_A_C_genomic	TGACTAGAATCCTCATCTATGATACCCCCTATCTAAGCCGGCCCTGGCTTTGATGCCAAC[T/C]AATTTCTTGGAGATTAGCATGGCAATTTTTCTTATAAAGATTGAGGAAAAACTTGTCMGA	TCKGACAAGTTTTTCCTCAATCTTTATAAGAAAAATTGCCATGCTAATCTCCAAGAAATT[A/G]GTTGGCATCAAAGCCAGGGCCGGCTTAGATAGGGGGTATCATAGATGAGGATTCTAGTCA	Bn-A01-p20207440
Bn-A01-p20211387	A/G	A01	20211387	+	47606370	3192012	Brassica_A_C_genomic	TTYGATCCCAAAGGAAGAATAAGGGTTTTGTATCTCCCAAGGAAGACCAGAACAACCCAA[A/G]GGGAAGAGAGCTATCTAAGGAGAAATTAGGRTTTTGAGTTTTTCACACTTGTGGATGAAC	TTYGATCCCAAAGGAAGAATAAGGGTTTTGTATCTCCCAAGGAAGACCAGAACAACCCAA[A/G]GGGAAGAGAGCTATCTAAGGAGAAATTAGGRTTTTGAGTTTTTCACACTTGTGGATGAAC	Bn-A01-p20211387
Bn-A01-p20240168	T/C	A01	20240168	-	42803385	3192012	Brassica_A_C_genomic	TAAATTAAACTTATTTTAGAATCTAAACTTCAATTTATCAGGATCATCTGAAATATTTTG[T/C]TTTTAAGTTTAGACTTCARTTTTTCAATTTCAGAAAATATGYCAATGACTATGTCAACAC	GTGTTGACATAGTCATTGRCATATTTTCTGAAATTGAAAAAYTGAAGTCTAAACTTAAAA[A/G]CAAAATATTTCAGATGATCCTGATAAATTGAAGTTTAGATTCTAAAATAAGTTTAATTTA	Bn-A01-p20240168
Bn-A01-p20240780	T/C	A01	20240780	-	34681383	3192012	Brassica_A_C_genomic	TCGATCATTGTAAGTACGTGAGCTATGTTACATATAGACGTTAGACTATATATGGASTAG[A/G]TATGCTGCTTAAATCAAATTAGATTAAGTAATCATCTGAGACGAGACACTGARTAAAKTG	TCGATCATTGTAAGTACGTGAGCTATGTTACATATAGACGTTAGACTATATATGGASTAG[A/G]TATGCTGCTTAAATCAAATTAGATTAAGTAATCATCTGAGACGAGACACTGARTAAAKTG	Bn-A01-p20240780
Bn-A01-p20246840	A/C	A01	20246840	+	57626387	3192012	Brassica_A_C_genomic	TTATAAAATAATACTTATATGGAATTAACGAAATGTTCTTTACCTGGTATTTAATGCATC[A/C]TGTTCTTAAGGTAAATGCATTTTTATCACAATTTAAAGATAGAATCAAGAAAGTTTTGAA	TTATAAAATAATACTTATATGGAATTAACGAAATGTTCTTTACCTGGTATTTAATGCATC[A/C]TGTTCTTAAGGTAAATGCATTTTTATCACAATTTAAAGATAGAATCAAGAAAGTTTTGAA	Bn-A01-p20246840
Bn-A01-p20248379	A/G	A01	20248379	+	65661374	3192012	Brassica_A_C_genomic	TGTAACGTTCCGATTATCCTTGGCTAATGGATATGATTATCTATATCCGTTCATTCAGTC[T/C]GTGGGTCCTATTCGTGCAACACATGAGCTAGATTTTTGGAGGTTCGAAAGTATTATTTGC	GCAAATAATACTTTCGAACCTCCAAAAATCTAGCTCATGTGTTGCACGAATAGGACCCAC[A/G]GACTGAATGAACGGATATAGATAATCATATCCATTAGCCAAGGATAATCGGAACGTTACA	Bn-A01-p20248379
Bn-A01-p20259868	T/C	A01	20259868	-	43703325	3192012	Brassica_A_C_genomic	TAAATGGCTAWTATGGTTAAARATAAATATTTATAATTTTAGTGACTAATTCTATATTTT[A/G]TACATTTGTTAAATAAAAATTTTGGAGTTTTTGCCGGTTAATTATAGAATGACACMCRCA	TAAATGGCTAWTATGGTTAAARATAAATATTTATAATTTTAGTGACTAATTCTATATTTT[A/G]TACATTTGTTAAATAAAAATTTTGGAGTTTTTGCCGGTTAATTATAGAATGACACMCRCA	Bn-A01-p20259868
Bn-A01-p20431228	A/G	A01	20431228	+	44801501	4022012	Brassica_A_C_genomic	ATATGAAGGAAGGAAGGGAGATTAAATTGTTTTTTTTTTTAATTTGTCCAGCTGTTGTGGATTCAACCGGTTCTGATTCTGAACCAAAATAATTAAAAAATCAATAACCAAACTAAACCGAAACCTGAACCAAGCTCGACAAAAGACTTC[A/G]TTTTTATGCCTTTTTGTCATCTTATGGCTTTTCTTTTGTTTGAAAATAAAACCAAAGCTAAATAATTAAGATAAAAACTAGAATTAAATGATAACGAGWGCTAAATGGTTTGTTGTAGATCTTCATGAAGAGTTCTTGGTGATAATTACA	ATATGAAGGAAGGAAGGGAGATTAAATTGTTTTTTTTTTTAATTTGTCCAGCTGTTGTGGATTCAACCGGTTCTGATTCTGAACCAAAATAATTAAAAAATCAATAACCAAACTAAACCGAAACCTGAACCAAGCTCGACAAAAGACTTC[A/G]TTTTTATGCCTTTTTGTCATCTTATGGCTTTTCTTTTGTTTGAAAATAAAACCAAAGCTAAATAATTAAGATAAAAACTAGAATTAAATGATAACGAGWGCTAAATGGTTTGTTGTAGATCTTCATGAAGAGTTCTTGGTGATAATTACA	Bn-A01-p20431228
Bn-A01-p20679722	T/G	A01	20679722	-	68660351	4022012	Brassica_A_C_genomic	GCGAGAAAG[A/C]CCATTCTTTTGCTTGTTGCAAAGCCTTGGTCTTCATAGTGTGCTTGCCTTGTCTTTGGCTTGGCTGGGGCTCCGGTTTCTTGTTCC	GCGAGAAAG[A/C]CCATTCTTTTGCTTGTTGCAAAGCCTTGGTCTTCATAGTGTGCTTGCCTTGTCTTTGGCTTGGCTGGGGCTCCGGTTTCTTGTTCC	Bn-A01-p20679722
Bn-A01-p20753932	A/C	A01	20753932	+	48703324	3192012	Brassica_A_C_genomic	TTTCGACTGGTGACATGTAGTGTTAGAGTTGAGTGACAATAAAATTTACAATTTGATGTA[A/C]CTTGGAGTAAAAAATATGTRATAAAAACTGTAGATTTATGTAAKGAGTSCGCTGTAAAAA	TTTCGACTGGTGACATGTAGTGTTAGAGTTGAGTGACAATAAAATTTACAATTTGATGTA[A/C]CTTGGAGTAAAAAATATGTRATAAAAACTGTAGATTTATGTAAKGAGTSCGCTGTAAAAA	Bn-A01-p20753932
Bn-A01-p20761933	T/G	A01	20761933	-	52691415	4022012	Brassica_A_C_genomic	CACTACTGAAAGNNNNNNNNGTGAACGCAAACTCAATTTGAGCTTACTCTATAAAATTAGCAATTTGACTTTTCTTTAGTAATGTATTTATTACTCTATAAAATAAGCAATTCCACTCATAACATAACATCAGTAGCTACGTGATCGCCC[T/G]GCAGCATAAAAGTAATTATCAATGCGAATCAATGCAAAGTTGACATTCTCTTGACATGTAATACGGAATTTCTCTTCWTGCATCATCACAAGTTACAATATGCATATTGATCTCTATACTGAAGTACACTATATCTTACTTAGATTTTTC	GAAAAATCTAAGTAAGATATAGTGTACTTCAGTATAGAGATCAATATGCATATTGTAACTTGTGATGATGCAWGAAGAGAAATTCCGTATTACATGTCAAGAGAATGTCAACTTTGCATTGATTCGCATTGATAATTACTTTTATGCTGC[A/C]GGGCGATCACGTAGCTACTGATGTTATGTTATGAGTGGAATTGCTTATTTTATAGAGTAATAAATACATTACTAAAGAAAAGTCAAATTGCTAATTTTATAGAGTAAGCTCAAATTGAGTTTGCGTTCACNNNNNNNNCTTTCAGTAGTG	Bn-A01-p20761933
Bn-A01-p20836664	T/G	A01	20836664	-	63603439	3192012	Brassica_A_C_genomic	AGCAATAATATGGTGAAAAGAATAGATTTCAACGTATCTGTTTTCTGGTGTCAGTWACTA[A/C]AAACAAGAAGATAGTTTTGCCAAAAAATAATAAATAAAACTACGGGTTAATTTGCTCAGT	AGCAATAATATGGTGAAAAGAATAGATTTCAACGTATCTGTTTTCTGGTGTCAGTWACTA[A/C]AAACAAGAAGATAGTTTTGCCAAAAAATAATAAATAAAACTACGGGTTAATTTGCTCAGT	Bn-A01-p20836664
Bn-A01-p20866022	T/C	A01	20866022	-	30733452	3192012	Brassica_A_C_genomic	TCTTTTCTCTTCRTATCTTTCTCTACCCTCTTAATACAAATCTAAAAWWTTTCCAATATA[A/G]TTACTCATCAAACTAACCCAACTAAAATCCACCAATCCCTCTGGTAAACAAAAAAAAAAG	TCTTTTCTCTTCRTATCTTTCTCTACCCTCTTAATACAAATCTAAAAWWTTTCCAATATA[A/G]TTACTCATCAAACTAACCCAACTAAAATCCACCAATCCCTCTGGTAAACAAAAAAAAAAG	Bn-A01-p20866022
Bn-A01-p20988977	A/G	A01	20988977	+	33796334	3192012	Brassica_A_C_genomic	AACCAAACTAATTTCAGTAAAAAGTTTCTTAGAACCGAATTAACAAAACCAAATCAAACC[A/G]AACCAACTTTTAACTGAAATATTCACCTTTACCATCTGATCGACATYTAATCTGGATTGG	AACCAAACTAATTTCAGTAAAAAGTTTCTTAGAACCGAATTAACAAAACCAAATCAAACC[A/G]AACCAACTTTTAACTGAAATATTCACCTTTACCATCTGATCGACATYTAATCTGGATTGG	Bn-A01-p20988977
Bn-A01-p21079909	A/G	A01	21079909	+	46632385	3192012	Brassica_A_C_genomic	TACCAAAATTCTTRCAAACGAAAATTGTGTTTCATCAAAAATCTGTAAATYAAACTGATG[T/C]TTCATCAAAACTTGCTACTTGTTTTAGATTCAAATGTGTGCTCATGTTCATCGGCTTTGT	ACAAAGCCGATGAACATGAGCACACATTTGAATCTAAAACAAGTAGCAAGTTTTGATGAA[A/G]CATCAGTTTRATTTACAGATTTTTGATGAAACACAATTTTCGTTTGYAAGAATTTTGGTA	Bn-A01-p21079909
Bn-A01-p21393260	T/C	A01	21393260	-	60643370	4022012	Brassica_A_C_genomic	CTGTTGAAAACTATATATWAGCCTCCCAAGTATTAGAGGTTTTGTACAGAACAGTGTTAAGATTATAAAGGAGAAGACTAGCCAACTACAAATTTGGTCTATGCATCAAGGAAAAAATTGTTCATTCATGACATTATCCACAAAGCTTTT[A/G]TTGATCATCAGCAATGGAAGGAGGCCAAATCTTTAAATGACAAATCAGGGGAACAATATCAAAGAAAGTTTAATCGCTCTCTTACTTTGCCTCTTATGGACAGAGATAATGTTTACTTACTGTTACACAGATGGGTCATGGATTGATGAG	CTGTTGAAAACTATATATWAGCCTCCCAAGTATTAGAGGTTTTGTACAGAACAGTGTTAAGATTATAAAGGAGAAGACTAGCCAACTACAAATTTGGTCTATGCATCAAGGAAAAAATTGTTCATTCATGACATTATCCACAAAGCTTTT[A/G]TTGATCATCAGCAATGGAAGGAGGCCAAATCTTTAAATGACAAATCAGGGGAACAATATCAAAGAAAGTTTAATCGCTCTCTTACTTTGCCTCTTATGGACAGAGATAATGTTTACTTACTGTTACACAGATGGGTCATGGATTGATGAG	Bn-A01-p21393260
Bn-A01-p21444041	A/G	A01	21444041	+	70785355	3192012	Brassica_A_C_genomic	CAAACAGGTGTTTGCTCTGCTGTCTGATTCCTTAATCTTTTCATGGATTCTAAAATATGW[T/C]TGTGTGTTTTTATTGCAGGCTGTGTCACTTAGAGAAATTGAAGACATTGCATCTTTAGAG	CTCTAAAGATGCAATGTCTTCAATTTCTCTAAGTGACACAGCCTGCAATAAAAACACACA[A/G]WCATATTTTAGAATCCATGAAAAGATTAAGGAATCAGACAGCAGAGCAAACACCTGTTTG	Bn-A01-p21444041
Bn-A01-p21479969	T/C	A01	21479969	-	63759405	3192012	Brassica_A_C_genomic	GAATAAGTGATATATCGAAAAGTGATTCACTATATTATGCGAATGAAACCAAAATACAAA[A/G]TAAAGATCATGTAGATTTCAGTGTAAACAAGCAGCTCTTTTAAACCTCTCAAAGACCATC	GAATAAGTGATATATCGAAAAGTGATTCACTATATTATGCGAATGAAACCAAAATACAAA[A/G]TAAAGATCATGTAGATTTCAGTGTAAACAAGCAGCTCTTTTAAACCTCTCAAAGACCATC	Bn-A01-p21479969
Bn-A01-p21484088	A/G	A01	21484088	+	24776364	3192012	Brassica_A_C_genomic	TTCAAAGAGAGAGGTAATGGGGAGCTTCTGTAAAGCTCACTATATCCAAGCATGTTGCTA[A/G]TACGAACCTCCAATTGTTTKATCGCAAAGAAGAAWATTCCATCTAAATGACACAACAAGC	TTCAAAGAGAGAGGTAATGGGGAGCTTCTGTAAAGCTCACTATATCCAAGCATGTTGCTA[A/G]TACGAACCTCCAATTGTTTKATCGCAAAGAAGAAWATTCCATCTAAATGACACAACAAGC	Bn-A01-p21484088
Bn-A01-p21484875	T/C	A01	21484875	-	23671359	3192012	Brassica_A_C_genomic	TAAAGAATGTTATTTTGACATTCTTCAYACAAATTAAGAAAATGATTGAACTYCATATAT[A/G]CAGCTCTGAGGTTTGGTGCTGGAAGCAGAGAATGAAAGCAGGGAAAAGCAGTGCAGAAAA	TAAAGAATGTTATTTTGACATTCTTCAYACAAATTAAGAAAATGATTGAACTYCATATAT[A/G]CAGCTCTGAGGTTTGGTGCTGGAAGCAGAGAATGAAAGCAGGGAAAAGCAGTGCAGAAAA	Bn-A01-p21484875
Bn-A01-p21499792	T/C	A01	21499792	-	68710471	3192012	Brassica_A_C_genomic	TGTCTAGMGAATTTCCGAACAAAGGTTTATGCATTCATGCATGTAATGTRGGCGACRAAT[A/G]AAAAGATAAGATACTCATATAAAAGTATACGCATGTAAACGTGATTGTTGACAAAAGCCA	TGTCTAGMGAATTTCCGAACAAAGGTTTATGCATTCATGCATGTAATGTRGGCGACRAAT[A/G]AAAAGATAAGATACTCATATAAAAGTATACGCATGTAAACGTGATTGTTGACAAAAGCCA	Bn-A01-p21499792
Bn-A01-p21500509	T/C	A01	21500509	-	52763457	3192012	Brassica_A_C_genomic	ATAAATCAAAGAAYAACAATATTGAGATTTACAAGATGATTCATTCATCTGWTTGAAGAG[A/G]AATATAAATCAGTGAAGCTTATTTGTTTGGTGGACTTTATCTTGAGTTAGTCTTACTTTA	ATAAATCAAAGAAYAACAATATTGAGATTTACAAGATGATTCATTCATCTGWTTGAAGAG[A/G]AATATAAATCAGTGAAGCTTATTTGTTTGGTGGACTTTATCTTGAGTTAGTCTTACTTTA	Bn-A01-p21500509
Bn-A01-p21500631	T/G	A01	21500631	-	48726486	3192012	Brassica_A_C_genomic	TCCAATAAGAATCCGGTTTAGAGAGTGTAATATAGGTTATTCTTAAACCGATGAGGCTTT[T/G]CTGGAAGATAGAAGATAGTACTATCATTATATAAACTCAGAAAATAATCTTCTACACTTG	CAAGTGTAGAAGATTATTTTCTGAGTTTATATAATGATAGTACTATCTTCTATCTTCCAG[A/C]AAAGCCTCATCGGTTTAAGAATAACCTATATTACACTCTCTAAACCGGATTCTTATTGGA	Bn-A01-p21500631
Bn-A01-p21512266	A/G	A01	21512266	+	47719373	3192012	Brassica_A_C_genomic	AAAAAAAAATTAGAAGAGTTGTTTGTGAAACCTTGTAGTYTGRTATGTATCAYCTCTGAT[T/C]TATGAGTATCTCATCCTCAAGTAATGTGATATATCTACTTAACATCTCATTATATTGATG	CATCAATATAATGAGATGTTAAGTAGATATATCACATTACTTGAGGATGAGATACTCATA[A/G]ATCAGAGRTGATACATAYCARACTACAAGGTTTCACAAACAACTCTTCTAATTTTTTTTT	Bn-A01-p21512266
Bn-A01-p21512514	T/G	A01	21512514	-	48805462	3192012	Brassica_A_C_genomic	TTTTTCTCRATGGCTTTAGTAAATGTCACTAACAATAATAGCATGTTGAGTATTCTCAAG[T/G]ACAAGCTTCAAATRATAASTGGAAGTGAAGGAAATATATTGTGTGATGGTGAGCATGTGA	TCACATGCTCACCATCACACAATATATTTCCTTCACTTCCASTTATYATTTGAAGCTTGT[A/C]CTTGAGAATACTCAACATGCTATTATTGTTAGTGACATTTACTAAAGCCATYGAGAAAAA	Bn-A01-p21512514
Bn-A01-p21512663	A/G	A01	21512663	+	39790306	3192012	Brassica_A_C_genomic	ATATGTGAAAGCATAGCCACAAAGGAAAAAATACATTTGCAGCATGTAGAGGTAGTAAAT[A/G]TTAAAAGTGGATCTATGTTGTCATTTGTTCCTACTCGATTAAACTCTACATATAAGATTC	ATATGTGAAAGCATAGCCACAAAGGAAAAAATACATTTGCAGCATGTAGAGGTAGTAAAT[A/G]TTAAAAGTGGATCTATGTTGTCATTTGTTCCTACTCGATTAAACTCTACATATAAGATTC	Bn-A01-p21512663
Bn-A01-p21513096	A/G	A01	21513096	+	35793394	3192012	Brassica_A_C_genomic	CGTTTATGGAATTTTTCATTTTAGTTATGATGTGGACTTTGCATTTTAGTTGAAACAAAC[A/G]GATGTTATTTTCAGTGTTATGTTTATGGACTTTGTATTTTARTTGATACATTGACATATT	CGTTTATGGAATTTTTCATTTTAGTTATGATGTGGACTTTGCATTTTAGTTGAAACAAAC[A/G]GATGTTATTTTCAGTGTTATGTTTATGGACTTTGTATTTTARTTGATACATTGACATATT	Bn-A01-p21513096
Bn-A01-p21517353	A/G	A01	21517353	+	50775467	3192012	Brassica_A_C_genomic	TTTAACGGGCATTTATTAAACGGAGCGGATATAAACGAAGTTTGAATTTGGACATAAACG[A/G]GCCGGACATGACCGGACAAGCCCATTTTAACATCCCTATGYACRACCTGTTAAACCCAAA	TTTAACGGGCATTTATTAAACGGAGCGGATATAAACGAAGTTTGAATTTGGACATAAACG[A/G]GCCGGACATGACCGGACAAGCCCATTTTAACATCCCTATGYACRACCTGTTAAACCCAAA	Bn-A01-p21517353
Bn-A01-p21532512	A/C	A01	21532512	+	48653416	3192012	Brassica_A_C_genomic	CTAATTAAAAATAGTTATCTTCCATATTTATTACTATAGTGTTAGGCTTCATAAGTAACA[A/C]AACAGAGTATAYATAWATACGAGACCGACTTAATACTCATCMGCCACGTGTTTTTGCGTA	CTAATTAAAAATAGTTATCTTCCATATTTATTACTATAGTGTTAGGCTTCATAAGTAACA[A/C]AACAGAGTATAYATAWATACGAGACCGACTTAATACTCATCMGCCACGTGTTTTTGCGTA	Bn-A01-p21532512
Bn-A01-p21605865	T/C	A01	21605865	-	57655301	3192012	Brassica_A_C_genomic	ACAAATGTTATCTCTCTTTTATTTTATTTTTATCATTCACTTGACTTTAGACGTGCTAAA[T/C]TTTTTTTTCTTATTTTATCATATTTTCCACAAAGTAATACTATCARGAAAAGTAATTCAA	TTGAATTACTTTTCYTGATAGTATTACTTTGTGGAAAATATGATAAAATAAGAAAAAAAA[A/G]TTTAGCACGTCTAAAGTCAAGTGAATGATAAAAATAAAATAAAAGAGAGATAACATTTGT	Bn-A01-p21605865
Bn-A01-p21634646	T/C	A01	21634646	-	27783415	3192012	Brassica_A_C_genomic	AGRGTTTGAGAGACATTTCCAGCTTGAATCCAGGCGTCCTGTAGTAGCTGGGCGAAACCA[A/G]GGTGTTTTATGAGGTAGTTTTGAAATTTATAGGGTTGGGTTCCAGCTAAAGGAAGGTTAA	AGRGTTTGAGAGACATTTCCAGCTTGAATCCAGGCGTCCTGTAGTAGCTGGGCGAAACCA[A/G]GGTGTTTTATGAGGTAGTTTTGAAATTTATAGGGTTGGGTTCCAGCTAAAGGAAGGTTAA	Bn-A01-p21634646
Bn-A01-p21643354	A/G	A01	21643354	+	71684337	3192012	Brassica_A_C_genomic	GCGAAGGTGACTCTTTGATTATCCAATTGCCACGATTTATGCCTCTACAAAGCAACAATG[A/G]CAAAGAAGACATGGAMATAGGTGAGGAAGCCACACCGAGTAAGACGATGAGGAAGTGRGT	GCGAAGGTGACTCTTTGATTATCCAATTGCCACGATTTATGCCTCTACAAAGCAACAATG[A/G]CAAAGAAGACATGGAMATAGGTGAGGAAGCCACACCGAGTAAGACGATGAGGAAGTGRGT	Bn-A01-p21643354
Bn-A01-p21644756	T/C	A01	21644756	-	32623421	3192012	Brassica_A_C_genomic	TTCAGCAATATGAAATAGAACACTCRTTGCATATRTATGTGGTCATAAATGTGTAATGTC[A/G]AAATCTCTTTTTTCTTTCATATATAATAATTTTCAGTCCCTCTTAGCCATATATTATTTG	TTCAGCAATATGAAATAGAACACTCRTTGCATATRTATGTGGTCATAAATGTGTAATGTC[A/G]AAATCTCTTTTTTCTTTCATATATAATAATTTTCAGTCCCTCTTAGCCATATATTATTTG	Bn-A01-p21644756
Bn-A01-p21651835	T/C	A01	21651835	-	25656313	3192012	Brassica_A_C_genomic	GCTACAAGCTACCTCCGCCAATGTCTGTTATATAATCCTCGTTTCATATATTTATACGGT[T/C]TTCTATTGGTTACTACTACTASTAGGATTATATCCTTCTTTCTATGCGGCCCATGCTTTA	TAAAGCATGGGCCGCATAGAAAGAAGGATATAATCCTASTAGTAGTAGTAACCAATAGAA[A/G]ACCGTATAAATATATGAAACGAGGATTATATAACAGACATTGGCGGAGGTAGCTTGTAGC	Bn-A01-p21651835
Bn-A01-p21663900	T/G	A01	21663900	-	74749460	3192012	Brassica_A_C_genomic	AATAAAAACAMAAAAYACRAAACCAATGAACAAACTGAGATAAGTAAAGRAAAAAAAAAC[A/C]ATAGTATTCCCATTTCCCTTTGAAATTGTTAGATGTTTTGAACCTTTTGTYTTTTTGTGT	AATAAAAACAMAAAAYACRAAACCAATGAACAAACTGAGATAAGTAAAGRAAAAAAAAAC[A/C]ATAGTATTCCCATTTCCCTTTGAAATTGTTAGATGTTTTGAACCTTTTGTYTTTTTGTGT	Bn-A01-p21663900
Bn-A01-p21758046	T/C	A01	21758046	-	72614365	4022012	Brassica_A_C_genomic	GTGGAATCTTGTCAAACCTATGTTTCTTGTACCAGAAAATATGGCCATTTTTATCCCTCTGCAATTTTGAGTCCATGAAAGAGGTCAGCGTGATAATGTA[T/C]AACAGAAACTTGCATGATGCCGCTTATGCGCAAGAATCTGACAATTACCTCAAGAAAAATACCATGAATTCTCATGGTCTTCTTGACTACTGCATCGGAT	ATCCGATGCAGTAGTCAAGAAGACCATGAGAATTCATGGTATTTTTCTTGAGGTAATTGTCAGATTCTTGCGCATAAGCGGCATCATGCAAGTTTCTGTT[A/G]TACATTATCACGCTGACCTCTTTCATGGACTCAAAATTGCAGAGGGATAAAAATGGCCATATTTTCTGGTACAAGAAACATAGGTTTGACAAGATTCCAC	Bn-A01-p21758046
Bn-A01-p21776155	T/G	A01	21776155	-	31664447	3192012	Brassica_A_C_genomic	TTTTTAACAACTTATGACAAACTAAATACACAACACAATCGAAATATTCTTGAAGACACA[T/G]GCCTACTGGGTTGCAAGCCAAKTTCAGTGCCGATGGATCATGTTGTTCACTTGAGCATTG	CAATGCTCAAGTGAACAACATGATCCATCGGCACTGAAMTTGGCTTGCAACCCAGTAGGC[A/C]TGTGTCTTCAAGAATATTTCGATTGTGTTGTGTATTTAGTTTGTCATAAGTTGTTAAAAA	Bn-A01-p21776155
Bn-A01-p21791128	A/C	A01	21791128	+	39657444	4022012	Brassica_A_C_genomic	CATTTATATAAATGACTCTGAAAGTGGTGATGCAAATAATTCACATCATCTATCCTATACTAAAAAGAGGATATCAAGCCCTCTAAGCCTGTCCACGTCCGATTAGAAAATCGTCCAATCAGAGGGCTCTGTTTTGACATGTCATACAGG[A/C]TTTGGTTCACCAATCAAACACAAGTTTTATAACATGTCATTAGGTCAACACAAATTTTATTCTTCTGAATCGATTCTTTTTTTTCTCTCCAAAACGTATCGTGGACTTTTTTTTATCCTTTCCAAGAGTCCTCTCATTGATTCCTCTTCC	CATTTATATAAATGACTCTGAAAGTGGTGATGCAAATAATTCACATCATCTATCCTATACTAAAAAGAGGATATCAAGCCCTCTAAGCCTGTCCACGTCCGATTAGAAAATCGTCCAATCAGAGGGCTCTGTTTTGACATGTCATACAGG[A/C]TTTGGTTCACCAATCAAACACAAGTTTTATAACATGTCATTAGGTCAACACAAATTTTATTCTTCTGAATCGATTCTTTTTTTTCTCTCCAAAACGTATCGTGGACTTTTTTTTATCCTTTCCAAGAGTCCTCTCATTGATTCCTCTTCC	Bn-A01-p21791128
Bn-A01-p21846342	T/C	A01	21846342	-	17707381	3192012	Brassica_A_C_genomic	GATATCTTCAAAGCTTCCTTGATGCCAGATGTTGGGAATTTCCTACCAAGTAACTTGCTC[T/C]ATCAATCTGCTTTTCACTGGATAACCCCTGCAAGGATTTGGAAGGTAATGAAGGCACATG	CATGTGCCTTCATTACCTTCCAAATCCTTGCAGGGGTTATCCAGTGAAAAGCAGATTGAT[A/G]GAGCAAGTTACTTGGTAGGAAATTCCCAACATCTGGCATCAAGGAAGCTTTGAAGATATC	Bn-A01-p21846342
Bn-A01-p21860162	A/C	A01	21860162	+	22740500	4022012	Brassica_A_C_genomic	TCCGGCTATTCAGCAAAAGGTGTCSGACCCTTTGACTAAAGACATCCGGCCCTTATTCTTCTCGATCACGAGCTAGTAGGAAAGATCAACCATCAGGTTGTGATCCGACAATCAGATCCTTTAAGTAAGGATCCGGCTTAGTAGAACCGT[A/C]TGCTGCTGTATAACCCATACAAAGACKTGGTCATAAGATTGAGAGGAGATAGTTAATCAAACGGATACAAAAGAAGTTGTAGTCCCTAAGCTCGTGAAAGCCGAAGTCCATGACCTAATAATGTATACTTAGCGTGTKATATGATCCACA	TCCGGCTATTCAGCAAAAGGTGTCSGACCCTTTGACTAAAGACATCCGGCCCTTATTCTTCTCGATCACGAGCTAGTAGGAAAGATCAACCATCAGGTTGTGATCCGACAATCAGATCCTTTAAGTAAGGATCCGGCTTAGTAGAACCGT[A/C]TGCTGCTGTATAACCCATACAAAGACKTGGTCATAAGATTGAGAGGAGATAGTTAATCAAACGGATACAAAAGAAGTTGTAGTCCCTAAGCTCGTGAAAGCCGAAGTCCATGACCTAATAATGTATACTTAGCGTGTKATATGATCCACA	Bn-A01-p21860162
Bn-A01-p21902788	A/G	A01	21902788	+	53788509	4022012	Brassica_A_C_genomic	ATCGTGTTCACTCTGTAACCTTTCTGTCTAAATAAATAAATAAAATTTACCAATAGACGAGAAGTTTACATCTAGTTTACAGATTCGGTCAATAACATTG[A/G]GTATAATATTTTCTAATMAGCAAACCAGATTCGCGGATATTTTTATGCGTACCTTNNNTTAAGATTAAGACAGAGCTTAATTACCCAACAATGMGACTTA	ATCGTGTTCACTCTGTAACCTTTCTGTCTAAATAAATAAATAAAATTTACCAATAGACGAGAAGTTTACATCTAGTTTACAGATTCGGTCAATAACATTG[A/G]GTATAATATTTTCTAATMAGCAAACCAGATTCGCGGATATTTTTATGCGTACCTTNNNTTAAGATTAAGACAGAGCTTAATTACCCAACAATGMGACTTA	Bn-A01-p21902788
Bn-A01-p21938751	A/T	A01	21938751	+	61643404	4022012	Brassica_A_C_genomic	GAGAGATGATTGATCCCTTAGCATTCACACCCTGTAGACCTCTGTTGATTGCTTGTCCCGACATCGATTGTGTCTGGCAAGTACCTAGAGAACAAAAGAA[A/T]AGACCAAAACGTTGAGACCACCAAACTAATGACTTCAAAAATTGTTTTGAAACTTACAGCTCTTCCTCTTCTCCRCTCTTCAGGGCRTTCTTGGCGATGC	GAGAGATGATTGATCCCTTAGCATTCACACCCTGTAGACCTCTGTTGATTGCTTGTCCCGACATCGATTGTGTCTGGCAAGTACCTAGAGAACAAAAGAA[A/T]AGACCAAAACGTTGAGACCACCAAACTAATGACTTCAAAAATTGTTTTGAAACTTACAGCTCTTCCTCTTCTCCRCTCTTCAGGGCRTTCTTGGCGATGC	Bn-A01-p21938751
Bn-A01-p22016353	A/G	A01	22016353	+	33618427	4022012	Brassica_A_C_genomic	TCTTGAAGCATTTYTGGGTYGGGGAYGAAGATGACGTGAGRCGCAAGAAAACAGAGTTGTTTGGAGCAGAGCCTCCTATTCTTTATGTTCTTCATTACTT[A/G]GGAATGAARCCGTGGCTATGTTACCGTGACTATGACTGTAACTTCAACTCCGACATATTCGTTGAGTTCGCKACGGATATTGCTCACCGACGATGGTGGA	TCTTGAAGCATTTYTGGGTYGGGGAYGAAGATGACGTGAGRCGCAAGAAAACAGAGTTGTTTGGAGCAGAGCCTCCTATTCTTTATGTTCTTCATTACTT[A/G]GGAATGAARCCGTGGCTATGTTACCGTGACTATGACTGTAACTTCAACTCCGACATATTCGTTGAGTTCGCKACGGATATTGCTCACCGACGATGGTGGA	Bn-A01-p22016353
Bn-A01-p22018616	A/G	A01	22018616	+	29722487	3192012	Brassica_A_C_genomic	MTCAATCYCTGGCTCCACTTCCAAATTCACTGACGGTGTACCAGTATCCAAACATGGATA[T/C]GTACTCGAGTTTTCTTGGGGGACAAGAAACTGGAAGGAATGAGTTTCTAAGCACGAACAT	ATGTTCGTGCTTAGAAACTCATTCCTTCCAGTTTCTTGTCCCCCAAGAAAACTCGAGTAC[A/G]TATCCATGTTTGGATACTGGTACACCGTCAGTGAATTTGGAAGTGGAGCCAGRGATTGAK	Bn-A01-p22018616
Bn-A01-p22022023	A/G	A01	22022023	+	28643342	4022012	Brassica_A_C_genomic	TCATCTCTTTCTTGTCTTCTTCYTCTTCTTCWTCGCTCCCATCATCATCATCTTCATCTACAATGTTATCAGCTTCTTTGACATCTTCTCCAGCTTTCTT[A/G]MACTCTTCTTGTTTWCTAGCTTCGTCAGTGGTCTTTKTGTCTCCGKTTTCCTCAGAAGCCTTGGKGTTTMCCGGCAGTTCCTGAACCCCATCGACATTGG	TCATCTCTTTCTTGTCTTCTTCYTCTTCTTCWTCGCTCCCATCATCATCATCTTCATCTACAATGTTATCAGCTTCTTTGACATCTTCTCCAGCTTTCTT[A/G]MACTCTTCTTGTTTWCTAGCTTCGTCAGTGGTCTTTKTGTCTCCGKTTTCCTCAGAAGCCTTGGKGTTTMCCGGCAGTTCCTGAACCCCATCGACATTGG	Bn-A01-p22022023
Bn-A01-p22038749	T/G	A01	22038749	-	66788320	3192012	Brassica_A_C_genomic	CAGAACCTGTTTACGGACATCGTTTTGATGTTGGAACCTAGGTTTCGGTGGCCTTTCATT[T/G]TCTTTCTTAGAATTTTCCCTCTTTCAYAGTTTCGCAGATTCATTTACTCTCAAATTTTGT	ACAAAATTTGAGAGTAAATGAATCTGCGAAACTRTGAAAGAGGGAAAATTCTAAGAAAGA[A/C]AATGAAAGGCCACCGAAACCTAGGTTCCAACATCAAAACGATGTCCGTAAACAGGTTCTG	Bn-A01-p22038749
Bn-A01-p22038776	A/G	A01	22038776	+	29750352	3192012	Brassica_A_C_genomic	ATGTTGGAACCTAGGTTTCGGTGGCCTTTCATTKTCTTTCTTAGAATTTTCCCTCTTTCA[T/C]AGTTTCGCAGATTCATTTACTCTCAAATTTTGTTGCTTTTCCATTTATATATGCTTTTAA	TTAAAAGCATATATAAATGGAAAAGCAACAAAATTTGAGAGTAAATGAATCTGCGAAACT[A/G]TGAAAGAGGGAAAATTCTAAGAAAGAMAATGAAAGGCCACCGAAACCTAGGTTCCAACAT	Bn-A01-p22038776
Bn-A01-p22087629	T/C	A01	22087629	-	55712438	4022012	Brassica_A_C_genomic	CATGGCGGACAATACATTGAGAGGAGATCCATTAAAGACTTACGGATGATGAAACACCAGCTGCATTGTTTATGTATCCATTGCTGAACTCATCGAGGTG[T/C]TGTTGCCATGTTTTCACTTTGAACCTTCATAAGAGTTCTCGAGGGTTTCTACAACCATTGTTACCTAAGACCATGATTATTGGTAAAACTCCAAATGGGA	TCCCATTTGGAGTTTTACCAATAATCATGGTCTTAGGTAACAATGGTTGTAGAAACCCTCGAGAACTCTTATGAAGGTTCAAAGTGAAAACATGGCAACA[A/G]CACCTCGATGAGTTCAGCAATGGATACATAAACAATGCAGCTGGTGTTTCATCATCCGTAAGTCTTTAATGGATCTCCTCTCAATGTATTGTCCGCCATG	Bn-A01-p22087629
Bn-A01-p22685858	T/G	A01	22685858	-	24716410	3192012	Brassica_A_C_genomic	WWACTGTGTTGGCTAATAAGCTACTTACCATCTTTAATTTGTTATCTAGTATTCTTCAGT[T/G]ATGTAGGTGSAGMAACTCTGGACTCTCTCACCATGGGTTGGTTTGTTGTTGAATATGATG	CATCATATTCAACAACAAACCAACCCATGGTGAGAGAGTCCAGAGTTKCTSCACCTACAT[A/C]ACTGAAGAATACTAGATAACAAATTAAAGATGGTAAGTAGCTTATTAGCCAACACAGTWW	Bn-A01-p22685858
Bn-A01-p22741943	T/C	A01	22741943	-	33720492	4022012	Brassica_A_C_genomic	GCTGCTGAAATTTTTATTAGCGTWGGAAAGTCAAATAAAGACCACAARTATCCAATCATGGACCCATTGATCTCATCACTGGTCCCGTTCCAAAATACGT[T/C]TAAACCATAAAGCAGACATCTTGGGGTATCGTTTCAAGTCCTTGTAGTCAACGTACACAATTCCAAACCTAAACAAAAATAAAAGCATTAGCTTAGACTA	TAGTCTAAGCTAATGCTTTTATTTTTGTTTAGGTTTGGAATTGTGTACGTTGACTACAAGGACTTGAAACGATACCCCAAGATGTCTGCTTTATGGTTTA[A/G]ACGTATTTTGGAACGGGACCAGTGATGAGATCAATGGGTCCATGATTGGATAYTTGTGGTCTTTATTTGACTTTCCWACGCTAATAAAAATTTCAGCAGC	Bn-A01-p22741943
Bn-A01-p22949106	T/C	A01	22949106	-	45768405	3192012	Brassica_A_C_genomic	AGCATTACCGGTAGCTAAACGAAGAACAAGAATATGATCAATCAAGCTATGGGATTAATA[T/C]TGAWWTTTCAACAACTGAATGGGTTCATGACAAAAAGAGGAGCTTACATTGCATGAAAGM	KCTTTCATGCAATGTAAGCTCCTCTTTTTGTCATGAACCCATTCAGTTGTTGAAAWWTCA[A/G]TATTAATCCCATAGCTTGATTGATCATATTCTTGTTCTTCGTTTAGCTACCGGTAATGCT	Bn-A01-p22949106
Bn-A01-p23321771	T/C	A01	23321771	-	11712428	4022012	Brassica_A_C_genomic	ATTTACTTGAAATAACTTACCTTGTGACAGTTGATAAAGATTAGTAAATTAATCTCTTTTSTTTTCGCAGTCTTTTGCTTCTCTTGGAGTTATCGATACACAGTGGAAACCAAAGAGAAAACAAGTCTTGCAGACTATAAATATTGTTAC[A/G]CGTACTTTTCCGGCGAGATAAACGCAAACAATCTCCACTTCTCTACTAGTCCACCAGAAACAAAATAAAACTCTCTATCCTACACATACAAACTCTCTAGTATCATGTCGACTTATACGTGTGACTACTATATCATAATCAACATCATGT	ATTTACTTGAAATAACTTACCTTGTGACAGTTGATAAAGATTAGTAAATTAATCTCTTTTSTTTTCGCAGTCTTTTGCTTCTCTTGGAGTTATCGATACACAGTGGAAACCAAAGAGAAAACAAGTCTTGCAGACTATAAATATTGTTAC[A/G]CGTACTTTTCCGGCGAGATAAACGCAAACAATCTCCACTTCTCTACTAGTCCACCAGAAACAAAATAAAACTCTCTATCCTACACATACAAACTCTCTAGTATCATGTCGACTTATACGTGTGACTACTATATCATAATCAACATCATGT	Bn-A01-p23321771
Bn-A01-p23322377	T/G	A01	23322377	-	37739398	3192012	Brassica_A_C_genomic	AGACCTTSACCTGGGGCTGGGCACGCCAYTYCGAAACACCAAAATCAAGACATAACATGA[A/C]CAGGGAAACCAAAACATGAAAAGTACAAAAATAAATGTAAATGTAAGAGCACCTCCAATG	AGACCTTSACCTGGGGCTGGGCACGCCAYTYCGAAACACCAAAATCAAGACATAACATGA[A/C]CAGGGAAACCAAAACATGAAAAGTACAAAAATAAATGTAAATGTAAGAGCACCTCCAATG	Bn-A01-p23322377
Bn-A01-p23322438	A/G	A01	23322438	+	65803362	3192012	Brassica_A_C_genomic	CAGGGAAACCAAAACATGAAAAGTACAAAAATAAATGTAAATGTAAGAGCACCTCCAATG[A/G]AGGGTTCTAAACATTTATATGTGTATATATATATATTATATARGTGTATGTAAAAAAAAA	CAGGGAAACCAAAACATGAAAAGTACAAAAATAAATGTAAATGTAAGAGCACCTCCAATG[A/G]AGGGTTCTAAACATTTATATGTGTATATATATATATTATATARGTGTATGTAAAAAAAAA	Bn-A01-p23322438
Bn-A01-p23330944	A/G	A01	23330944	+	54618406	4022012	Brassica_A_C_genomic	AAGTTATTTATCATGAACGATGATTGATCGCGATCACATAAWTCACAAGGCACCATTTCTAGATCTATAGAATCAGAATTCGAATTGGATCTTCGGTGAA[T/C]CTAATCTCCAATATCATCTCCTCTGATCTCTAAAGCTTGAGGAGGTTAACATTAGGTTACCTCAAGGGGGAGAGACATGAAATCATCAGAYGGATTAGCT	AGCTAATCCRTCTGATGATTTCATGTCTCTCCCCCTTGAGGTAACCTAATGTTAACCTCCTCAAGCTTTAGAGATCAGAGGAGATGATATTGGAGATTAG[A/G]TTCACCGAAGATCCAATTCGAATTCTGATTCTATAGATCTAGAAATGGTGCCTTGTGAWTTATGTGATCGCGATCAATCATCGTTCATGATAAATAACTT	Bn-A01-p23330944
Bn-A01-p23473514	A/C	A01	23473514	+	41764388	3192012	Brassica_A_C_genomic	ATAAGTCCACACTATTACCTTGTATCAACTTCTTAAGGTATATTTTCACGTGGTCACTTG[A/C]CACTTGTWAATSTTAAAAGATGAGGTAGAATACGTAAAAGCTGCACAACACTAGAGACCA	ATAAGTCCACACTATTACCTTGTATCAACTTCTTAAGGTATATTTTCACGTGGTCACTTG[A/C]CACTTGTWAATSTTAAAAGATGAGGTAGAATACGTAAAAGCTGCACAACACTAGAGACCA	Bn-A01-p23473514
Bn-A01-p23478530	A/G	A01	23478530	+	45766480	3192012	Brassica_A_C_genomic	TCATAATTTTAGAYGTTTTATGTTTTTTCTTTTCTTTTGGCATATAMATTTTTCTTTATR[T/C]TTTGAATTGTTATTTTGGTATCTTTAAATTAATTGCCCCCCTTAAAAGATGTTRTGAAAT	ATTTCAYAACATCTTTTAAGGGGGGCAATTAATTTAAAGATACCAAAATAACAATTCAAA[A/G]YATAAAGAAAAATKTATATGCCAAAAGAAAAGAAAAAACATAAAACRTCTAAAATTATGA	Bn-A01-p23478530
Bn-A01-p23568963	A/C	A01	23568963	+	38789502	4022012	Brassica_A_C_genomic	YCATGAAAAAYTGGATTCTTCGCTAGAGAAATGACTGATTTGTTTTTGATCCTAAGCTTGACCTTCTCGCCTTCTTTACTTAGTATCTCACTCAACAACTCCTTGATCCATATAGYTTGTTTTGTTGCTTCTGKTTCTGCCATGAACTTT[T/G]CTTCGCATGATGATAATGCACCATCTGCTGCTTTTGCAATGTCCAAGTGATCAACGATGAACCGTAGTAGAATGCATGTCCTGACGTGCTCTTCTCCTCATCAACATCAATGTTGCGACTTMTGTTTCTGCCATSAACTTTGCTTCGCAT	ATGCGAAGCAAAGTTSATGGCAGAAACAKAAGTCGCAACATTGATGTTGATGAGGAGAAGAGCACGTCAGGACATGCATTCTACTACGGTTCATCGTTGATCACTTGGACATTGCAAAAGCAGCAGATGGTGCATTATCATCATGCGAAG[A/C]AAAGTTCATGGCAGAAMCAGAAGCAACAAAACAARCTATATGGATCAAGGAGTTGTTGAGTGAGATACTAAGTAAAGAAGGCGAGAAGGTCAAGCTTAGGATCAAAAACAAATCAGTCATTTCTCTAGCGAAGAATCCARTTTTTCATGR	Bn-A01-p23568963
Bn-A01-p23772904	T/G	A01	23772904	-	23628510	4022012	Brassica_A_C_genomic	ACACAATGCTCGGTTGTTCACATATTGGTGAGACAGGCTAYGCCCACTATTTRTTGGGAAGGGCGTTTAAATGCTTTGGTATTGAGCCAATCATGGAGTTGTTGGGTACTTACATCGACGGTTTAGCCAGGCACTGCGAGGGTAAGAAAG[A/C]AGTAACAACATTGAAGGGTATGAGGTACAAGCCAAATCAGGAGATGGTGGTGAGTATATTGTCCAAGTACGATCTGAACGCTGATCCTTCTACATTTGCTCAAGATTTTGTTCAGTATCTTGAGGAGCAACRAGTGAGCTTCTATATAAT	ACACAATGCTCGGTTGTTCACATATTGGTGAGACAGGCTAYGCCCACTATTTRTTGGGAAGGGCGTTTAAATGCTTTGGTATTGAGCCAATCATGGAGTTGTTGGGTACTTACATCGACGGTTTAGCCAGGCACTGCGAGGGTAAGAAAG[A/C]AGTAACAACATTGAAGGGTATGAGGTACAAGCCAAATCAGGAGATGGTGGTGAGTATATTGTCCAAGTACGATCTGAACGCTGATCCTTCTACATTTGCTCAAGATTTTGTTCAGTATCTTGAGGAGCAACRAGTGAGCTTCTATATAAT	Bn-A01-p23772904
Bn-A01-p23813837	A/G	A01	23813837	+	12707313	4022012	Brassica_A_C_genomic	CAGTAAAATTACCAAAAATGTGCACCTATAAGATCAAAAAAAAAAAGCATAAGAGAGATAAATGTACCTGATGTTTCCACAGCTGTGACAGTAGACACTTGGAGMGCTTTCAAAGATCCAACACTTGTCCTCAGACTCAAGTACTTAACC[T/C]GCCTTTGAGCAAACAATGATCTCTGACTGTATGGAATCTGTAACCTTCCAGATCTTACTCTACTCACGTCTACCGCTGAGATTTTAATCTTCGGAACTCCTAGGCTACCTGAAACAGAAGCCAAGATATCTCTTTTGATGAAACCAGCTA	TAGCTGGTTTCATCAAAAGAGATATCTTGGCTTCTGTTTCAGGTAGCCTAGGAGTTCCGAAGATTAAAATCTCAGCGGTAGACGTGAGTAGAGTAAGATCTGGAAGGTTACAGATTCCATACAGTCAGAGATCATTGTTTGCTCAAAGGC[A/G]GGTTAAGTACTTGAGTCTGAGGACAAGTGTTGGATCTTTGAAAGCKCTCCAAGTGTCTACTGTCACAGCTGTGGAAACATCAGGTACATTTATCTCTCTTATGCTTTTTTTTTTTGATCTTATAGGTGCACATTTTTGGTAATTTTACTG	Bn-A01-p23813837
Bn-A01-p23843030	T/C	A01	23843030	-	60710340	4022012	Brassica_A_C_genomic	TCCTTCTGAAAGCTCTAGCRCTYTCTGAYCTCTTCACCACTTTATCTCTCCCGCTCTTCTCCGGTGTGTTCTTCAAATCAAAACTGGTTCTGCTTCTACG[T/C]GAGCTGCTTTCACCTCTTGTTTCCACCTTGTTCTTTGCCTCCTCAGCCACATCTTCTTCTTCTTCATTAACCTTTTCAAGTAGAGGGAACTTGTKGTCTA	TAGACMACAAGTTCCCTCTACTTGAAAAGGTTAATGAAGAAGAAGAAGATGTGGCTGAGGAGGCAAAGAACAAGGTGGAAACAAGAGGTGAAAGCAGCTC[A/G]CGTAGAAGCAGAACCAGTTTTGATTTGAAGAACACACCGGAGAAGAGCGGGAGAGATAAAGTGGTGAAGAGRTCAGARAGYGCTAGAGCTTTCAGAAGGA	Bn-A01-p23843030
Bn-A01-p23873720	A/C	A01	23873720	+	22758390	3192012	Brassica_A_C_genomic	CTGTCAGTTTCATTTTAAAATATTTACTTTAAAARATATCATTGTACTAATAAAAAGATA[T/G]GAAATTCCTTATGTCAATTTGTTGTATTCTCGAAAATTAAGGTAATGAAAACAATGTGAC	GTCACATTGTTTTCATTACCTTAATTTTCGAGAATACAACAAATTGACATAAGGAATTTC[A/C]TATCTTTTTATTAGTACAATGATATYTTTTAAAGTAAATATTTTAAAATGAAACTGACAG	Bn-A01-p23873720
Bn-A01-p23886020	T/C	A01	23886020	-	16669312	3192012	Brassica_A_C_genomic	TATATTRCTATATTGAAATATCTCACTCTTATTAAATTGAATAGATATTAAAAAGTTTTT[A/G]TTAAGCCAGTATAGCTACCAATCAGAGACGGCGTGAGATTGAGATCCTAGTAGATATTGT	TATATTRCTATATTGAAATATCTCACTCTTATTAAATTGAATAGATATTAAAAAGTTTTT[A/G]TTAAGCCAGTATAGCTACCAATCAGAGACGGCGTGAGATTGAGATCCTAGTAGATATTGT	Bn-A01-p23886020
Bn-A01-p23905191	T/C	A01	23905191	-	65795388	4022012	Brassica_A_C_genomic	TGTGGTATGATTCCAAGCCGCATCGACGAAACA[A/G]AGTGCTCCCGATAGAGCTCGAATCTGGGGAGTGAACAAGTGTGAGGGGTGTGTAGGTCGTAC	TGTGGTATGATTCCAAGCCGCATCGACGAAACA[A/G]AGTGCTCCCGATAGAGCTCGAATCTGGGGAGTGAACAAGTGTGAGGGGTGTGTAGGTCGTAC	Bn-A01-p23905191
Bn-A01-p23950559	T/G	A01	23950559	-	31645334	3192012	Brassica_A_C_genomic	CATCGYAAAGCAGTGCACGAGAATTTGCATGAGATGAAAGAATACTACGGAGCTGTAAGT[A/C]TTTTGAGATTATAAGGATTTTCATGTGATAAGTAAAAAACCTCTTTCTCTTATGGGCAGG	CATCGYAAAGCAGTGCACGAGAATTTGCATGAGATGAAAGAATACTACGGAGCTGTAAGT[A/C]TTTTGAGATTATAAGGATTTTCATGTGATAAGTAAAAAACCTCTTTCTCTTATGGGCAGG	Bn-A01-p23950559
Bn-A01-p23961368	A/C	A01	23961368	+	64692508	3192012	Brassica_A_C_genomic	CAACACCATTAGCTTCTGGAGGTGTCGTCTACAAGACAATGAATAATACCAATAAGATAA[A/C]GTAATCGCCAACAAAGTTGAAAACACATTACATAGCAAACGATCACMGTGTTACGGTGTC	CAACACCATTAGCTTCTGGAGGTGTCGTCTACAAGACAATGAATAATACCAATAAGATAA[A/C]GTAATCGCCAACAAAGTTGAAAACACATTACATAGCAAACGATCACMGTGTTACGGTGTC	Bn-A01-p23961368
Bn-A01-p24006789	T/G	A01	24006789	-	15649446	3192012	Brassica_A_C_genomic	ACRTCGGTTTARRGARAAATAAATCTGAAAYTTTYAATTCGTGGAGAAATAAGTTTATAT[A/C]TTTTAATTCGGAGAGATTAAGCACTATGTCATATATAGTTCGGTGGAGATGTGATGCTAT	ACRTCGGTTTARRGARAAATAAATCTGAAAYTTTYAATTCGTGGAGAAATAAGTTTATAT[A/C]TTTTAATTCGGAGAGATTAAGCACTATGTCATATATAGTTCGGTGGAGATGTGATGCTAT	Bn-A01-p24006789
Bn-A01-p24020451	T/C	A01	24020451	-	23748490	4022012	Brassica_A_C_genomic	CAGTCTCTGAGTTGAAACATTGATGGGTTTGCATGATTTTGAGAATGTGTTTATGAATTTTGATTTGCTTCTYTGATTTCAGCATGAGATTCATCTTTGCTAATGTTGGAGTTCTCGGGAGAGCATAAGACACAAAGATGTTAACATATT[A/G]TGCTACTGAAGAAGTTTCTTTTCCTCACCCTCCAGCTGGAAAGTACTACTTGGTCGACTTAAGTTATCCAACCAGAGATAGTTACTTAGGTCCCCATCRCAGAACTAGATACCATATAGATCAGTTTAATAGAGGAGGTCCACMATTAAA	CAGTCTCTGAGTTGAAACATTGATGGGTTTGCATGATTTTGAGAATGTGTTTATGAATTTTGATTTGCTTCTYTGATTTCAGCATGAGATTCATCTTTGCTAATGTTGGAGTTCTCGGGAGAGCATAAGACACAAAGATGTTAACATATT[A/G]TGCTACTGAAGAAGTTTCTTTTCCTCACCCTCCAGCTGGAAAGTACTACTTGGTCGACTTAAGTTATCCAACCAGAGATAGTTACTTAGGTCCCCATCRCAGAACTAGATACCATATAGATCAGTTTAATAGAGGAGGTCCACMATTAAA	Bn-A01-p24020451
Bn-A01-p24310993	A/G	A01	24310993	+	25753487	4022012	Brassica_A_C_genomic	TCAGCTACAAAATGCTCTCTACACCGTYGCCGGATCTCCTCTTACTCATCCCTGTCCTGTCTTCGCCGTCTCTCTCCTTAAGAGAAACCGAATCATAAGAACAACATCATTACATCACTCACCACCGTGAAAGGTCACCTGAAGAGATTG[A/G]GCGGATTCTCGATAAGTGCAAAGGGGAAAATAGGAGAAGCATTGAGTTATTACCGASAAATGATGTCAAGAGGCAAGAACTGAGATCTTACTAAACCAGACCAAGGCMAAGCTTTGAACCAAAAGTACACAAAAAGAGTCTGAAAGCGAT	TCAGCTACAAAATGCTCTCTACACCGTYGCCGGATCTCCTCTTACTCATCCCTGTCCTGTCTTCGCCGTCTCTCTCCTTAAGAGAAACCGAATCATAAGAACAACATCATTACATCACTCACCACCGTGAAAGGTCACCTGAAGAGATTG[A/G]GCGGATTCTCGATAAGTGCAAAGGGGAAAATAGGAGAAGCATTGAGTTATTACCGASAAATGATGTCAAGAGGCAAGAACTGAGATCTTACTAAACCAGACCAAGGCMAAGCTTTGAACCAAAAGTACACAAAAAGAGTCTGAAAGCGAT	Bn-A01-p24310993
Bn-A01-p24319792	T/G	A01	24319792	-	50677443	3192012	Brassica_A_C_genomic	TATTTATGTGAAGAAGAATGCAATCGAAGTGGATAAAACAATCAAGTGAAATACTTTGTA[T/G]TTTATTATAGAAAAARAACATTTTTTGGAATTCACWTATAAAGTGTCTTTGTACCAGAAC	GTTCTGGTACAAAGACACTTTATAWGTGAATTCCAAAAAATGTTYTTTTTCTATAATAAA[A/C]TACAAAGTATTTCACTTGATTGTTTTATCCACTTCGATTGCATTCTTCTTCACATAAATA	Bn-A01-p24319792
Bn-A01-p24320794	A/C	A01	24320794	+	40610402	3192012	Brassica_A_C_genomic	TCTCATTCTGTATAAGTTCACGACTACTATTGAGTCAGAGCTCAATCGTCAGACTATTTT[A/C]GATAACTTCTCAGTTAGTTACTATTGATATCTGAARACTTTAATGCCATTAACRGTGAAG	TCTCATTCTGTATAAGTTCACGACTACTATTGAGTCAGAGCTCAATCGTCAGACTATTTT[A/C]GATAACTTCTCAGTTAGTTACTATTGATATCTGAARACTTTAATGCCATTAACRGTGAAG	Bn-A01-p24320794
Bn-A01-p24346952	A/G	A01	24346952	+	39800339	3192012	Brassica_A_C_genomic	TTTTTTGTCAACGATCTATTCACTAATTTACCAAGCATTGTTGAGTTTTACTTTGTTTAT[A/G]AAAAAGTACAAAAATAAAAGAAAAGGTGAGACATTGAAAGAGGACACAATGTTMTTTCRC	TTTTTTGTCAACGATCTATTCACTAATTTACCAAGCATTGTTGAGTTTTACTTTGTTTAT[A/G]AAAAAGTACAAAAATAAAAGAAAAGGTGAGACATTGAAAGAGGACACAATGTTMTTTCRC	Bn-A01-p24346952
Bn-A01-p24556230	A/G	A01	24556230	+	60690440	4022012	Brassica_A_C_genomic	TTTTTTTTGTGGTTTTGCCGGCAAATGAGATTTTTGATTTTTGCKGGAAAACAACATTTTCTGGTTTTAGCGGAAAAACTGAATTTTCTTGTTTTGAAGG[A/G]AAAACATAAATTTCTAGTTTTGGAGGAAAAATACGATTTTTCGGTTTTGACAAAAAAACAAGATTTTTTTTAGTTTTGGCAGGAAACAAGATTATTGTTT	TTTTTTTTGTGGTTTTGCCGGCAAATGAGATTTTTGATTTTTGCKGGAAAACAACATTTTCTGGTTTTAGCGGAAAAACTGAATTTTCTTGTTTTGAAGG[A/G]AAAACATAAATTTCTAGTTTTGGAGGAAAAATACGATTTTTCGGTTTTGACAAAAAAACAAGATTTTTTTTAGTTTTGGCAGGAAACAAGATTATTGTTT	Bn-A01-p24556230
Bn-A01-p24828081	A/C	A01	24828081	+	10740481	3192012	Brassica_A_C_genomic	TCTACTTATCATCATAGACATACATATACAAAGCAATGGTWTGATTGGTAGATWAASAAA[T/G]GTATTGAAATTAAATTGAACCTGGATAAAAAGCAACGTGGTTGGAAGCAATGGGCCTACT	AGTAGGCCCATTGCTTCCAACCACGTTGCTTTTTATCCAGGTTCAATTTAATTTCAATAC[A/C]TTTSTTWATCTACCAATCAWACCATTGCTTTGTATATGTATGTCTATGATGATAAGTAGA	Bn-A01-p24828081
Bn-A01-p24829988	T/C	A01	24829988	-	57643362	3192012	Brassica_A_C_genomic	TGYAGTGTACTGACATCTGGAGATACCTGTGTTAATGCCATTGTGATGTGATTAGTCATT[T/C]TCAACTTTTATTCTTCTTTTGTTTTTGGTTTAGTGTCTTGGTTTGGGAGGAAATRTTATA	TATAAYATTTCCTCCCAAACCAAGACACTAAACCAAAAACAAAAGAAGAATAAAAGTTGA[A/G]AATGACTAATCACATCACAATGGCATTAACACAGGTATCTCCAGATGTCAGTACACTRCA	Bn-A01-p24829988
Bn-A01-p24830111	A/G	A01	24830111	+	47742386	3192012	Brassica_A_C_genomic	TTAATAAAACAACAAAATATCAGACCAAGATGAATAAATTATGGTTTAAGCATATGGATT[A/G]TGGGTTAACATTTACTAATCTTGRGTCAACKAGTATATATTAYATACCAAGATCATATAA	TTAATAAAACAACAAAATATCAGACCAAGATGAATAAATTATGGTTTAAGCATATGGATT[A/G]TGGGTTAACATTTACTAATCTTGRGTCAACKAGTATATATTAYATACCAAGATCATATAA	Bn-A01-p24830111
Bn-A01-p24830366	A/G	A01	24830366	+	56766509	3192012	Brassica_A_C_genomic	TGATGTTATTTTTTGAATTATATATTCAGATTTTGTTCGGTTAATCAACTTTAGTTTTTT[T/C]TTAACAGCAGTCATACTTTTAGTTGTAACGACCGGAGATACCAAAAACTTACCGGATTTT	AAAATCCGGTAAGTTTTTGGTATCTCCGGTCGTTACAACTAAAAGTATGACTGCTGTTAA[A/G]AAAAAACTAAAGTTGATTAACCGAACAAAATCTGAATATATAATTCAAAAAATAACATCA	Bn-A01-p24830366
Bn-A01-p24835306	T/C	A01	24835306	-	73629403	3192012	Brassica_A_C_genomic	AATTTAGTGTTAGTATTTATTATAGTACTAATTTAATTTAGTGTTAGTAACGCGTTTTTT[A/G]ATCGTTCAGAATTCTCTTCTACCTCTGTTATTTTTATCCGTCGTTCTTTGATAACGTCYG	AATTTAGTGTTAGTATTTATTATAGTACTAATTTAATTTAGTGTTAGTAACGCGTTTTTT[A/G]ATCGTTCAGAATTCTCTTCTACCTCTGTTATTTTTATCCGTCGTTCTTTGATAACGTCYG	Bn-A01-p24835306
Bn-A01-p24835449	T/C	A01	24835449	-	70630410	3192012	Brassica_A_C_genomic	GGACGATCACGAGCTTCCGACTTCTGTTTCATTGGAGATAAGGCTCTCCCATGGCTGTAG[T/C]TCATGAAACTTGCTTGTTTGAACTTTTAGCTTAATAAATTTTTYTTTGATRCCAAAAAAA	TTTTTTTGGYATCAAARAAAAATTTATTAAGCTAAAAGTTCAAACAAGCAAGTTTCATGA[A/G]CTACAGCCATGGGAGAGCCTTATCTCCAATGAAACAGAAGTCGGAAGCTCGTGATCGTCC	Bn-A01-p24835449
Bn-A01-p24839451	T/C	A01	24839451	-	66770449	3192012	Brassica_A_C_genomic	GAAWAGTTAAATTAACTATTTGTAAGAAATAATTAGTGTTAACAAAACTAGTAGTTTATG[T/C]ATCTTATCTCGTTTAAATAAAGTWTATATAAGATTATAATTAGTGTAAACAAAACTAGTA	TACTAGTTTTGTTTACACTAATTATAATCTTATATAWACTTTATTTAAACGAGATAAGAT[A/G]CATAAACTACTAGTTTTGTTAACACTAATTATTTCTTACAAATAGTTAATTTAACTWTTC	Bn-A01-p24839451
Bn-A01-p24839905	T/G	A01	24839905	-	70802312	3192012	Brassica_A_C_genomic	GCTTCCCCTTACAGAGACATCATTCGTAGGGCAATTCAAAGTTTTTATAGTATATTTTTT[T/G]GGTACTACCAAAGTTCTTWTAATATTAGTTGATGAATAAGAAACGTTGACAAAAGAGGTT	AACCTCTTTTGTCAACGTTTCTTATTCATCAACTAATATTAWAAGAACTTTGGTAGTACC[A/C]AAAAAATATACTATAAAAACTTTGAATTGCCCTACGAATGATGTCTCTGTAAGGGGAAGC	Bn-A01-p24839905
Bn-A01-p24840306	A/G	A01	24840306	+	28789300	3192012	Brassica_A_C_genomic	AGCTTCTCATGCAGCAYATTGAGCTTGTTTCCCCCTCTCAAGAAATGACGTTGTTATTAT[T/C]ATGAGCAACACTATAATTAAGCTTGACATGATTTAATTTTTATTTATTTAGTAAATTGGY	RCCAATTTACTAAATAAATAAAAATTAAATCATGTCAAGCTTAATTATAGTGTTGCTCAT[A/G]ATAATAACAACGTCATTTCTTGAGAGGGGGAAACAAGCTCAATRTGCTGCATGAGAAGCT	Bn-A01-p24840306
Bn-A01-p24848629	T/G	A01	24848629	-	49608464	3192012	Brassica_A_C_genomic	TTATCCTTTTCATCGGTTCGATCAAACAAGGACATYGCTTGATCAACCTCCCCACACTTA[A/C]AATACATGTTAATCAAAACATTAACAACAAAGACTTGATCAGCCAAACCGTTCACAATTA	TTATCCTTTTCATCGGTTCGATCAAACAAGGACATYGCTTGATCAACCTCCCCACACTTA[A/C]AATACATGTTAATCAAAACATTAACAACAAAGACTTGATCAGCCAAACCGTTCACAATTA	Bn-A01-p24848629
Bn-A01-p24862401	T/C	A01	24862401	-	40654350	3192012	Brassica_A_C_genomic	TCTTATTTTCTCTTTWGCCAAAAAATAAGTATGTCCYTTCAAAGACACACCACGTTGRTA[A/G]TGATCTATCCGCCAGTCTTGATTGTCATTAGAAACCTTCCATGTATTAGCGCTCAAATCG	TCTTATTTTCTCTTTWGCCAAAAAATAAGTATGTCCYTTCAAAGACACACCACGTTGRTA[A/G]TGATCTATCCGCCAGTCTTGATTGTCATTAGAAACCTTCCATGTATTAGCGCTCAAATCG	Bn-A01-p24862401
Bn-A01-p24921162	T/C	A01	24921162	-	21786320	3192012	Brassica_A_C_genomic	TATAAAGAAATAAAGAAAGGAMATGTATAATTGTATATATATATATACTTACTTTACTCT[A/G]TTCTCGATATCGAGTGATAAAACAGTATTGAGTCTTGCATGAAATGGACGTTACGAGTTT	TATAAAGAAATAAAGAAAGGAMATGTATAATTGTATATATATATATACTTACTTTACTCT[A/G]TTCTCGATATCGAGTGATAAAACAGTATTGAGTCTTGCATGAAATGGACGTTACGAGTTT	Bn-A01-p24921162
Bn-A01-p24921355	A/G	A01	24921355	+	71610301	3192012	Brassica_A_C_genomic	GTAATGTTCTGATTACCTTAACATTCCTAATCTCATAATTGTATGTTCATGTTTCTCCTT[A/G]ATTTTTTCATACATGTAAGGGAAAGCTATTCTCCAAAGGATAATGATAATGCCAAAAGGT	GTAATGTTCTGATTACCTTAACATTCCTAATCTCATAATTGTATGTTCATGTTTCTCCTT[A/G]ATTTTTTCATACATGTAAGGGAAAGCTATTCTCCAAAGGATAATGATAATGCCAAAAGGT	Bn-A01-p24921355
Bn-A01-p24950985	T/G	A01	24950985	-	39803355	4022012	Brassica_A_C_genomic	TTTATATTAGTGGTCGTTTGCTAGATGGAGGTCAGGTGGTTARTKATGACGTTGTTAGTTACGTAGTTTGATAATTATCACTTGTATATAAACAGTAATTAGTATCTCTATCTTGAGCTTAATATTTATCCCATGGACTGTTGGACACTT[T/G]TGAATACGTTAGAGTCCCAATATCTKAGATTTGTTGGATTGTTTCTACCAATTGATGTACAATCGCTTCCACAGCCAGCTTTGTTGATTCCAATTTCCAACTAGAGTTATCTTTTTACTGGTGGCGAACATGAAAATCTAATATCTGCCA	TGGCAGATATTAGATTTTCATGTTCGCCACCAGTAAAAAGATAACTCTAGTTGGAAATTGGAATCAACAAAGCTGGCTGTGGAAGCGATTGTACATCAATTGGTAGAAACAATCCAACAAATCTMAGATATTGGGACTCTAACGTATTCA[A/C]AAGTGTCCAACAGTCCATGGGATAAATATTAAGCTCAAGATAGAGATACTAATTACTGTTTATATACAAGTGATAATTATCAAACTACGTAACTAACAACGTCATMAYTAACCACCTGACCTCCATCTAGCAAACGACCACTAATATAAA	Bn-A01-p24950985
Bn-A01-p24976705	T/G	A01	24976705	-	11715501	4022012	Brassica_A_C_genomic	ATGACAACACTAAGATTTAGTGATATATTACTGTTACTGTAGTTCATATACACCATTATCTCCGAGAGCTCTCAGCTCCCAGGACTTTTCGGTAACTAATCAAAACATCGATTCCAGTTGTTTCCGAGCTGCCTGATTCTTGATCCCTAG[T/G]TTTTTTTTGTTTTGATCAAACCACTTTCATGGAAACTTAAAAGAGTTCAACTCTATCAATGGAGTATACAACAAGGCTATAAAGACCCAAACAAACCAAAGTATAGACCAACACACTGGACAAGCAAATGAGAAAGCTTAAAGAAAAGGT	ACCTTTTCTTTAAGCTTTCTCATTTGCTTGTCCAGTGTGTTGGTCTATACTTTGGTTTGTTTGGGTCTTTATAGCCTTGTTGTATACTCCATTGATAGAGTTGAACTCTTTTAAGTTTCCATGAAAGTGGTTTGATCAAAACAAAAAAAA[A/C]CTAGGGATCAAGAATCAGGCAGCTCGGAAACAACTGGAATCGATGTTTTGATTAGTTACCGAAAAGTCCTGGGAGCTGAGAGCTCTCGGAGATAATGGTGTATATGAACTACAGTAACAGTAATATATCACTAAATCTTAGTGTTGTCAT	Bn-A01-p24976705
Bn-A01-p24981413	T/G	A01	24981413	-	54743441	3192012	Brassica_A_C_genomic	CACAGTAACGTAACAGTTAYTATATCTAATGTGTTTTATCCTTCTTTCTTACRACAATKT[A/C]TATCCCTCTCTCCACGACAATATATACAAATTTTTGTGTGATCTCGTCTARTAAWTAAGA	CACAGTAACGTAACAGTTAYTATATCTAATGTGTTTTATCCTTCTTTCTTACRACAATKT[A/C]TATCCCTCTCTCCACGACAATATATACAAATTTTTGTGTGATCTCGTCTARTAAWTAAGA	Bn-A01-p24981413
Bn-A01-p25032772	A/G	A01	25032772	+	62689377	3192012	Brassica_A_C_genomic	TCTTATAGTATCAACATTACGTGGTATACTTAAATTCCTCTATAGATTAGGATGTTGACA[A/G]ATAACAAACATGCATTCGCTTATGCTAAATAATGCATACATTTATATATACRTAGACAAA	TCTTATAGTATCAACATTACGTGGTATACTTAAATTCCTCTATAGATTAGGATGTTGACA[A/G]ATAACAAACATGCATTCGCTTATGCTAAATAATGCATACATTTATATATACRTAGACAAA	Bn-A01-p25032772
Bn-A01-p25061137	T/C	A01	25061137	-	44730464	4022012	Brassica_A_C_genomic	CAAAATCCGAAGAGACAAAATGGGCCTGCGTTCTTCTTCATATGGCCTTATTAGCTCAAATAACAATGATGGGCCRCAGTTATTAATTGGGCCTTATTATTCTATCCATTATAAAACGACGTCGTCTAGAAGCTGTCGGAATCATCATCA[T/C]CGCATAACTACTGGCGAATAGTTCGCATCTCGAGTCGTCTCTTCCATTTTTCTTGACAAAGTAATTAAAAAAAAAACACCAACCCTAGAGAGAGAGAGAGAGTGTAGAGCCCATCAGCAATGGCGATTAAGAATCTATTGACCTCCGCTC	GAGCGGAGGTCAATAGATTCTTAATCGCCATTGCTGATGGGCTCTACACTCTCTCTCTCTCTCTAGGGTTGGTGTTTTTTTTTTAATTACTTTGTCAAGAAAAATGGAAGAGACGACTCGAGATGCGAACTATTCGCCAGTAGTTATGCG[A/G]TGATGATGATTCCGACAGCTTCTAGACGACGTCGTTTTATAATGGATAGAATAATAAGGCCCAATTAATAACTGYGGCCCATCATTGTTATTTGAGCTAATAAGGCCATATGAAGAAGAACGCAGGCCCATTTTGTCTCTTCGGATTTTG	Bn-A01-p25061137
Bn-A01-p25070443	A/C	A01	25070443	+	42781464	3192012	Brassica_A_C_genomic	AATATATATACATATTACATATATATATGACAAGAAAATTGCACATTTGTGATTTACTGC[T/G]TCTTCCTTTTTCTTACCTCAGCGGTGTACAAGGTTTATAAAAACTACTATCCCAAGTTCC	GGAACTTGGGATAGTAGTTTTTATAAACCTTGTACACCGCTGAGGTAAGAAAAAGGAAGA[A/C]GCAGTAAATCACAAATGTGCAATTTTCTTGTCATATATATATGTAATATGTATATATATT	Bn-A01-p25070443
Bn-A01-p25143334	T/G	A01	25143334	-	32648476	3192012	Brassica_A_C_genomic	TTTCTGAGTTTTCAATTGATCAAAAGTCTCGCTCTTTCTCCCCAATCATCTGGATCTGGT[T/G]AGCTTTTTGTTTTTYTTTMTTTGCGTTAYAGATCTATCTGATTATTGTTYTTATCRCGAA	TTCGYGATAARAACAATAATCAGATAGATCTRTAACGCAAAKAAARAAAAACAAAAAGCT[A/C]ACCAGATCCAGATGATTGGGGAGAAAGAGCGAGACTTTTGATCAATTGAAAACTCAGAAA	Bn-A01-p25143334
Bn-A01-p25196502	A/G	A01	25196502	+	43810323	3192012	Brassica_A_C_genomic	TGTTTGGAAAGTGTCAAATACATCAAAAGAGAGAAAAAAAAATTCAAACAAGCTCAAAAT[T/C]AATTTGGATGAATTACCCTATTCGAATCCCAAAAATATACATATGCATAACGTAAAACTT	AAGTTTTACGTTATGCATATGTATATTTTTGGGATTCGAATAGGGTAATTCATCCAAATT[A/G]ATTTTGAGCTTGTTTGAATTTTTTTTTCTCTCTTTTGATGTATTTGACACTTTCCAAACA	Bn-A01-p25196502
Bn-A01-p25258657	A/C	A01	25258657	+	14608307	3192012	Brassica_A_C_genomic	CTCAMATTAAAAGAAGAAGAAAGTCTCTGTACACGATCTTGTTTTGCCTCTAAACTTTAA[A/C]TGCAAACCATAATTTTTCCTGATYCTCAGTATTGTATTGGTGCCTTAGAACAAAACACAT	CTCAMATTAAAAGAAGAAGAAAGTCTCTGTACACGATCTTGTTTTGCCTCTAAACTTTAA[A/C]TGCAAACCATAATTTTTCCTGATYCTCAGTATTGTATTGGTGCCTTAGAACAAAACACAT	Bn-A01-p25258657
Bn-A01-p25259292	A/C	A01	25259292	+	30790466	3192012	Brassica_A_C_genomic	GGKGAAGAGAAATTGCGGCAAGACTGCATCGAACAAAATCKAACAAATCAGACAGAGAAA[T/G]AAAATGATACCATAGTTAGATCATTCTAGACGCACCTGAGCAAGGATCGATCTCATATTC	GAATATGAGATCGATCCTTGCTCAGGTGCGTCTAGAATGATCTAACTATGGTATCATTTT[A/C]TTTCTCTGTCTGATTTGTTMGATTTTGTTCGATGCAGTCTTGCCGCAATTTCTCTTCMCC	Bn-A01-p25259292
Bn-A01-p25260327	T/G	A01	25260327	-	73710401	3192012	Brassica_A_C_genomic	TGTTATTCTCTCTCTATATATTTTATATCTAGACACATTACCCAAAGATCCCCAAGCAAA[T/G]AATCCAAGYTTCACCGAATCGACAAAGCTAAACTCATTAGCCATCTCAAAACCAGCARYG	CRYTGCTGGTTTTGAGATGGCTAATGAGTTTAGCTTTGTCGATTCGGTGAARCTTGGATT[A/C]TTTGCTTGGGGATCTTTGGGTAATGTGTCTAGATATAAAATATATAGAGAGAGAATAACA	Bn-A01-p25260327
Bn-A01-p25279161	A/C	A01	25279161	+	67610438	3192012	Brassica_A_C_genomic	GTTGAACCAACCGCAACTTTTGAATTCTCTTAGAAGATCAAGAATATCAAAACTAAAAGC[A/C]TYMATAGATGGACTYAACAATAAATTGAGCTCTAGCTASTTCAAGAAYCATATAGAAGCA	GTTGAACCAACCGCAACTTTTGAATTCTCTTAGAAGATCAAGAATATCAAAACTAAAAGC[A/C]TYMATAGATGGACTYAACAATAAATTGAGCTCTAGCTASTTCAAGAAYCATATAGAAGCA	Bn-A01-p25279161
Bn-A01-p25363566	T/G	A01	25363566	-	60605402	3192012	Brassica_A_C_genomic	GGAAGAGACTTGATTGGGTGCACGTTTAAATTTGTGTCAACATAGTAGTACTCCAACTCC[T/G]GCGTGTGTGTTGAAGGCTTAAAAMAGTGTTATATAAKCATGRATAAAAAACAGATACATG	CATGTATCTGTTTTTTATYCATGMTTATATAACACTKTTTTAAGCCTTCAACACACACGC[A/C]GGAGTTGGAGTACTACTATGTTGACACAAATTTAAACGTGCACCCAATCAAGTCTCTTCC	Bn-A01-p25363566
Bn-A01-p25364218	T/C	A01	25364218	-	40645462	3192012	Brassica_A_C_genomic	CATTGSYCAGATAAATTTATGTACTACTGACTACTGTTGTTGTAGATTGCTSAAATAAAA[A/G]AGCTCATGAAATAAATCTAATTTTGTTGGGGATAAGTATGAGTAGTTAGATCATTGTTGG	CATTGSYCAGATAAATTTATGTACTACTGACTACTGTTGTTGTAGATTGCTSAAATAAAA[A/G]AGCTCATGAAATAAATCTAATTTTGTTGGGGATAAGTATGAGTAGTTAGATCATTGTTGG	Bn-A01-p25364218
Bn-A01-p25391997	A/G	A01	25391997	+	48785463	3192012	Brassica_A_C_genomic	AAGAAAAATGATATTTTTCTTTTTTGCAAAATTGTTGAATGGATGTTCTTTCCWGTAAAA[T/C]CAAACAAATTAGATCGAACTGAACAGAAATAGAGAAATTGGTTTAAACTTGATAGTACCG	CGGTACTATCAAGTTTAAACCAATTTCTCTATTTCTGTTCAGTTCGATCTAATTTGTTTG[A/G]TTTTACWGGAAAGAACATCCATTCAACAATTTTGCAAAAAAGAAAAATATCATTTTTCTT	Bn-A01-p25391997
Bn-A01-p25429100	T/C	A01	25429100	-	69660366	3192012	Brassica_A_C_genomic	GATCCGGGCTCGAGTTGGTTCCTTCTTTTTCATTTGAATTCTTCGCGTTTTAGATATTTA[A/G]ATTTGACTAAAGTATTTAGATGTATAAGATATCCGGGTCTTTCGCCATGTTTCCAACTTA	GATCCGGGCTCGAGTTGGTTCCTTCTTTTTCATTTGAATTCTTCGCGTTTTAGATATTTA[A/G]ATTTGACTAAAGTATTTAGATGTATAAGATATCCGGGTCTTTCGCCATGTTTCCAACTTA	Bn-A01-p25429100
Bn-A01-p25453874	A/G	A01	25453874	+	22677371	3192012	Brassica_A_C_genomic	AAGGAAGCAATAAAARATTGCGCGCTGTGGAGTCTGAGGTGACTGATCTCAAGGATAAGG[T/C]CAAGTTGATGGCGAAGATGGGGCTTAGGCAAAGCCAGGATCTCGAGAGATCAGGACAKRT	AYMTGTCCTGATCTCTCGAGATCCTGGCTTTGCCTAAGCCCCATCTTCGCCATCAACTTG[A/G]CCTTATCCTTGAGATCAGTCACCTCAGACTCCACAGCGCGCAATYTTTTATTGCTTCCTT	Bn-A01-p25453874
Bn-A01-p25480187	A/G	A01	25480187	+	40672396	3192012	Brassica_A_C_genomic	TATAATTATTTAATTTAAACTTAGATTAAATATTAAAATCTGGTTAAATTAGTCGGTCGG[A/G]CCGACCATTGACCCRGTMAATGTCCGGTCCGGTCAAAACATTGATTTTTACCGACAGAAC	TATAATTATTTAATTTAAACTTAGATTAAATATTAAAATCTGGTTAAATTAGTCGGTCGG[A/G]CCGACCATTGACCCRGTMAATGTCCGGTCCGGTCAAAACATTGATTTTTACCGACAGAAC	Bn-A01-p25480187
Bn-A01-p25480397	A/G	A01	25480397	+	36769351	3192012	Brassica_A_C_genomic	GCAAAGGTCTTACATTTTCAGTCTCTGTCTTGGTCTYAGTCTCTGCTACCKMGGTAAGTG[T/C]CCAAGTTAAAACTCAAACCTTTTGGTCGTGTTTCAGAATCAACTTGCTCTGTCTGGTTTC	GAAACCAGACAGAGCAAGTTGATTCTGAAACACGACCAAAAGGTTTGAGTTTTAACTTGG[A/G]CACTTACCKMGGTAGCAGAGACTRAGACCAAGACAGAGACTGAAAATGTAAGACCTTTGC	Bn-A01-p25480397
Bn-A01-p25517270	T/C	A01	25517270	-	44615346	4022012	Brassica_A_C_genomic	TCTGTTTTTCTTTTTTGAAGAAAACCTAAACAAAATTTCAAATCAAATCTATTTTTCTTTAGTTTCCATTCGTAATTTTTCTCCTCTATTTTATTTGAAT[T/C]GCAATWGAGCTCTCTGTTCAATCATCTYTTCTCAAAAGAAAAAAAAAGATTATTAAAACAAGATTATCAAAAGRGCTACCAGGTGAGAAGCAAAAAGATC	GATCTTTTTGCTTCTCACCTGGTAGCYCTTTTGATAATCTTGTTTTAATAATCTTTTTTTTTCTTTTGAGAARAGATGATTGAACAGAGAGCTCWATTGC[A/G]ATTCAAATAAAATAGAGGAGAAAAATTACGAATGGAAACTAAAGAAAAATAGATTTGATTTGAAATTTTGTTTAGGTTTTCTTCAAAAAAGAAAAACAGA	Bn-A01-p25517270
Bn-A01-p25561204	T/C	A01	25561204	-	14775401	3192012	Brassica_A_C_genomic	TATTATAGATTCTGTCATAAACAAACAAAAAATGCATTTTCATGGTTATGTTTTTTTTTA[A/G]TAACATTAGTGTTGTTTCAAAGGTTTTTTAAGCACAAGGACCAATCACCAAAAAAACATA	TATTATAGATTCTGTCATAAACAAACAAAAAATGCATTTTCATGGTTATGTTTTTTTTTA[A/G]TAACATTAGTGTTGTTTCAAAGGTTTTTTAAGCACAAGGACCAATCACCAAAAAAACATA	Bn-A01-p25561204
Bn-A01-p25562652	T/C	A01	25562652	-	26696319	3192012	Brassica_A_C_genomic	TTTGTTCTCTACCACAGAAAGTAATTTTTTGTTGTTATAGTTTGTAASAATATTTTTTTT[A/G]GTAAATTCACAAACTAATCACCAGTTATATAGAAAATGGTGGTGCGTTCTTTCAAAAAAA	TTTGTTCTCTACCACAGAAAGTAATTTTTTGTTGTTATAGTTTGTAASAATATTTTTTTT[A/G]GTAAATTCACAAACTAATCACCAGTTATATAGAAAATGGTGGTGCGTTCTTTCAAAAAAA	Bn-A01-p25562652
Bn-A01-p25591508	A/G	A01	25591508	+	10672465	3192012	Brassica_A_C_genomic	GTCCWTTGAATAGCCCATGAATTGCCTCGAAACAACCTTCTACACTCTTGATGGCATSCA[T/C]ACATTCTCTAGGGTGGAACCCTTGAAGTTGAGGATCTTCTTCTTTCATCACTTTTGCTTT	AAAGCAAAAGTGATGAAAGAAGAAGATCCTCAACTTCAAGGGTTCCACCCTAGAGAATGT[A/G]TGSATGCCATCAAGAGTGTAGAAGGTTGTTTCGAGGCAATTCATGGGCTATTCAAWGGAC	Bn-A01-p25591508
Bn-A01-p26380200	A/C	A01	26380200	+	28758508	3192012	Brassica_A_C_genomic	GCTTTRTTGATGWGAAGTTTTGGAGTTTCTGYAATAGAKAGATCATCAATTCATCATGAT[T/G]GCTCTGTAACATGGGAAAATATCTTGGGAAATAGAAAGTTAATTCTCTATAATCCATGCA	TGCATGGATTATAGAGAATTAACTTTCTATTTCCCAAGATATTTTCCCATGTTACAGAGC[A/C]ATCATGATGAATTGATGATCTMTCTATTRCAGAAACTCCAAAACTTCWCATCAAYAAAGC	Bn-A01-p26380200
Bn-A01-p26425810	A/C	A01	26425810	+	70780490	3192012	Brassica_A_C_genomic	CTTAACACGTCAATCATCGTTATCTGTTTTAACAAATAAAGAGTTTTGAGTATTTTTGTA[A/C]TAAATATTTAAATTGTGAGTAAATAAATAATGTGTTAGACTAAGTTGTGAGTMATATATT	CTTAACACGTCAATCATCGTTATCTGTTTTAACAAATAAAGAGTTTTGAGTATTTTTGTA[A/C]TAAATATTTAAATTGTGAGTAAATAAATAATGTGTTAGACTAAGTTGTGAGTMATATATT	Bn-A01-p26425810
Bn-A01-p26461873	A/G	A01	26461873	+	57705407	4022012	Brassica_A_C_genomic	TTTTTTCTTCCTCTGCCCTTTTTACAATTCTTGTAATGAATTCAAACAAATTARCCAAATATGAGTGGTCTTCACATGCTAAATCWTTTCAATGTGTGATTTGTCTGTTTTGGCCAAACTGTTCCAAATTTAAAACATTCAAAAGTTGAA[T/C]CAGATATTGTACAGATTTTGATTCATGGGGTTGTTCACTTCACTAGCCCTTGCATGATTCTTCCTAAGTTCGAAGAGTGCATAGCCCAACGATCATTTGTAGCCAAAAAGTAATTATTTTGTTATTTAGATATGTGAATATGTTACAAAA	TTTTGTAACATATTCACATATCTAAATAACAAAATAATTACTTTTTGGCTACAAATGATCGTTGGGCTATGCACTCTTCGAACTTAGGAAGAATCATGCAAGGGCTAGTGAAGTGAACAACCCCATGAATCAAAATCTGTACAATATCTG[A/G]TTCAACTTTTGAATGTTTTAAATTTGGAACAGTTTGGCCAAAACAGACAAATCACACATTGAAAWGATTTAGCATGTGAAGACCACTCATATTTGGYTAATTTGTTTGAATTCATTACAAGAATTGTAAAAAGGGCAGAGGAAGAAAAAA	Bn-A01-p26461873
Bn-A01-p26568738	T/C	A01	26568738	-	69724340	4022012	Brassica_A_C_genomic	TCCACAGTGAGAGAGAGAGAACAGAAGCGAAAGCAGAAGAAACTAAATCCCAATGGCGACGACGATCCCACTCTTCGCCTCCTTCAAGTACGCCGACAGC[T/C]TAACCGTCGTCGGCATCTCCTTCTGCACGGCGCTAGTCTGCGAAGCCATCTCGTGGATCCTAATCTACCGCACCACCTCCTACAAATCCCTAAAATACTC	GAGTATTTTAGGGATTTGTAGGAGGTGGTGCGGTAGATTAGGATCCACGAGATGGCTTCGCAGACTAGCGCCGTGCAGAAGGAGATGCCGACGACGGTTA[A/G]GCTGTCGGCGTACTTGAAGGAGGCGAAGAGTGGGATCGTCGTCGCCATTGGGATTTAGTTTCTTCTGCTTTCGCTTCTGTTCTCTCTCTCTCACTGTGGA	Bn-A01-p26568738
Bn-A01-p26572331	A/G	A01	26572331	+	71646385	3192012	Brassica_A_C_genomic	CTGCAGTTTTGTAGTGTTAGTACCAAAAAAATAAAGGCAGGTAGAAGATATGCGAGTAAA[A/G]CCTTGTTTTGTTCGGGYTGAATCTCAATATGCTTTGCACGATGASCAAATTTCAATGTGT	CTGCAGTTTTGTAGTGTTAGTACCAAAAAAATAAAGGCAGGTAGAAGATATGCGAGTAAA[A/G]CCTTGTTTTGTTCGGGYTGAATCTCAATATGCTTTGCACGATGASCAAATTTCAATGTGT	Bn-A01-p26572331
Bn-A01-p26592021	T/C	A01	26592021	-	21635394	3192012	Brassica_A_C_genomic	TAKAACAGATTGTTCGTGTAMATTGTACTAAACCTCAGAGTTTGATCACGATGCTGTTCA[A/G]TTGATGTACCATCAGATTACAGTGATCAGTTTCTGAGTCAATGTTCTCTGAAGTTGTAGC	TAKAACAGATTGTTCGTGTAMATTGTACTAAACCTCAGAGTTTGATCACGATGCTGTTCA[A/G]TTGATGTACCATCAGATTACAGTGATCAGTTTCTGAGTCAATGTTCTCTGAAGTTGTAGC	Bn-A01-p26592021
Bn-A01-p26624315	A/C	A01	26624315	+	74716300	3192012	Brassica_A_C_genomic	GTAACTRTATTACGTTTAAGGCAGCTTGTATTTTGTAACAGTGTCTTTGTTTTTAAAAAT[A/C]TTAATTCTGAAGCYMTTATTGTAGGTTGGACAAATAAGAGAGGCATCTAACAAGGCAAAC	GTAACTRTATTACGTTTAAGGCAGCTTGTATTTTGTAACAGTGTCTTTGTTTTTAAAAAT[A/C]TTAATTCTGAAGCYMTTATTGTAGGTTGGACAAATAAGAGAGGCATCTAACAAGGCAAAC	Bn-A01-p26624315
Bn-A01-p26685015	T/C	A01	26685015	-	51656458	4022012	Brassica_A_C_genomic	TACATTCACTAAGACGCATTGAAATCTTTTATTCATTGCGGTTATAGATATTTCTACTATGYTTCCATTACATATAGTTCATGTTGAACTACAATWTCACACATGATAATTATGGAAGCCAAAATAATTATGAAAACTGAAGTTACTTGG[A/G]CTGTTTTGTTACGGATAGCCTATAATCTACATATGCTGCACTGCTAGTAGGAAAGCTTGAARTTCCACTTCCAAACATTAGTACAAGCTCATCCAATACTCTTCCRGCTTCTAGATAGAAAACTATAGTGGTCTCGAATTGTGTTTCATG	TACATTCACTAAGACGCATTGAAATCTTTTATTCATTGCGGTTATAGATATTTCTACTATGYTTCCATTACATATAGTTCATGTTGAACTACAATWTCACACATGATAATTATGGAAGCCAAAATAATTATGAAAACTGAAGTTACTTGG[A/G]CTGTTTTGTTACGGATAGCCTATAATCTACATATGCTGCACTGCTAGTAGGAAAGCTTGAARTTCCACTTCCAAACATTAGTACAAGCTCATCCAATACTCTTCCRGCTTCTAGATAGAAAACTATAGTGGTCTCGAATTGTGTTTCATG	Bn-A01-p26685015
Bn-A01-p26685077	A/G	A01	26685077	+	23704506	4022012	Brassica_A_C_genomic	TTCCATTACATATAGTTCATGTTGAACTACAATWTCACACATGATAATTATGGAAGCCAAAATAATTATGAAAACTGAAGTTACTTGGRCTGTTTTGTTACGGATAGCCTATAATCTACATATGCTGCACTGCTAGTAGGAAAGCTTGAA[A/G]TTCCACTTCCAAACATTAGTACAAGCTCATCCAATACTCTTCCRGCTTCTAGATAGAAAACTATAGTGGTCTCGAATTGTGTTTCATGATCAGAGAAAACTTCAGTATTYTACTTATATATTTTTTGTTTGTTTTAACTATGAAAATACC	TTCCATTACATATAGTTCATGTTGAACTACAATWTCACACATGATAATTATGGAAGCCAAAATAATTATGAAAACTGAAGTTACTTGGRCTGTTTTGTTACGGATAGCCTATAATCTACATATGCTGCACTGCTAGTAGGAAAGCTTGAA[A/G]TTCCACTTCCAAACATTAGTACAAGCTCATCCAATACTCTTCCRGCTTCTAGATAGAAAACTATAGTGGTCTCGAATTGTGTTTCATGATCAGAGAAAACTTCAGTATTYTACTTATATATTTTTTGTTTGTTTTAACTATGAAAATACC	Bn-A01-p26685077
Bn-A01-p26688333	T/G	A01	26688333	-	49665319	4022012	Brassica_A_C_genomic	GATGGGAACCGGGACATGGCCGATTCAGGCTACGCCATCCATGGACAAAGTACTTAAAGATCGCAGGACTCGTACGTCAATGCGCCTTTCATTTTGAAATCCTCAATGGCTATGTTCTCTCTGACGTTAAGGTTTGTTGGCAATCACATT[T/G]TAGTTTGATATTAAACCATAAACTACTTTTAAAACTGCAAACTGAATTGVAAAGTGAATCAAATTGTTATTTATCATTAATCACTGGATCGAATAAGTAGAAGATTATTTTTAACAGGAGTATAAAATTTAATAATTATATATATTTTTC	GAAAAATATATATAATTATTAAATTTTATACTCCTGTTAAAAATAATCTTCTACTTATTCGATCCAGTGATTAATGATAAATAACAATTTGATTCACTTTBCAATTCAGTTTGCAGTTTTAAAAGTAGTTTATGGTTTAATATCAAACTA[A/C]AATGTGATTGCCAACAAACCTTAACGTCAGAGAGAACATAGCCATTGAGGATTTCAAAATGAAAGGCGCATTGACGTACGAGTCCTGCGATCTTTAAGTACTTTGTCCATGGATGGCGTAGCCTGAATCGGCCATGTCCCGGTTCCCATC	Bn-A01-p26688333
Bn-A01-p26968952	A/C	A01	26968952	+	14645311	3192012	Brassica_A_C_genomic	TCTAAGATTCGAAACAGTAACCAACCAACCATAGCTAAACGAAAGAGTCCTAAATCAAAA[A/C]AATYTATCAACACAACGAGGAGCTCAAGAATMGGAGAAGGAGACACGAAACCTGGGAGCG	TCTAAGATTCGAAACAGTAACCAACCAACCATAGCTAAACGAAAGAGTCCTAAATCAAAA[A/C]AATYTATCAACACAACGAGGAGCTCAAGAATMGGAGAAGGAGACACGAAACCTGGGAGCG	Bn-A01-p26968952
Bn-A01-p27004740	T/C	A01	27004740	-	28714493	4022012	Brassica_A_C_genomic	AACCAAAAAGAAAAGATCTGTAAMAACAACAAATATGTTTCGTATCTCGACAGGGATGCCAAGTCATTGCAAGACCAGAGCTCGATGGATTGCGTTTAGCCATTCCTTCAGCAACAAGGAACTTTGCGGTTGATGGATTTGTTCCAAAAC[T/C]TGATTAGTTCATCGCAGAGACGCTTTGGTGGTCACGCAACCATAAAATGAAACATTTGAACCGGAAGCAGTACAGGACCATATAGATGATTGATGTTTTATTTAAGAATTTTGACGGTTGTTTTTTTCTGAAGGGAAAAAAAAGTGATAT	ATATCACTTTTTTTTCCCTTCAGAAAAAAACAACCGTCAAAATTCTTAAATAAAACATCAATCATCTATATGGTCCTGTACTGCTTCCGGTTCAAATGTTTCATTTTATGGTTGCGTGACCACCAAAGCGTCTCTGCGATGAACTAATCA[A/G]GTTTTGGAACAAATCCATCAACCGCAAAGTTCCTTGTTGCTGAAGGAATGGCTAAACGCAATCCATCGAGCTCTGGTCTTGCAATGACTTGGCATCCCTGTCGAGATACGAAACATATTTGTTGTTKTTACAGATCTTTTCTTTTTGGTT	Bn-A01-p27004740
Bn-A01-p27012139	T/C	A01	27012139	-	60804383	3192012	Brassica_A_C_genomic	AATCATTGTATCATCTGTACTTCTTGACCATCACGTCTATCCCTTATATGGATGTGAGCT[T/C]GTCATGTCTCTTTCACCGTTATTATGTCTTCTAGCAAATTGGGTCTTTCTTGTCTTTTAA	TTAAAAGACAAGAAAGACCCAATTTGCTAGAAGACATAATAACGGTGAAAGAGACATGAC[A/G]AGCTCACATCCATATAAGGGATAGACGTGATGGTCAAGAAGTACAGATGATACAATGATT	Bn-A01-p27012139
Bn-A01-p27017324	A/G	A01	27017324	+	72691404	3192012	Brassica_A_C_genomic	TGGAGTTAACTGGTATTGAATCACACATTCCAAAACAGAAAAGAAGAAAATTCTTGATCT[A/G]ATTCTCTACTSATGGCATCYAAAAACAATATTACAAATTMTTAGACTATAATTCTTCCTC	TGGAGTTAACTGGTATTGAATCACACATTCCAAAACAGAAAAGAAGAAAATTCTTGATCT[A/G]ATTCTCTACTSATGGCATCYAAAAACAATATTACAAATTMTTAGACTATAATTCTTCCTC	Bn-A01-p27017324
Bn-A01-p27060364	T/C	A01	27060364	-	66670417	3192012	Brassica_A_C_genomic	AGGGATGTCAGTTTAAGTTTTTTGCACACAGATTAAGAAAACTAGTAGTTTTTTCGGTTT[T/C]AYCCTTATTTAATACACTACTTTGTTGGATTTTTGTTAATTAATGAATTGAAATAAGGGT	ACCCTTATTTCAATTCATTAATTAACAAAAATCCAACAAAGTAGTGTATTAAATAAGGRT[A/G]AAACCGAAAAAACTACTAGTTTTCTTAATCTGTGTGCAAAAAACTTAAACTGACATCCCT	Bn-A01-p27060364
Bn-A01-p27079797	T/C	A01	27079797	-	73727447	4022012	Brassica_A_C_genomic	TTTGTCGTATTAYTCTGCTAATTTATAATTTTGATCAAAAAAAATATTAATAGAATCATTTAAATAAACCATTAAATCTTTTCCGACACCAAAAATGAACCGCAAGAATCTGAGTGGTGCCATTCGCTTTTCTCCAATCCAAATACGCCA[A/G]ATTTCACTTACTCCTTTCCTCCTCAGTGCCCCCATAAACCAATAGTGACCCTCTCTATCTATAATACTCTTCCTCCTYGCTGTCCTCTCACAACAACTGASTCTGTCTCTATTCTCATCGCAGCTTTATATCCTAGGAAACTTATCATCT	TTTGTCGTATTAYTCTGCTAATTTATAATTTTGATCAAAAAAAATATTAATAGAATCATTTAAATAAACCATTAAATCTTTTCCGACACCAAAAATGAACCGCAAGAATCTGAGTGGTGCCATTCGCTTTTCTCCAATCCAAATACGCCA[A/G]ATTTCACTTACTCCTTTCCTCCTCAGTGCCCCCATAAACCAATAGTGACCCTCTCTATCTATAATACTCTTCCTCCTYGCTGTCCTCTCACAACAACTGASTCTGTCTCTATTCTCATCGCAGCTTTATATCCTAGGAAACTTATCATCT	Bn-A01-p27079797
Bn-A01-p27101289	T/C	A01	27101289	-	53607505	4022012	Brassica_A_C_genomic	AACGAAGAAGAAAACTTAGACCTTAMGCAATTAAAATTTAAAAACAAAAACGTAAAACGAAAATAGGGTTACCTGAATTTGATCACCGAGATTGACGATAAAAGCATGAGGGTGAGAATTGACGGTGATCCACGTGTCACCGTAACGGAC[T/C]TGAAGGCCGACAACTTTATCGTCTGGCAAGAGGATGGTAATGCCGCCGGGATCAGAATGAGGGGAGAGGCCAAGGGCAAGCTCTGGTCGAGGGCATTTCGGGTAATAATTAACCCTCATACATGCACCTACGGCTTCTCCACCAAATGCC	GGCATTTGGTGGAGAAGCCGTAGGTGCATGTATGAGGGTTAATTATTACCCGAAATGCCCTCGACCAGAGCTTGCCCTTGGCCTCTCCCCTCATTCTGATCCCGGCGGCATTACCATCCTCTTGCCAGACGATAAAGTTGTCGGCCTTCA[A/G]GTCCGTTACGGTGACACGTGGATCACCGTCAATTCTCACCCTCATGCTTTTATCGTCAATCTCGGTGATCAAATTCAGGTAACCCTATTTTCGTTTTACGTTTTTGTTTTTAAATTTTAATTGCKTAAGGTCTAAGTTTTCTTCTTCGTT	Bn-A01-p27101289
Bn-A01-p27115455	T/C	A01	27115455	-	66758351	4022012	Brassica_A_C_genomic	CTGTCATTGCATATATTCTTGACTGGCTTCMATATTACCTTATGTAGAGGCCACAATTGGTAAAAGGGAATATGCAGCTATTCTCTGTAAATCAACAGCGGAGCCAGGCCCTTGAGGCGCATGCTGCTTCATTTGCTCAGTTTAAGGTTA[A/G]CTATGTGGTTCCTTTGTGAGTTCACTCCGTGGTCTAATCTTGAACTTTAGTATGACAATCAACATTATTAATGACAGGTCCCTGGGAATGAGAATCCTTCTATTCTTATATCCTTTGCAAGCAAGAGCTTTAATGCTGGGCAGATAACAT	CTGTCATTGCATATATTCTTGACTGGCTTCMATATTACCTTATGTAGAGGCCACAATTGGTAAAAGGGAATATGCAGCTATTCTCTGTAAATCAACAGCGGAGCCAGGCCCTTGAGGCGCATGCTGCTTCATTTGCTCAGTTTAAGGTTA[A/G]CTATGTGGTTCCTTTGTGAGTTCACTCCGTGGTCTAATCTTGAACTTTAGTATGACAATCAACATTATTAATGACAGGTCCCTGGGAATGAGAATCCTTCTATTCTTATATCCTTTGCAAGCAAGAGCTTTAATGCTGGGCAGATAACAT	Bn-A01-p27115455
Bn-A01-p27117954	T/C	A01	27117954	-	22797463	4022012	Brassica_A_C_genomic	TTCTTATTTTCTTTTTAATCTTAACTTCTTCTTTTTTGCCCTGTGCAGCATTACTCAGAGTTACCTGATATTAAACGTGTAATTGTGAACACACATGCAATTGAGCCGCAGGTAATACCTCTGAACTAAATTTTGGTTGCTAWACTCCTG[A/G]ATGGTCGACTTGCTGAATATCTCTCTGCTCAATATTTAGGCTCTTGTCGAGTTTTTTGGTACTCTKTCCAGCGAGTGGGCTATGGAGTGCATGAAGGATCTTCTGTTGGTTAACCTGAGAGGCAACCTTCAGATAATCGTTCAGGTAAGT	TTCTTATTTTCTTTTTAATCTTAACTTCTTCTTTTTTGCCCTGTGCAGCATTACTCAGAGTTACCTGATATTAAACGTGTAATTGTGAACACACATGCAATTGAGCCGCAGGTAATACCTCTGAACTAAATTTTGGTTGCTAWACTCCTG[A/G]ATGGTCGACTTGCTGAATATCTCTCTGCTCAATATTTAGGCTCTTGTCGAGTTTTTTGGTACTCTKTCCAGCGAGTGGGCTATGGAGTGCATGAAGGATCTTCTGTTGGTTAACCTGAGAGGCAACCTTCAGATAATCGTTCAGGTAAGT	Bn-A01-p27117954
Bn-A01-p27220075	T/C	A01	27220075	-	48692461	4022012	Brassica_A_C_genomic	AAAACTATAAAATCAAGCTGAGTTACAAAAAAAACCGAAAAGCTAGGGAGATCGGAGAAAAAGGAAGAATAAAAAGACGCTTTCGTTACTCGCGGAAAAR[A/G]AGGAGGAGATATCATCTTCATCTTTGTTTTTGACACTTCTCCTTTTTTTCACTTCTCAATCAAGCTTATTTATTTAATTYCATTTTYCTTTATCGTTCTC	AAAACTATAAAATCAAGCTGAGTTACAAAAAAAACCGAAAAGCTAGGGAGATCGGAGAAAAAGGAAGAATAAAAAGACGCTTTCGTTACTCGCGGAAAAR[A/G]AGGAGGAGATATCATCTTCATCTTTGTTTTTGACACTTCTCCTTTTTTTCACTTCTCAATCAAGCTTATTTATTTAATTYCATTTTYCTTTATCGTTCTC	Bn-A01-p27220075
Bn-A01-p27301264	T/G	A01	27301264	-	31783433	3192012	Brassica_A_C_genomic	GAATATGTAAATTCCAAACTACGCTAACTTTTTTATTAATTGGCTTTTGGTTCTTAGTTT[T/G]TYTTCTTCTTCTTTTTGTACATCTAAGTTATTAAACAATCCTAATTTGTTTATAGCCTTT	AAAGGCTATAAACAAATTAGGATTGTTTAATAACTTAGATGTACAAAAAGAAGAAGAARA[A/C]AAACTAAGAACCAAAAGCCAATTAATAAAAAAGTTAGCGTAGTTTGGAATTTACATATTC	Bn-A01-p27301264
Bn-A01-p27301637	T/C	A01	27301637	-	66697447	3192012	Brassica_A_C_genomic	CAAAGTCTTCCATTTACTAGTTTGATAGGATCGTACGTATAGTAACAAATTTCTTGGATA[T/C]TATCACCGGCTGTATGYATGTATCAAAATCCTTGAGTAGTTATCGAACGATAAAGGATCA	TGATCCTTTATCGTTCGATAACTACTCAAGGATTTTGATACATRCATACAGCCGGTGATA[A/G]TATCCAAGAAATTTGTTACTATACGTACGATCCTATCAAACTAGTAAATGGAAGACTTTG	Bn-A01-p27301637
Bn-A01-p27301980	T/G	A01	27301980	-	52802396	3192012	Brassica_A_C_genomic	TTATAAAATTTGACTTAAATGAAAACCATTTTGTATGATATKGTTAGATCCGGTTCTGTA[A/C]AAATCTAATCTATGTTGGCTTGTTTTTCAGTATACACTTAAACCAATGTAAACCAAAATA	TTATAAAATTTGACTTAAATGAAAACCATTTTGTATGATATKGTTAGATCCGGTTCTGTA[A/C]AAATCTAATCTATGTTGGCTTGTTTTTCAGTATACACTTAAACCAATGTAAACCAAAATA	Bn-A01-p27301980
Bn-A01-p27302144	T/C	A01	27302144	-	51677461	3192012	Brassica_A_C_genomic	ACATGTTCAAAAATGTAAGCGGTATCTAGGCGCTTCTTTACGCAGTAAAACAGTTATAGC[T/C]GCAACGTTTTTTTAAATCTAATTATGCTATTCAAATCRGTTYAAWTTRTTTAAATCCATC	GATGGATTTAAAYAAWTTRAACYGATTTGAATAGCATAATTAGATTTAAAAAAACGTTGC[A/G]GCTATAACTGTTTTACTGCGTAAAGAAGCGCCTAGATACCGCTTACATTTTTGAACATGT	Bn-A01-p27302144
Bn-A01-p27336799	A/G	A01	27336799	+	67771344	3192012	Brassica_A_C_genomic	ATATTTTGTATAWAAATATTWGTGTATRRAAACCAAAAAAATATTATTTTTATATTTTTG[T/C]ATAGCATAGCTTTAATGTTTTGACCCATTTCTTGAAAGTGATCCCGTAACGGACCATCCT	AGGATGGTCCGTTACGGGATCACTTTCAAGAAATGGGTCAAAACATTAAAGCTATGCTAT[A/G]CAAAAATATAAAAATAATATTTTTTTGGTTTYYATACACWAATATTTWTATACAAAATAT	Bn-A01-p27336799
Bn-A01-p27463135	A/G	A01	27463135	+	70678333	4022012	Brassica_A_C_genomic	ATCACTMKATATCKCTMTTTVCTTATTAAACAKGTTTCAAAATAATAATCAATAAATGGGGGTCTTGTACGTRGCGTTTCAATTATAWGTAATTGGTTGK[T/C]TTTTGTAAGATGGTTTAATTTGTTGTTATGGTCATCATCGAGTTCGATGTGATCACTATGAATAATGTATGTTGTTCACCTATCTACATTTTTCTGTCTT	AAGACAGAAAAATGTAGATAGGTGAACAACATACATTATTCATAGTGATCACATCGAACTCGATGATGACCATAACAACAAATTAAACCATCTTACAAAA[A/G]MCAACCAATTACWTATAATTGAAACGCYACGTACAAGACCCCCATTTATTGATTATTATTTTGAAACMTGTTTAATAAGBAAAKAGMGATATMKAGTGAT	Bn-A01-p27463135
Bn-A01-p27573404	T/C	A01	27573404	-	61674329	3192012	Brassica_A_C_genomic	CTCGTTTCAGGATCAAACACACWCCCGATGAAGTTATAAACTTCAGAAAAATCAGGAACA[A/G]CTGCAAAGAAATCATCAATAAACATATAGTTTAAAATTCAAGAACAGAACATACAACTGT	CTCGTTTCAGGATCAAACACACWCCCGATGAAGTTATAAACTTCAGAAAAATCAGGAACA[A/G]CTGCAAAGAAATCATCAATAAACATATAGTTTAAAATTCAAGAACAGAACATACAACTGT	Bn-A01-p27573404
Bn-A01-p27601050	A/C	A01	27601050	+	42674367	3192012	Brassica_A_C_genomic	AGTTTGTGATTTTGGATCCGTATAGGACTGTCTTTACTTTCTTGATCCTTMATATGCAAA[T/G]ATTTTCAGAACTAGAGAGCCTCTTGTAATCTTTCCTCTGTTTATATACAACTTYATTCTY	RAGAATRAAGTTGTATATAAACAGAGGAAAGATTACAAGAGGCTCTCTAGTTCTGAAAAT[A/C]TTTGCATATKAAGGATCAAGAAAGTAAAGACAGTCCTATACGGATCCAAAATCACAAACT	Bn-A01-p27601050
Bn-A01-p27622120	T/C	A01	27622120	-	26612371	3192012	Brassica_A_C_genomic	TTCACAAATCAAAGTCATCACCATCGCATATTAAGCATATAGTTATGTTTATCAAATTAT[T/C]ATCATCATGATCAGCGGAAAGGRCCTTTTAGTTTACATWGTATCATGMAGGTTTTGAAAT	ATTTCAAAACCTKCATGATACWATGTAAACTAAAAGGYCCTTTCCGCTGATCATGATGAT[A/G]ATAATTTGATAAACATAACTATATGCTTAATATGCGATGGTGATGACTTTGATTTGTGAA	Bn-A01-p27622120
Bn-A01-p27722989	T/C	A01	27722989	-	61617504	4022012	Brassica_A_C_genomic	CTAGCATTACATCTCCATCTATCTATCTATCTATCTATCTATCCAGGTAACTTCTTAAACTTCAATGCATAGCAAGCAATGTAGGTGAAAAATAATGGGC[T/C]AACACAAGYTGAAGAAMGTACCAGCTAGAATCTAGAACGTCCCTCGAGATCTTCATCTTCTTAGTGATACMTTTATACAAATCMTCCAAGCTACAAGGAA	TTCCTTGTAGCTTGGAKGATTTGTATAAAKGTATCACTAAGAAGATGAAGATCTCGAGGGACGTTCTAGATTCTAGCTGGTACKTTCTTCARCTTGTGTT[A/G]GCCCATTATTTTTCACCTACATTGCTTGCTATGCATTGAAGTTTAAGAAGTTACCTGGATAGATAGATAGATAGATAGATAGATGGAGATGTAATGCTAG	Bn-A01-p27722989
Bn-A01-p27797076	T/C	A01	27797076	-	21789319	4022012	Brassica_A_C_genomic	TCTGTACTCCTTGCTTTTCTTTGGGGATTTATCCACCAGTCCTTTGATAGAAAGCTTCACTGAACGCCCAGACACAGGACCGTTTTCTTCATCATCTGAAAACGGAGAGATCGAAAATATTTCTTCATCTGTTGGCAAACCAGCAGCAGC[T/C]CTTAAACTAGCAACTAACTCTGCGTCCACCATATCTTTCTTCTTCCAAAGTTCTTGAACAGCATCCTGAAGATCCTTCACCTGAGAACAAAGGCAGAATAAGAWAAGAAAACAAAGAGACCTTATCTGATTAATTAACAMACTAGCAAAT	ATTTGCTAGTKTGTTAATTAATCAGATAAGGTCTCTTTGTTTTCTTWTCTTATTCTGCCTTTGTTCTCAGGTGAAGGATCTTCAGGATGCTGTTCAAGAACTTTGGAAGAAGAAAGATATGGTGGACGCAGAGTTAGTTGCTAGTTTAAG[A/G]GCTGCTGCTGGTTTGCCAACAGATGAAGAAATATTTTCGATCTCTCCGTTTTCAGATGATGAAGAAAACGGTCCTGTGTCTGGGCGTTCAGTGAAGCTTTCTATCAAAGGACTGGTGGATAAATCCCCAAAGAAAAGCAAGGAGTACAGA	Bn-A01-p27797076
Bn-A01-p27822000	A/G	A01	27822000	+	31680383	4022012	Brassica_A_C_genomic	AAACCTGATTCCAATAATGATGAACGCAATGATTTCATCAGGTGACAATAATAATAAAYAGTTTGTTATAGTCTCATGCATGTATAGTTTATCTCACTGTTTATGTCTTGAAATCKGCAGAAAGAAGTATGAGCTGCAMCAGTTTATGGA[T/C]CCAAAAGATTGTGCTCTGTGCCCTTATCAGCAGCCTAGCAAGATAAATGATTCGACACCGTCTTTATGTTCTGCAAACCACCGTTCTACGAARAACCGTATTGGTAATGCATTTAGGAATAGCTGGGGAAGAAGAGAATCTGATCACAAM	KTTGTGATCAGATTCTCTTCTTCCCCAGCTATTCCTAAATGCATTACCAATACGGTTYTTCGTAGAACGGTGGTTTGCAGAACATAAAGACGGTGTCGAATCATTTATCTTGCTAGGCTGCTGATAAGGGCACAGAGCACAATCTTTTGG[A/G]TCCATAAACTGKTGCAGCTCATACTTCTTTCTGCMGATTTCAAGACATAAACAGTGAGATAAACTATACATGCATGAGACTATAACAAACTRTTTATTATTATTGTCACCTGATGAAATCATTGCGTTCATCATTATTGGAATCAGGTTT	Bn-A01-p27822000
Bn-A01-p27830372	T/C	A01	27830372	-	21660304	3192012	Brassica_A_C_genomic	CTCAGGTGCTGTCCATGGAACTTACCAGGCGATTAGGTTGGGGGTAACTACTTTTTTCTA[T/C]GAACATCTATCTTTYTCAAGCTTGTAATGWAATCTTTTCTGATTAGAAACTGGAAGTAGT	ACTACTTCCAGTTTCTAATCAGAAAAGATTWCATTACAAGCTTGARAAAGATAGATGTTC[A/G]TAGAAAAAAGTAGTTACCCCCAACCTAATCGCCTGGTAAGTTCCATGGACAGCACCTGAG	Bn-A01-p27830372
Bn-A01-p27843242	A/G	A01	27843242	+	50670457	3192012	Brassica_A_C_genomic	ATGCGTTTTTTGTCAATATATCATTATTCTCTGATCATCCMTTTTGTTACATAGACKTTG[T/C]TATTGTCAGTGCCAACCATTATTCCGATAGTTTTTTCATGTGGTGTAGTAATTTTTCTAA	TTAGAAAAATTACTACACCACATGAAAAAACTATCGGAATAATGGTTGGCACTGACAATA[A/G]CAAMGTCTATGTAACAAAAKGGATGATCAGAGAATAATGATATATTGACAAAAAACGCAT	Bn-A01-p27843242
Bn-A01-p27845673	T/C	A01	27845673	-	34721352	3192012	Brassica_A_C_genomic	TGGTTGCCARGAACCAATCACTGTAAATAGTTATTCTTATCGCGAATCGAATTATGGTGA[T/C]GGAAGTTACAGCCACAATTCATTTACCAGTAGAGTTGATTCGYTSGCTTATTGGGGAATA	TATTCCCCAATAAGCSARCGAATCAACTCTACTGGTAAATGAATTGTGGCTGTAACTTCC[A/G]TCACCATAATTCGATTCGCGATAAGAATAACTATTTACAGTGATTGGTTCYTGGCAACCA	Bn-A01-p27845673
Bn-A01-p27846002	T/C	A01	27846002	-	70808340	3192012	Brassica_A_C_genomic	AGTTCAGGTGTATGATGTGACCCCGTTTKYGGAGGATCATCTTGGAGGCRAAGGGGTCTT[A/G]TTATTCTCAAAATGGTTTGGATAAAATCAAATCTTACTGCAGATATAACATTGGTTGCAC	AGTTCAGGTGTATGATGTGACCCCGTTTKYGGAGGATCATCTTGGAGGCRAAGGGGTCTT[A/G]TTATTCTCAAAATGGTTTGGATAAAATCAAATCTTACTGCAGATATAACATTGGTTGCAC	Bn-A01-p27846002
Bn-A01-p27846227	T/C	A01	27846227	-	42722410	3192012	Brassica_A_C_genomic	TAAATAAATATGGACAATGGTGTGTGTACACAATATGAGTGTCCATCTGGATACTCAGTT[T/C]GCGTACATCTTTTGTTGTACATCTCCGATTCCTAAAATWTGATGAACATTTCTTCCTTTC	GAAAGGAAGAAATGTTCATCAWATTTTAGGAATCGGAGATGTACAACAAAAGATGTACGC[A/G]AACTGAGTATCCAGATGGACACTCATATTGTGTACACACACCATTGTCCATATTTATTTA	Bn-A01-p27846227
Bn-A01-p27846544	T/C	A01	27846544	-	61773389	3192012	Brassica_A_C_genomic	CTCCTCTTGGGAATCTGAATTATTCATCTCTGAATGTTTCATGTAGTAAGAAAAACCATA[T/C]ACCAATATATAAGAAACAATTACATTATAGTCCATTTTCCTAATGAGAGTTAGATAGTTT	AAACTATCTAACTCTCATTAGGAAAATGGACTATAATGTAATTGTTTCTTATATATTGGT[A/G]TATGGTTTTTCTTACTACATGAAACATTCAGAGATGAATAATTCAGATTCCCAAGAGGAG	Bn-A01-p27846544
Bn-A01-p27926866	T/C	A01	27926866	-	49708383	3192012	Brassica_A_C_genomic	GTGTTACGTTATGTACTTCCATGGAGAGTCTAAATCTCACTGGAAACAACCTATATGGCA[T/C]TATCCCATCAGAATTTTTCTCATTTATTCCATATCTTGTTACTCTAGACCTCTCTCACAA	TTGTGAGAGAGGTCTAGAGTAACAAGATATGGAATAAATGAGAAAAATTCTGATGGGATA[A/G]TGCCATATAGGTTGTTTCCAGTGAGATTTAGACTCTCCATGGAAGTACATAACGTAACAC	Bn-A01-p27926866
Bn-A01-p27928239	A/G	A01	27928239	+	20704358	3192012	Brassica_A_C_genomic	GCCAATGAAYATACTTCACGTAACAGGAAAACCAAGGAAGATCTATTTGTACGTTCTTCA[A/G]TCATAAAGCGCTTAGACTTTATGTTCCATATAATAATAAGTCACTTTCTATGATTTGRTT	GCCAATGAAYATACTTCACGTAACAGGAAAACCAAGGAAGATCTATTTGTACGTTCTTCA[A/G]TCATAAAGCGCTTAGACTTTATGTTCCATATAATAATAAGTCACTTTCTATGATTTGRTT	Bn-A01-p27928239
Bn-A01-p27937532	A/C	A01	27937532	+	10750360	3192012	Brassica_A_C_genomic	AGATACAAAAWYTAATTATCCTCATTTAATGTTTAAGACCAAACAAAAAACATTTGGWAC[T/G]GGTGATTTGTCCGAAAAGAGTAAAAGAGTTACCTTAAAAAATACTAACTTTGACCATTAA	TTAATGGTCAAAGTTAGTATTTTTTAAGGTAACTCTTTTACTCTTTTCGGACAAATCACC[A/C]GTWCCAAATGTTTTTTGTTTGGTCTTAAACATTAAATGAGGATAATTARWTTTTGTATCT	Bn-A01-p27937532
Bn-A01-p27965742	T/C	A01	27965742	-	12630373	4022012	Brassica_A_C_genomic	CGCGTTGTAAGTCACCACGCTAGGGTACACCCCGTCCTCACACATCTTTCGATAAACACCATTAGCCTCTTCAACCTTCCCMTCTCTACACAAMCCATCGATCAAAACCGTATACGTGTGAACATTCGCCTTACACCCTTTAGTCCTCAT[T/C]TCATCAAACAAGGTAAAACCTTTCTCAACCAAACCCTCATCACACAACGCTTTAATAAGCACAGTATTGGTCCGTGTGCTCGGCTCACAACCTTTCTCACCCATTYGTTCTTTAAACACAAAAGCTTCGTYAAGTCTCCCTACTTCACAC	GTGTGAAGTAGGGAGACTTRACGAAGCTTTTGTGTTTAAAGAACRAATGGGTGAGAAAGGTTGTGAGCCGAGCACACGGACCAATACTGTGCTTATTAAAGCGTTGTGTGATGAGGGTTTGGTTGAGAAAGGTTTTACCTTGTTTGATGA[A/G]ATGAGGACTAAAGGGTGTAAGGCGAATGTTCACACGTATACGGTTTTGATCGATGGKTTGTGTAGAGAKGGGAAGGTTGAAGAGGCTAATGGTGTTTATCGAAAGATGTGTGAGGACGGGGTGTACCCTAGCGTGGTGACTTACAACGCG	Bn-A01-p27965742
Bn-A01-p27989439	A/C	A01	27989439	+	12745362	4022012	Brassica_A_C_genomic	TGGTACTAGCAGGAGAGCATTTTGTAGACATACAACAAACCTGAAACGTCATAGCGAGGMATATCCATAGCCGATGGAAGCTGTGGTAGAGATGCMAAAACGTTCGGTGCTCAACGAAGGAAGTCTTTCCTCGATGTTTTTCTCTACCGG[T/G]TTTAAGCTCGAACTACAATGACATCAGATGATGGTCATCTCACCGAAGAACAAAACCACAAGCACTACTACAATAACCTCTAACACAAACCTTTGCTCTAGGTCTAGGTTTTTGAAAAAAAGATGAACTGGTTCGCCACGGCCAACCAAG	CTTGGTTGGCCGTGGCGAACCAGTTCATCTTTTTTTCAAAAACCTAGACCTAGAGCAAAGGTTTGTGTTAGAGGTTATTGTAGTAGTGCTTGTGGTTTTGTTCTTCGGTGAGATGACCATCATCTGATGTCATTGTAGTTCGAGCTTAAA[A/C]CCGGTAGAGAAAAACATCGAGGAAAGACTTCCTTCGTTGAGCACCGAACGTTTTKGCATCTCTACCACAGCTTCCATCGGCTATGGATATKCCTCGCTATGACGTTTCAGGTTTGTTGTATGTCTACAAAATGCTCTCCTGCTAGTACCA	Bn-A01-p27989439
Bn-A01-p28102080	T/C	A01	28102080	-	28724464	3192012	Brassica_A_C_genomic	AAGGAGTACTCTTAAMTAYATAGAAATTATTCAATGCTCTATAATTTAAAGATTTTGACC[A/G]ATAGTCGTCTTACCATTTTTGACACAAATGTTTCACGAAGATAAATATTTTGTGTTTTCT	AAGGAGTACTCTTAAMTAYATAGAAATTATTCAATGCTCTATAATTTAAAGATTTTGACC[A/G]ATAGTCGTCTTACCATTTTTGACACAAATGTTTCACGAAGATAAATATTTTGTGTTTTCT	Bn-A01-p28102080
Bn-A01-p28147757	A/G	A01	28147757	+	69771444	3192012	Brassica_A_C_genomic	CAAATTTGTAAAGTTAAATAAGATACTAAARCMATAAGATTTGGAAAAGCATTATTCGTA[T/C]ATTGTTGTCATGCACTCATGCTGATATATACTCTCTCATAAGCATATTCTCTATGTAGAA	TTCTACATAGAGAATATGCTTATGAGAGAGTATATATCAGCATGAGTGCATGACAACAAT[A/G]TACGAATAATGCTTTTCCAAATCTTATKGYTTTAGTATCTTATTTAACTTTACAAATTTG	Bn-A01-p28147757
Bn-A01-p28161207	T/C	A01	28161207	-	56638336	3192012	Brassica_A_C_genomic	ATCRTRTAATAAATTAATGTATTTTAACATTATTTTAACTGTCGTAAGTGAGTGATTTAT[T/C]TTACTAAACCACTTTCTCTTGCATGATGATTAAAATATAGKTACGAACATGGTTGAATAT	ATATTCAACCATGTTCGTAMCTATATTTTAATCATCATGCAAGAGAAAGTGGTTTAGTAA[A/G]ATAAATCACTCACTTACGACAGTTAAAATAATGTTAAAATACATTAATTTATTAYAYGAT	Bn-A01-p28161207
Bn-A01-p28205769	A/C	A01	28205769	+	35771377	3192012	Brassica_A_C_genomic	CACACGATACAAAGTGAAAAAAATAGTGAGATGGATAAAAATCATTCATCAAATTAAGGT[A/C]GCTGATATTTTTAAATATCATWGTTTTTTCTTTAAATTATCATTATTTCAATTGATAACA	CACACGATACAAAGTGAAAAAAATAGTGAGATGGATAAAAATCATTCATCAAATTAAGGT[A/C]GCTGATATTTTTAAATATCATWGTTTTTTCTTTAAATTATCATTATTTCAATTGATAACA	Bn-A01-p28205769
Bn-A01-p28207450	T/C	A01	28207450	-	15694331	3192012	Brassica_A_C_genomic	AAACCGAAAACAATAGTTAGTAAAAAAAAACAATAGTTAGTGGAACCTCATGAACCAACA[T/C]AAAAGCAGTMTATATANTTGGYGTAAACATATGATTATTGTGGTGATAGAGTRAAGTTAA	TTAACTTYACTCTATCACCACAATAATCATATGTTTACRCCAANTATATAKACTGCTTTT[A/G]TGTTGGTTCATGAGGTTCCACTAACTATTGTTTTTTTTTACTAACTATTGTTTTCGGTTT	Bn-A01-p28207450
Bn-A01-p28220430	T/G	A01	28220430	-	14662416	3192012	Brassica_A_C_genomic	ACGAAGTCGTCCCGGGTAGACTTCTCCATCAACAAAGAAACCCTGAGAGTGAGCACACAA[T/G]CATTTGACTTTGGATATACAGATTAACAAATTTTAATTTAGCCCAACAGAAAAATCACCA	TGGTGATTTTTCTGTTGGGCTAAATTAAAATTTGTTAATCTGTATATCCAAAGTCAAATG[A/C]TTGTGTGCTCACTCTCAGGGTTTCTTTGTTGATGGAGAAGTCTACCCGGGACGACTTCGT	Bn-A01-p28220430
Bn-A01-p28245023	T/G	A01	28245023	-	60716439	3192012	Brassica_A_C_genomic	TTTGGCATATTAACATGGTTTTAACTGTTACTAAATAAAAGAGAGCTCTATTTTGAGATG[T/G]ATTTAAGTTWAAAAAAAAAATTGTTATTTTACCAAACTAAATGAAAACCATATACAATAC	GTATTGTATATGGTTTTCATTTAGTTTGGTAAAATAACAATTTTTTTTTTWAACTTAAAT[A/C]CATCTCAAAATAGAGCTCTCTTTTATTTAGTAACAGTTAAAACCATGTTAATATGCCAAA	Bn-A01-p28245023
Bn-A01-p28249918	T/C	A01	28249918	-	65734370	3192012	Brassica_A_C_genomic	AATTTGAAATACTTTTATTGAACGACCTTACATACCATGGCAAACTAAAAGATTAGGCTA[T/C]CTAATTGCAAATAATGGTTSATGTGAATCCTTTCTYGTTTAATAGAAGCAAGCCAAGTAC	GTACTTGGCTTGCTTCTATTAAACRAGAAAGGATTCACATSAACCATTATTTGCAATTAG[A/G]TAGCCTAATCTTTTAGTTTGCCATGGTATGTAAGGTCGTTCAATAAAAGTATTTCAAATT	Bn-A01-p28249918
Bn-A01-p28261145	A/G	A01	28261145	+	44777388	4022012	Brassica_A_C_genomic	ATGTACCATGTGCAGAATTACAACCTAATTAGAGAGAGAAAAGGGACAGGAGTGTTCATCCCAAGATGTTCTCAGCCAAGAAAGAAACAAAATAATCATCCTCATCAGACGAAGCAAGGGAGTTTCGGTTCCCTTGTCTCCAAGCAACAG[T/C]TTCCTCATTATGTTTATGACAACAACAACTCCACAACTCTCAACAACAACCAGGAACGCATCACCCTTCATCATGCAGCTTCAAACTAATCCAAGAAGAACCTTCAGAGATGCAGCATATCTCTTTACTTAAGCCTCAATCAAGACTCAA	TTGAGTCTTGATTGAGGCTTAAGTAAAGAGATATGCTGCATCTCTGAAGGTTCTTCTTGGATTAGTTTGAAGCTGCATGATGAAGGGTGATGCGTTCCTGGTTGTTGTTGAGAGTTGTGGAGTTGTTGTTGTCATAAACATAATGAGGAA[A/G]CTGTTGCTTGGAGACAAGGGAACCGAAACTCCCTTGCTTCGTCTGATGAGGATGATTATTTTGTTTCTTTCTTGGCTGAGAACATCTTGGGATGAACACTCCTGTCCCTTTTCTCTCTCTAATTAGGTTGTAATTCTGCACATGGTACAT	Bn-A01-p28261145
Bn-A01-p28333226	A/G	A01	28333226	+	74719335	3192012	Brassica_A_C_genomic	ATGGTTGACAACTTGACATGCAAACAACTGGACAGGTTTGTGATTCAATCTTGATTGGAT[A/G]TASTTTTAGCAAGTTTAGTTATTGTCCTTTTTTTTTGGGCAACTGATTTAGYTATTATCT	ATGGTTGACAACTTGACATGCAAACAACTGGACAGGTTTGTGATTCAATCTTGATTGGAT[A/G]TASTTTTAGCAAGTTTAGTTATTGTCCTTTTTTTTTGGGCAACTGATTTAGYTATTATCT	Bn-A01-p28333226
Bn-A01-p28336382	A/C	A01	28336382	+	38684510	3192012	Brassica_A_C_genomic	TKTTATTTGTTAAGACAATGTATATACGCACATCTGATATCTTCTCCATTCCATTTTAAA[A/C]TAKMTGTTTTAGAAAAAAAAWTATTTTATACAAATAAATGTTTTATATTYACTATGCAGA	TKTTATTTGTTAAGACAATGTATATACGCACATCTGATATCTTCTCCATTCCATTTTAAA[A/C]TAKMTGTTTTAGAAAAAAAAWTATTTTATACAAATAAATGTTTTATATTYACTATGCAGA	Bn-A01-p28336382
Bn-A01-p28336754	A/G	A01	28336754	+	36738437	3192012	Brassica_A_C_genomic	GTATATGGTTACTTGAAWGCAAATGCGTCAACATAAAGCCCAAACATAATTATTTYCCCA[T/C]TTTTAAGGCCCAAACTCTACCCGGTCCGGTTTGGTTCAAACAAAAACGACGTCGTCTCYA	TRGAGACGACGTCGTTTTTGTTTGAACCAAACCGGACCGGGTAGAGTTTGGGCCTTAAAA[A/G]TGGGRAAATAATTATGTTTGGGCTTTATGTTGACGCATTTGCWTTCAAGTAACCATATAC	Bn-A01-p28336754
Bn-A01-p28346931	A/C	A01	28346931	+	30734418	4022012	Brassica_A_C_genomic	TCCAACAGGTTTAATTTCTAGACCACTCATCGGTTTTGTACGGGTTTGGGTGTACCAGGAGCATCTCCAACTCTTGGAAGCATTCTATACTCGATCGAACAAGTCATTCTTACAGCTCTAGGCGCAACGTTACTAATTGATCGGCTTGGA[A/C]GAAGACCACTTCTTCTTGTMTGGTTCTTGCTTCCATTTTCAAGAAAACAAAGAATACCGATTTGGATTATTCCTCTGACCTTATTAAARTATTGTAGGCTTCAGCTGTGGGGATGCTGATTGGATGTTTGCTCATCGGAAATTCATTTCT	TCCAACAGGTTTAATTTCTAGACCACTCATCGGTTTTGTACGGGTTTGGGTGTACCAGGAGCATCTCCAACTCTTGGAAGCATTCTATACTCGATCGAACAAGTCATTCTTACAGCTCTAGGCGCAACGTTACTAATTGATCGGCTTGGA[A/C]GAAGACCACTTCTTCTTGTMTGGTTCTTGCTTCCATTTTCAAGAAAACAAAGAATACCGATTTGGATTATTCCTCTGACCTTATTAAARTATTGTAGGCTTCAGCTGTGGGGATGCTGATTGGATGTTTGCTCATCGGAAATTCATTTCT	Bn-A01-p28346931
Bn-A01-p28385501	A/G	A01	28385501	+	17615425	4022012	Brassica_A_C_genomic	CAATATCAGCAGCAATGTGCAACGGAGTTGCACCACCAGCAAACACATTGGCCTTGGCACCTGCCTGTAGTTAACATAATAAGAACCAAGCTTGATCTAA[A/G]ATGTATAACAAGACTACAAATAATAAACATCTCAAACCTTGACYAARAGCTCTAAGCATGCCACAGAACCAGCTGCYACTGCAG	CAATATCAGCAGCAATGTGCAACGGAGTTGCACCACCAGCAAACACATTGGCCTTGGCACCTGCCTGTAGTTAACATAATAAGAACCAAGCTTGATCTAA[A/G]ATGTATAACAAGACTACAAATAATAAACATCTCAAACCTTGACYAARAGCTCTAAGCATGCCACAGAACCAGCTGCYACTGCAG	Bn-A01-p28385501
Bn-A01-p28426820	T/C	A01	28426820	-	52715469	4022012	Brassica_A_C_genomic	AAGCTAATATAGGAAATATWCTGCCTTTTWTTTTAATTGATGTGAGTGCATAGAGGAATCTTTTAACGCTTTTGAAGTGTTCTCTGGTGACAGGATGTGGCTCAGAAGATTGTGATGTTTGCACAGCAAAGCAAGCATGAGCTATGTGTT[T/C]TATCTGCATCWGGCACCATCTCTACTGCATCCTTGCGTCAGCCAGGAGGCAACATATCATATGAGGTGATATTTCTTCCCAAAGGCTTGATGAATTTGCTTTCTTTCTCCCTGATCTTCTYTGTTCTGTGTGCTAGAGAAGARTTAAGTC	GACTTAAYTCTTCTCTAGCACACAGAACARAGAAGATCAGGGAGAAAGAAAGCAAATTCATCAAGCCTTTGGGAAGAAATATCACCTCATATGATATGTTGCCTCCTGGCTGACGCAAGGATGCAGTAGAGATGGTGCCWGATGCAGATA[A/G]AACACATAGCTCATGCTTGCTTTGCTGTGCAAACATCACAATCTTCTGAGCCACATCCTGTCACCAGAGAACACTTCAAAAGCGTTAAAAGATTCCTCTATGCACTCACATCAATTAAAAWAAAAGGCAGWATATTTCCTATATTAGCTT	Bn-A01-p28426820
Bn-A01-p28577026	T/C	A01	28577026	-	11702408	3192012	Brassica_A_C_genomic	CTACATTGTCCTAAGGCTCTTTGAAAACACCGAGGTTCACATTACATTCCTTYYACTCTC[A/G]CATCATATATCATATGCTTCAACATCTAATATTATATTGTCTCCATAATAATAAAAAGAA	CTACATTGTCCTAAGGCTCTTTGAAAACACCGAGGTTCACATTACATTCCTTYYACTCTC[A/G]CATCATATATCATATGCTTCAACATCTAATATTATATTGTCTCCATAATAATAAAAAGAA	Bn-A01-p28577026
Bn-A01-p28592050	A/C	A01	28592050	+	22760309	3192012	Brassica_A_C_genomic	GATTAATAGGGATATTTTAAAACAAATGACTCGGATGTGAAAGCATATAAATCCGGAGAT[A/C]GAAAAGGTCGTCCTTAACTCATGGTTGAAATCATTATAAAATGAACAAGTTGAAGTGTTG	GATTAATAGGGATATTTTAAAACAAATGACTCGGATGTGAAAGCATATAAATCCGGAGAT[A/C]GAAAAGGTCGTCCTTAACTCATGGTTGAAATCATTATAAAATGAACAAGTTGAAGTGTTG	Bn-A01-p28592050
Bn-A02-p1198	A/G	A02	1198	+	36684463	4022012	Brassica_A_C_genomic	GTAKAATTGAAATATTGATATAAATAGATTACCTAAAAATATGCAAACAATGTCACAATATTATCATCGTACAAAGATAAGCAAATCCATTTTTGATGAATTTAGCCTCGAGCAGAAGTGTTTTKGTGTTTTGAAATGCATGATTAAAGG[T/C]TAGTATTTGATGATGAGTGATGACTAACAGCCAACAGGGGGACCACCACAAGGAATCCTATCAAGTGTACTTGTCCGACGTAGAATCCGTGGGACCCATTTGATTGCCGTAATCATCGGAGCATGTAAACCGGCGAACTGAAAAGTTAAA	TTTAACTTTTCAGTTCGCCGGTTTACATGCTCCGATGATTACGGCAATCAAATGGGTCCCACGGATTCTACGTCGGACAAGTACACTTGATAGGATTCCTTGTGGTGGTCCCCCTGTTGGCTGTTAGTCATCACTCATCATCAAATACTA[A/G]CCTTTAATCATGCATTTCAAAACACMAAAACACTTCTGCTCGAGGCTAAATTCATCAAAAATGGATTTGCTTATCTTTGTACGATGATAATATTGTGACATTGTTTGCATATTTTTAGGTAATCTATTTATATCAATATTTCAATTMTAC	Bn-A02-p1198
Bn-A02-p3174	T/C	A02	3174	-	58744447	4022012	Brassica_A_C_genomic	TTCCGAARTTCTACTACATTTTTCTTTTTTGAAAAAGGAGGCTCTACTATATTTAGAACGTCCATATAATTAATTCTGTCTAAAACAGAGCACCCGTCTAATGGTCTTTCTCTGAGAGTGAACACCGTAAGAGCTTAAGACCATGATTAA[T/C]CCGGAGTTYTTGGAATAGAGTTTTTATCGGAAGTTAAAAAACTGTTTTTTAACTTTTAACTTAAAAAGCTAAYAACTGGTTCTTAAAGTCCTTATAAAACTTTAAAAACCGGKTTTTAACTTTTTTAGTTAAAAGTTAAGAAACAGTTTC	GAAACTGTTTCTTAACTTTTAACTAAAAAAGTTAAAAMCCGGTTTTTAAAGTTTTATAAGGACTTTAAGAACCAGTTRTTAGCTTTTTAAGTTAAAAGTTAAAAAACAGTTTTTTAACTTCCGATAAAAACTCTATTCCAARAACTCCGG[A/G]TTAATCATGGTCTTAAGCTCTTACGGTGTTCACTCTCAGAGAAAGACCATTAGACGGGTGCTCTGTTTTAGACAGAATTAATTATATGGACGTTCTAAATATAGTAGAGCCTCCTTTTTCAAAAAAGAAAAATGTAGTAGAAYTTCGGAA	Bn-A02-p3174
Bn-A02-p20398	T/C	A02	20398	-	54767346	3192012	Brassica_A_C_genomic	GAAAGGCTTCCTGGCCGAGTGGATTTCTGATTCGTATAAAGAGGACATAGGACAATTTAM[A/G]TGTCCTTTTATTAAATTATTGAAAAAACTGTATCTTTCATCAATTTGTTCTTCTCTATTA	GAAAGGCTTCCTGGCCGAGTGGATTTCTGATTCGTATAAAGAGGACATAGGACAATTTAM[A/G]TGTCCTTTTATTAAATTATTGAAAAAACTGTATCTTTCATCAATTTGTTCTTCTCTATTA	Bn-A02-p20398
Bn-A02-p21468	A/G	A02	21468	+	39671334	4022012	Brassica_A_C_genomic	ATTGGCGTTTCAGTTCAATAGAGGTAAGGAGGAAGCTAGYAAGTTCCTTCCAAAGAGTTCTCAGTTAGTTATAGATGTGGAGAGTTACATCCCACCAAAT[A/G]ATGATCCTAAGGAGCAWCACTCTGTGCTCCCTTACAGAAGCACCKGWAAGAAAAAACATTGGCGTGAAGATGAACATTTKCTGTCTGAAGAAAGAAGTAA	ATTGGCGTTTCAGTTCAATAGAGGTAAGGAGGAAGCTAGYAAGTTCCTTCCAAAGAGTTCTCAGTTAGTTATAGATGTGGAGAGTTACATCCCACCAAAT[A/G]ATGATCCTAAGGAGCAWCACTCTGTGCTCCCTTACAGAAGCACCKGWAAGAAAAAACATTGGCGTGAAGATGAACATTTKCTGTCTGAAGAAAGAAGTAA	Bn-A02-p21468
Bn-A02-p39833	T/C	A02	39833	-	71773493	3192012	Brassica_A_C_genomic	TATAAYTGATATAACTAATTTATTTTAATAACCCGTAATTTTACCAATTTTCAGTTGTAA[T/C]GTAGTTGTACTTTGGCTTWAAAATTTAAAAATTGAGTTCTACCATGTGTTGGTAAAAAAA	TTTTTTTACCAACACATGGTAGAACTCAATTTTTAAATTTTWAAGCCAAAGTACAACTAC[A/G]TTACAACTGAAAATTGGTAAAATTACGGGTTATTAAAATAAATTAGTTATATCARTTATA	Bn-A02-p39833
Bn-A02-p61866	A/G	A02	61866	+	19792345	3192012	Brassica_A_C_genomic	CTTTGAAGAAYGAARCTTTATATAATAARATTAAAAAAAAYTGGAGAGAAGATTAGATAA[T/C]TCCTCCAAAGATCGTTTGGAACTCCCGCATTTCTTACTTTTATTATCTATGMAATTTATT	AATAAATTKCATAGATAATAAAAGTAAGAAATGCGGGAGTTCCAAACGATCTTTGGAGGA[A/G]TTATCTAATCTTCTCTCCARTTTTTTTTAATYTTATTATATAAAGYTTCRTTCTTCAAAG	Bn-A02-p61866
Bn-A02-p99883	A/G	A02	99883	+	58682400	4022012	Brassica_A_C_genomic	CTGTTCCATATCCTCCTTTCCCAAGAAGATGCGCAAATGAGTTTGTCATCTTCTTGATTTTTGCGTAACTATAYCGCTTTAACTGTACAACGGCCTCAACGTTTTTATCATCCCAATCACTCTTTCTCATCTTCTTTGCTCTCAACATAA[T/C]CGCCATCACAATAATGATCAGCAAAATTAAAGCTGCTGAGATTCCTGGAATAAGATAAGAAGAATCAAACTATAGGTAGGTMTTATGCAACGAGAGTTCTGTCACACAAATTCATGGATATGGTACCAGGTATAAGCTTTGACTTCCATG	CATGGAAGTCAAAGCTTATACCTGGTACCATATCCATGAATTTGTGTGACAGAACTCTCGTTGCATAAKACCTACCTATAGTTTGATTCTTCTTATCTTATTCCAGGAATCTCAGCAGCTTTAATTTTGCTGATCATTATTGTGATGGCG[A/G]TTATGTTGAGAGCAAAGAAGATGAGAAAGAGTGATTGGGATGATAAAAACGTTGAGGCCGTTGTACAGTTAAAGCGRTATAGTTACGCAAAAATCAAGAAGATGACAAACTCATTTGCGCATCTTCTTGGGAAAGGAGGATATGGAACAG	Bn-A02-p99883
Bn-A02-p159653	A/G	A02	159653	+	12744318	3192012	Brassica_A_C_genomic	GAGCAAGGTTATTACATATCCTTGATTAATTAACCTAGCTTTCTTAGCTAATTGATCAAC[T/C]TGATGTACATGCATTCTAGGAACATAGTTAAAAGATGGCCTTCGAACAAGTCGCTACATT	AATGTAGCGACTTGTTCGAAGGCCATCTTTTAACTATGTTCCTAGAATGCATGTACATCA[A/G]GTTGATCAATTAGCTAAGAAAGCTAGGTTAATTAATCAAGGATATGTAATAACCTTGCTC	Bn-A02-p159653
Bn-A02-p179557	T/C	A02	179557	-	27792380	3192012	Brassica_A_C_genomic	ATAATAATCTCTAACATATATTAACTAGGGTTGACTATTCATAACTTATAGTGTTACCYG[A/G]CTAGCACCAACCTCCAAAAACTATCTATATATTTCATTATAGTTATGTAATTTTCTTTTG	ATAATAATCTCTAACATATATTAACTAGGGTTGACTATTCATAACTTATAGTGTTACCYG[A/G]CTAGCACCAACCTCCAAAAACTATCTATATATTTCATTATAGTTATGTAATTTTCTTTTG	Bn-A02-p179557
Bn-A02-p182447	A/G	A02	182447	+	61680328	4022012	Brassica_A_C_genomic	TTTATATGGACATAACTTGAGCATCTCAAAACTGATGGATATAGATACTACGACACATGGTAGTTCGAGCACTACAACTGGTACGACTGATTTAGAAATGAAATCCTCTGTGTCTAGTTATGATCTTTATCCATTAAACCCTGAATCCAC[T/C]ATCCTTAATTCCTAAGTCGTCACAAAGAGGCGGTGTGATATATGGAACGATCATCATTCTATACACTAAAAACTATCATCCTTATAGAGTATTTATTTCACAGTCACATCTTTTATATSTACTACTAAAACAATGTATATGCAAGGTTTT	AAAACCTTGCATATACATTGTTTTAGTAGTASATATAAAAGATGTGACTGTGAAATAAATACTCTATAAGGATGATAGTTTTTAGTGTATAGAATGATGATCGTTCCATATATCACACCGCCTCTTTGTGACGACTTAGGAATTAAGGAT[A/G]GTGGATTCAGGGTTTAATGGATAAAGATCATAACTAGACACAGAGGATTTCATTTCTAAATCAGTCGTACCAGTTGTAGTGCTCGAACTACCATGTGTCGTAGTATCTATATCCATCAGTTTTGAGATGCTCAAGTTATGTCCATATAAA	Bn-A02-p182447
Bn-A02-p183586	A/G	A02	183586	+	43719389	3192012	Brassica_A_C_genomic	YCTTTGAAGGTTCAAGGCCCTCATTTCCAGACTTGGTGAAAGAGGAGGGTGCAAATACTA[A/G]TTTTTAAGCTCCGGATTCTATTGCTCCAAAAGATCCGATTGACATTATGGGTTCAGACTG	YCTTTGAAGGTTCAAGGCCCTCATTTCCAGACTTGGTGAAAGAGGAGGGTGCAAATACTA[A/G]TTTTTAAGCTCCGGATTCTATTGCTCCAAAAGATCCGATTGACATTATGGGTTCAGACTG	Bn-A02-p183586
Bn-A02-p185917	A/G	A02	185917	+	46603346	4022012	Brassica_A_C_genomic	GACCTAGGAGACATATATAAGGAGAGCCAAGACGAAGAGTGCAAGAGACAAATTTTTTTAGCAACTTAGGCACTTAGAAAGATTTTTTGCAACTTCATTTTTGTTATCGAGMTGTGATTCAAATTAGGTTTAGGTCTTAGGTGGTTAGAA[T/C]TACAGAACTTGCTGACAGCTTTTGTGGTTGTAGCTCTTACAACCTGTTGTATCATCGTAACGCTCTTACGCAAAAACGATTTAGTAAAATCTTTCTTTTTACTTGCAAATTTGTATTCAGTTCTCTCGTTTGTTATTCATTATTTAATCA	TGATTAAATAATGAATAACAAACGAGAGAACTGAATACAAATTTGCAAGTAAAAAGAAAGATTTTACTAAATCGTTTTTGCGTAAGAGCGTTACGATGATACAACAGGTTGTAAGAGCTACAACCACAAAAGCTGTCAGCAAGTTCTGTA[A/G]TTCTAACCACCTAAGACCTAAACCTAATTTGAATCACAKCTCGATAACAAAAATGAAGTTGCAAAAAATCTTTCTAAGTGCCTAAGTTGCTAAAAAAATTTGTCTCTTGCACTCTTCGTCTTGGCTCTCCTTATATATGTCTCCTAGGTC	Bn-A02-p185917
Bn-A02-p187256	T/C	A02	187256	-	57705502	3192012	Brassica_A_C_genomic	ACACGAGAACTAGAAACTTGATTCTWTGATAGTTGTGACASGAGAGTGTGATCAACACCT[A/G]AATTGAATCCTGCTGAGTTAAGTTATTAATTAGTCGGAACGAGAGATGGTCTAGGACTTA	ACACGAGAACTAGAAACTTGATTCTWTGATAGTTGTGACASGAGAGTGTGATCAACACCT[A/G]AATTGAATCCTGCTGAGTTAAGTTATTAATTAGTCGGAACGAGAGATGGTCTAGGACTTA	Bn-A02-p187256
Bn-A02-p188268	A/G	A02	188268	+	50621510	4022012	Brassica_A_C_genomic	TGGCTGTCCTTGCTCATCAAGCCGGAAATGCCATCACCCACTTGAGGAATGCTGSAGGGAATCATATTGATAACATGGYTCAGGTGAAGGATATGATATG[T/C]TCTTCTTCATTAATCATCTTGGGACTGACATGGATGTCCCCCTTTTATCAGTGGATCAAATCAGGGAAATCCACCCATACCGCTGTCCTAATTCAGCTAT	ATAGCTGAATTAGGACAGCGGTATGGGTGGATTTCCCTGATTTGATCCACTGATAAAAGGGGGACATCCATGTCAGTCCCAAGATGATTAATGAAGAAGA[A/G]CATATCATATCCTTCACCTGARCCATGTTATCAATATGATTCCCTSCAGCATTCCTCAAGTGGGTGATGGCATTTCCGGCTTGATGAGCAAGGACAGCCA	Bn-A02-p188268
Bn-A02-p188454	A/G	A02	188454	+	61667425	4022012	Brassica_A_C_genomic	GTCCCCCTTTTATCAGTGGATCAAATCAGGGAAATCCACCCATACCGCTGTCCTAATTCAGCTATTGAAGCGATGATCCTGATCCCAATAGATGAGGAAATCAAAGAATTCTTTCTTCAAAATGCCTAAGAGAAAATTGTTGGGGCCTGG[T/C]AGCCTCCCAATTGAATTATTTACCGATGCTTGGGAAACATTGTTGATGTGATTTCCATTGCAGGGGTAAAAGTCATTTGTTTGATGAAGGATACTCAGGAAGTTCCATGGCACTACCATAGCGTTAATTTCAAAAGTTCCTGGTGATGAT	ATCATCACCAGGAACTTTTGAAATTAACGCTATGGTAGTGCCATGGAACTTCCTGAGTATCCTTCATCAAACAAATGACTTTTACCCCTGCAATGGAAATCACATCAACAATGTTTCCCAAGCATCGGTAAATAATTCAATTGGGAGGCT[A/G]CCAGGCCCCAACAATTTTCTCTTAGGCATTTTGAAGAAAGAATTCTTTGATTTCCTCATCTATTGGGATCAGGATCATCGCTTCAATAGCTGAATTAGGACAGCGGTATGGGTGGATTTCCCTGATTTGATCCACTGATAAAAGGGGGAC	Bn-A02-p188454
Bn-A02-p201968	A/C	A02	201968	+	29795474	3192012	Brassica_A_C_genomic	CTAAAGAMTGTTAAAGAAAAAACAATATAAAGAGGGGACTCCTCTGTTTATGAAATTCGT[T/G]CTTTTGATTGTTGTAATTCATAAACCCATGAGTATATGCGCGATCGTTGATCTAMTYCAC	GTGRAKTAGATCAACGATCGCGCATATACTCATGGGTTTATGAATTACAACAATCAAAAG[A/C]ACGAATTTCATAAACAGAGGAGTCCCCTCTTTATATTGTTTTTTCTTTAACAKTCTTTAG	Bn-A02-p201968
Bn-A02-p202316	T/C	A02	202316	-	17660401	4022012	Brassica_A_C_genomic	AAAGATTTTTTCTTGAATGAATTTAACATCAATTTACAAAAAAAAAAAGGTAAGATATAGGTATTTGGATTTCTGCTTCATTTCTCGGCTTCAGATGTGACACTGGTAGATCCCAAGTTCACTAAGGTTATAATTAACGTGTCAGCGTTA[A/G]ACTCTAATCCTTAGGTTCTACACTAGTTATGAGGACTGGCCCGATGCTGAACTAATCATAAAGATTGACATAATACACACGTAGCCAAAAAGAGAGATATCTGAACTTTTTATACATATGATKATTATACAAAGTTGATATACAAGAGCC	AAAGATTTTTTCTTGAATGAATTTAACATCAATTTACAAAAAAAAAAAGGTAAGATATAGGTATTTGGATTTCTGCTTCATTTCTCGGCTTCAGATGTGACACTGGTAGATCCCAAGTTCACTAAGGTTATAATTAACGTGTCAGCGTTA[A/G]ACTCTAATCCTTAGGTTCTACACTAGTTATGAGGACTGGCCCGATGCTGAACTAATCATAAAGATTGACATAATACACACGTAGCCAAAAAGAGAGATATCTGAACTTTTTATACATATGATKATTATACAAAGTTGATATACAAGAGCC	Bn-A02-p202316
Bn-A02-p212959	A/C	A02	212959	+	37786309	4022012	Brassica_A_C_genomic	GTTATCAGTCCACAATATACAGAACGAGCTTCAAGACTCCACTCAGATCAAACCTGTTGTGCGATCATCGCTTATCATGTCCTCTTCTGTTTACATAGTGACAAGCTTGTTCGGATACCTCTTGTTCGGTGAATMTACTCATGAGGATGT[T/G]CTGAAAAACTTTGATACCCATCTTAAAATCCCTTATGGTCCGGTTCTCAGTGATGTAGTCAGAGTCAGCTATGCAGCTCATCTCATGCTTGTCTTCCCTATTATCTTCTATCCTTTGCGGGTTAACGTGGACGGTCTCTTTTTCCCCACG	CGTGGGGAAAAAGAGACCGTCCACGTTAACCCGCAAAGGATAGAAGATAATAGGGAAGACAAGCATGAGATGAGCTGCATAGCTGACTCTGACTACATCACTGAGAACCGGACCATAAGGGATTTTAAGATGGGTATCAAAGTTTTTCAG[A/C]ACATCCTCATGAGTAKATTCACCGAACAAGAGGTATCCGAACAAGCTTGTCACTATGTAAACAGAAGAGGACATGATAAGCGATGATCGCACAACAGGTTTGATCTGAGTGGAGTCTTGAAGCTCGTTCTGTATATTGTGGACTGATAAC	Bn-A02-p212959
Bn-A02-p251558	T/G	A02	251558	-	41684320	4022012	Brassica_A_C_genomic	TTGGAGTGTGCTTGAAGAAGGGCGAGATGAATACTTTTCTTTCTTTATTTAAAGATGGCCTAAGCGATTAGGCTTTAATAGTGAGGCCTAATTAAGCATCATCTCCCCAGACATATCGTGGACTACATCGCCTTGGATCTATCGTATTAT[T/G]GTTGTATGGTTCTTATTTCGATTAGTTAYTTTTTTTTGTTTGTTTGTTGGGGCTTTAGCTTCTATTTAAGTTTACATTCATTGTAAGCTTTCAGTGGCTTGATTAACAAAGAGAACTCCTTGGTCTCTACAAAGTAGATTTAGATATGTA	TACATATCTAAATCTACTTTGTAGAGACCAAGGAGTTCTCTTTGTTAATCAAGCCACTGAAAGCTTACAATGAATGTAAACTTAAATAGAAGCTAAAGCCCCAACAAACAAACAAAAAAAARTAACTAATCGAAATAAGAACCATACAAC[A/C]ATAATACGATAGATCCAAGGCGATGTAGTCCACGATATGTCTGGGGAGATGATGCTTAATTAGGCCTCACTATTAAAGCCTAATCGCTTAGGCCATCTTTAAATAAAGAAAGAAAAGTATTCATCTCGCCCTTCTTCAAGCACACTCCAA	Bn-A02-p251558
Bn-A02-p266070	A/G	A02	266070	+	72679377	3192012	Brassica_A_C_genomic	ATGKTGAACTTGAATTAATAACTACMCAAATTACAAGAATYTGCAAWYTTTAGGCATTGA[T/C]GTTCATTTTTTTGGTCAAGCCTTGACGTTTATTTTGAATTAAAAACTAAAMATTATTKCT	AGMAATAATKTTTAGTTTTTAATTCAAAATAAACGTCAAGGCTTGACCAAAAAAATGAAC[A/G]TCAATGCCTAAARWTTGCARATTCTTGTAATTTGKGTAGTTATTAATTCAAGTTCAMCAT	Bn-A02-p266070
Bn-A02-p266121	A/C	A02	266121	+	22732374	3192012	Brassica_A_C_genomic	AGGCATTGAYGTTCATTTTTTTGGTCAAGCCTTGACGTTTATTTTGAATTAAAAACTAAA[A/C]ATTATTKCTTTTCTAAGGAAACAACGAAAAATGATGMAAATKTATCGAATACAAAGTATC	AGGCATTGAYGTTCATTTTTTTGGTCAAGCCTTGACGTTTATTTTGAATTAAAAACTAAA[A/C]ATTATTKCTTTTCTAAGGAAACAACGAAAAATGATGMAAATKTATCGAATACAAAGTATC	Bn-A02-p266121
Bn-A02-p276572	T/C	A02	276572	-	42780429	4022012	Brassica_A_C_genomic	AGAAAACGATGCTTCTAAAATAATTTGTTTTATTGCTGAWTTTTTTCTYTAAACTATGTTTTTGGKTTTGTAGATTGAACAATTACATAAAATCTACAAGCTTTGTGGATCTCCACCGGATAGTTTCTGGAAAAAAACTAGGCTTCCGCA[T/C]GCAACTTCCTTCAGGCCTCAACATACTTATGAAGCCACACTTAGAGARCGATGCAAAGAGTTATCAACAACTGGTGTTCTTCTATTAGAAACTTTACTCTCTATGGAAGCATATAAGCGTGGGACTGCTTCAGCTGCACTTAACTCTGAG	CTCAGAGTTAAGTGCAGCTGAAGCAGTCCCACGCTTATATGCTTCCATAGAGAGTAAAGTTTCTAATAGAAGAACACCAGTTGTTGATAACTCTTTGCATCGYTCTCTAAGTGTGGCTTCATAAGTATGTTGAGGCCTGAAGGAAGTTGC[A/G]TGCGGAAGCCTAGTTTTTTTCCAGAAACTATCCGGTGGAGATCCACAAAGCTTGTAGATTTTATGTAATTGTTCAATCTACAAAMCCAAAAACATAGTTTARAGAAAAAAWTCAGCAATAAAACAAATTATTTTAGAAGCATCGTTTTCT	Bn-A02-p276572
Bn-A02-p294984	T/C	A02	294984	-	17807483	4022012	Brassica_A_C_genomic	TCAAAATTAAAGAGCACCAATCATGTAGTATATAAAATAATAATATGTTGTAGAGAGCAAAAGCAAAAGCAAATACCGTGTCTCCAGCACGTAGGAGAGA[T/C]TGYCTCTGACCGTGCAAGTCTTGGAGGATTGAAACGCCAATCTCTTCAGTCTCCATCATTGTTCTACGACCGTCCTTGAGTCTGTCTGTGGTTCGACCCA	TGGGTCGAACCACAGACAGACTCAAGGACGGTCGTAGAACAATGATGGAGACTGAAGAGATTGGCGTTTCAATCCTCCAAGACTTGCACGGTCAGAGRCA[A/G]TCTCTCCTACGTGCTGGAGACACGGTATTTGCTTTTGCTTTTGCTCTCTACAACATATTATTATTTTATATACTACATGATTGGTGCTCTTTAATTTTGA	Bn-A02-p294984
Bn-A02-p302582	T/C	A02	302582	-	74770469	3192012	Brassica_A_C_genomic	GGCACATCAATCCATGGGAACCAACAAGTCATGCAACCGTGACATATATTCCAATATAAA[T/C]CAGGATTGGAATTTCTATAAAATGTTGGRCATKCRATTGTAAGGTGTCGTAGTTTTCATA	TATGAAAACTACGACACCTTACAATYGMATGYCCAACATTTTATAGAAATTCCAATCCTG[A/G]TTTATATTGGAATATATGTCACGGTTGCATGACTTGTTGGTTCCCATGGATTGATGTGCC	Bn-A02-p302582
Bn-A02-p307342	T/C	A02	307342	-	63659363	4022012	Brassica_A_C_genomic	ACAATCTTAGTCGCGGCAGGGGAATTCTTCAATCCGATCACCTYCTTTGGACTAATCCAACGACTAGAACTATAGTGCAAGAGTTTTTRGCTTCTAAAGACAGCTTCAATGCTCAGTTTGCGAGGTCGATGGTGAGGATGAGTAATATTR[A/G]TGTGAAGACAGGGGCGAATGGGGAAATTCGTAGAGTTTGTTCGACTGTTAATTGAAATGTTTGATTAGGCAAACTTATTGCCTCGAGTGTTTATTAATTTGTTTAGAGTGTGCCTTTTAATCTCAGTACTAGGTGATTACCCGTGATGGA	ACAATCTTAGTCGCGGCAGGGGAATTCTTCAATCCGATCACCTYCTTTGGACTAATCCAACGACTAGAACTATAGTGCAAGAGTTTTTRGCTTCTAAAGACAGCTTCAATGCTCAGTTTGCGAGGTCGATGGTGAGGATGAGTAATATTR[A/G]TGTGAAGACAGGGGCGAATGGGGAAATTCGTAGAGTTTGTTCGACTGTTAATTGAAATGTTTGATTAGGCAAACTTATTGCCTCGAGTGTTTATTAATTTGTTTAGAGTGTGCCTTTTAATCTCAGTACTAGGTGATTACCCGTGATGGA	Bn-A02-p307342
Bn-A02-p319267	T/A	A02	319267	-	12675470	4022012	Brassica_A_C_genomic	ATCATCGCAGCTGCTTCAAAAGGGTGAGTGACTGAGTGTGAATAGAATCAAGGGTTTAGGATTTGTGAATTTCGTTAAGCTTAGAAGAACACAGATCTGC[A/T]GCAGTTTTTCCTCTGCTAATTGGTATATATATATATATATATATCTTCAACGATGGAACCAATATTTTTAAGCTTGCAAGCTTATCCAACAACATTCATC	GATGAATGTTGTTGGATAAGCTTGCAAGCTTAAAAATATTGGTTCCATCGTTGAAGATATATATATATATATATATACCAATTAGCAGAGGAAAAACTGC[A/T]GCAGATCTGTGTTCTTCTAAGCTTAACGAAATTCACAAATCCTAAACCCTTGATTCTATTCACACTCAGTCACTCACCCTTTTGAAGCAGCTGCGATGAT	Bn-A02-p319267
Bn-A02-p335197	T/C	A02	335197	-	18707423	4022012	Brassica_A_C_genomic	TTTTTGATTAGTCTTTAGCTAACCAGAGATCTAGCAAAGACGATACTGCGCCAGCCATATGACGGTGAATATGATCTAATTGGTTTCCGGGGGAGGCGTTCCTGGAGTACTGTCCTTTGAATACGCGAGGAAATAATGCAGTTGATTTCT[T/C]TATCAAGCGCCAAAATTGCTTTCCAATTATGGTCKTGTTTAAATTTGTAAGATCTTTAAACCACATGCTTCCTTCATCCTTGGGATTGCATAATTTTTCCCATGATTTCCAGTCATGYCTTTTGTATTTTCCTYTAAACTCAACCAAAAT	ATTTTGGTTGAGTTTARAGGAAAATACAAAAGRCATGACTGGAAATCATGGGAAAAATTATGCAATCCCAAGGATGAAGGAAGCATGTGGTTTAAAGATCTTACAAATTTAAACAMGACCATAATTGGAAAGCAATTTTGGCGCTTGATA[A/G]AGAAATCAACTGCATTATTTCCTCGCGTATTCAAAGGACAGTACTCCAGGAACGCCTCCCCCGGAAACCAATTAGATCATATTCACCGTCATATGGCTGGCGCAGTATCGTCTTTGCTAGATCTCTGGTTAGCTAAAGACTAATCAAAAA	Bn-A02-p335197
Bn-A02-p337457	A/G	A02	337457	+	51609339	4022012	Brassica_A_C_genomic	CCTGATTTCTACTGTTATCTGTTTGTACTTCTTCCAAAGCTTGTTGAAGCTTGCTAATTTTCTCTTTTCCCATATGGTGGATTATTCTTATGCCATCTAGCAATTTCATGATGAAAATTACAAATTTTTGTAACAAAATCCTTTGAACTT[T/C]CTTCCTCTGAATCTACCCAGGCTCTACCAATGGATTTCATTAAACCATCTTGTCGAATACATCTTTTATCTAATGAAAATTAACCCTGTCGCCTGGGTACTTTATCCTCAAGATAAGCCATTACTGGCCGATGATCAGATCCTATCAATC	GATTGATAGGATCTGATCATCGGCCAGTAATGGCTTATCTTGAGGATAAAGTACCCAGGCGACAGGGTTAATTTTCATTAGATAAAAGATGTATTCGACAAGATGGTTTAATGAAATCCATTGGTAGAGCCTGGGTAGATTCAGAGGAAG[A/G]AAGTTCAAAGGATTTTGTTACAAAAATTTGTAATTTTCATCATGAAATTGCTAGATGGCATAAGAATAATCCACCATATGGGAAAAGAGAAAATTAGCAAGCTTCAACAAGCTTTGGAAGAAGTACAAACAGATAACAGTAGAAATCAGG	Bn-A02-p337457
Bn-A02-p416231	T/C	A02	416231	-	73703406	3192012	Brassica_A_C_genomic	TTTGCCAGTCATYTGTTGTAACATATTTGCTTAAAAGGTTGTTAATGATATGAGATMAAA[A/G]TTAATGGATTCCTAAAGACTGATTCTTTAGCTTTATTTTTATTATCTTTGCCTTTTTTTT	TTTGCCAGTCATYTGTTGTAACATATTTGCTTAAAAGGTTGTTAATGATATGAGATMAAA[A/G]TTAATGGATTCCTAAAGACTGATTCTTTAGCTTTATTTTTATTATCTTTGCCTTTTTTTT	Bn-A02-p416231
Bn-A02-p425861	T/G	A02	425861	-	13662369	4022012	Brassica_A_C_genomic	GGATGAGTTATAGATGACGCATCACAAGTTTCCGATGCTCGACACATGTCAGTATTCCGACGGTGTGTACTTAGYGGCAGTAAAAGCRAAGAGATCCTTTACTTTGAACGGGAAACGACACCTATCTTTGCCGTTTTAGAGAGTATTGAT[T/G]ATCTGATTACTAAAGTYAGGCACAAGCTATTATTACACCAGTATCTAAATTTAGTGATTTTAGCAATTTAGTGTTTATCCATTTTGTACTCCACCATTTTGTACTCCATCGAACTGAGTTCATTACTATTGTCTTAACAAAATATGATAA	TTATCATATTTTGTTAAGACAATAGTAATGAACTCAGTTCGATGGAGTACAAAATGGTGGAGTACAAAATGGATAAACACTAAATTGCTAAAATCACTAAATTTAGATACTGGTGTAATAATAGCTTGTGCCTRACTTTAGTAATCAGAT[A/C]ATCAATACTCTCTAAAACGGCAAAGATAGGTGTCGTTTCCCGTTCAAAGTAAAGGATCTCTTYGCTTTTACTGCCRCTAAGTACACACCGTCGGAATACTGACATGTGTCGAGCATCGGAAACTTGTGATGCGTCATCTATAACTCATCC	Bn-A02-p425861
Bn-A02-p459981	T/C	A02	459981	-	53729492	3192012	Brassica_A_C_genomic	CTATAGATTTACAAGATCTAGTTTCTAAGATCATTTTTAAAGTTTTCAATCATCAGACTG[T/C]AAAAGGAAAAAGGTGGACGAAAAAGAAAGAAGAAAMCTACTTTTTTCAAATATAAGTACT	AGTACTTATATTTGAAAAAAGTAGKTTTCTTCTTTCTTTTTCGTCCACCTTTTTCCTTTT[A/G]CAGTCTGATGATTGAAAACTTTAAAAATGATCTTAGAAACTAGATCTTGTAAATCTATAG	Bn-A02-p459981
Bn-A02-p463348	A/G	A02	463348	+	37798388	3192012	Brassica_A_C_genomic	CGTGCATATCCCTGATTTCAAGCATAATCTATGACATCTAATAGATAATTATTGGTTTTC[A/G]AAGTAGATAAAKRAGTTTTAGAAATGTCTATTTATYTTGTAATTAGTCTTAAACGYAATC	CGTGCATATCCCTGATTTCAAGCATAATCTATGACATCTAATAGATAATTATTGGTTTTC[A/G]AAGTAGATAAAKRAGTTTTAGAAATGTCTATTTATYTTGTAATTAGTCTTAAACGYAATC	Bn-A02-p463348
Bn-A02-p474724	A/G	A02	474724	+	62781365	4022012	Brassica_A_C_genomic	WAGCTCTGCTATGCGTTGATGTAGCAAACCAAAAACAAAAATGGTTCGTATCTCATCGTGCTTCTTCGTCGTGGTTCTGATTGTGCTYTCGATTCGAGAAGCTTCTTCGCAGTTAGGTACTGGTCCGCACATTACTGATGTCAATATACT[A/G]TTGCCTCCGAGGATGAAGAATCCAGTAGAGTATCGCCTTCAAGGAAGCGATGGCTGCTTCAAATGGTACTTCTTTAGCTCAGCTTAGATATGTAGTTAGTTAGCACGAACTTAGTTAAGGAATCATTGCCTTTTTTTTAGCTATGTAAGT	WAGCTCTGCTATGCGTTGATGTAGCAAACCAAAAACAAAAATGGTTCGTATCTCATCGTGCTTCTTCGTCGTGGTTCTGATTGTGCTYTCGATTCGAGAAGCTTCTTCGCAGTTAGGTACTGGTCCGCACATTACTGATGTCAATATACT[A/G]TTGCCTCCGAGGATGAAGAATCCAGTAGAGTATCGCCTTCAAGGAAGCGATGGCTGCTTCAAATGGTACTTCTTTAGCTCAGCTTAGATATGTAGTTAGTTAGCACGAACTTAGTTAAGGAATCATTGCCTTTTTTTTAGCTATGTAAGT	Bn-A02-p474724
Bn-A02-p476011	T/G	A02	476011	-	49796334	3192012	Brassica_A_C_genomic	TCTATTTGCAGCCGTGCATCTACCATCATCACATCACAGATGGTCTGCGTTGAACTCTTC[T/G]GTTGTTCAAGTAGATTCTTTGAWWGGTCTGACTAAAGCATTAAGCTTGGGGGTAACAACA	TGTTGTTACCCCCAAGCTTAATGCTTTAGTCAGACCWWTCAAAGAATCTACTTGAACAAC[A/C]GAAGAGTTCAACGCAGACCATCTGTGATGTGATGATGGTAGATGCACGGCTGCAAATAGA	Bn-A02-p476011
Bn-A02-p488160	A/G	A02	488160	+	65622324	4022012	Brassica_A_C_genomic	CGTCTCCACAAACACCATGATCTCCGGCTACGTCAAGTCCGGTGACGTTTCCTCCGCTAGAGATCTCTTTGACGCCATGGTGGATCGAACCGTGGTCACTTGGACTATCKTGATGGGGCTGTACGCTAGGAACAACCGKTTCGACGAAGC[T/C]TTCGAGCTTTTCAGACAGATGTGCAGGTCTTGTACCTTGCCTGATCATGTCACCTTTACTACTCTTTTACCAGGGKGYGAYGACGCGGTTGCKGTGGCGCMAGTTCATGCCTTTGCSGTCAAGTTAGGGTTTGATAGGAACCCTTTTCTC	GAGAAAAGGGTTCCTATCAAACCCTAACTTGACSGCAAAGGCATGAACTKGCGCCACMGCAACCGCGTCRTCRCMCCCTGGTAAAAGAGTAGTAAAGGTGACATGATCAGGCAAGGTACAAGACCTGCACATCTGTCTGAAAAGCTCGAA[A/G]GCTTCGTCGAAMCGGTTGTTCCTAGCGTACAGCCCCATCAMGATAGTCCAAGTGACCACGGTTCGATCCACCATGGCGTCAAAGAGATCTCTAGCGGAGGAAACGTCACCGGACTTGACGTAGCCGGAGATCATGGTGTTTGTGGAGACG	Bn-A02-p488160
Bn-A02-p500418	T/C	A02	500418	-	66637464	4022012	Brassica_A_C_genomic	TGCTCAAGTGTGATGTTTGTGAGTTTAGTGTGGATTTTTCTTGTGCAACTTTGCCTAAAGCATAAACAAATGACAAGTAGTAAAATKGGTGTGATATATGCAAGAGACGAAAGCGGATCCAACTACATGGTTCTACATGTTTGCTGATTG[T/C]TGGGGTCACTGATGCAGCGCATCCTTATCCAGTTACGAGAACACATTGATTGTTTGTATTTAGGGGTGTTCTTCCAAGTGTTGTGTCTGTTTTCTAAATTTCATTATGTTTACGTACTGCTTTTCCTTTTTCATTTCCTTATAGGCTTTG	CAAAGCCTATAAGGAAATGAAAAAGGAAAAGCAGTACGTAAACATAATGAAATTTAGAAAACAGACACAACACTTGGAAGAACACCCCTAAATACAAACAATCAATGTGTTCTCGTAACTGGATAAGGATGCGCTGCATCAGTGACCCCA[A/G]CAATCAGCAAACATGTAGAACCATGTAGTTGGATCCGCTTTCGTCTCTTGCATATATCACACCMATTTTACTACTTGTCATTTGTTTATGCTTTAGGCAAAGTTGCACAAGAAAAATCCACACTAAACTCACAAACATCACACTTGAGCA	Bn-A02-p500418
Bn-A02-p501869	A/G	A02	501869	+	63749389	3192012	Brassica_A_C_genomic	CAGCTCGATTAACCATGCACTAACACAAATATCAATCAAATCAGAATTTTCACTGAATCT[A/G]TTACCAGTTTTAGTTTTTTCAAATTAGAACATAAATACCATGATTAAYCCYGGTCTCTTR	CAGCTCGATTAACCATGCACTAACACAAATATCAATCAAATCAGAATTTTCACTGAATCT[A/G]TTACCAGTTTTAGTTTTTTCAAATTAGAACATAAATACCATGATTAAYCCYGGTCTCTTR	Bn-A02-p501869
Bn-A02-p510727	A/G	A02	510727	+	10794411	4022012	Brassica_A_C_genomic	ATTTTTTTTGTTTGCTAAGAAATCTTAACATACTGATGATAAGTCGAAAACACTCATATTGTTGTATTGATGCACATGGTGCCGAGGATTGAATTATAAA[T/C]GGATGCTCTTCATATCTCCAAGAACTCGCTAGTTGTTTTTCTTCCATTCACTCATGTGTGTATAAACACTTWGTTGTTTGCATTTATTNNNNNNNNNNNN	NNNNNNNNNNNNAATAAATGCAAACAACWAAGTGTTTATACACACATGAGTGAATGGAAGAAAAACAACTAGCGAGTTCTTGGAGATATGAAGAGCATCC[A/G]TTTATAATTCAATCCTCGGCACCATGTGCATCAATACAACAATATGAGTGTTTTCGACTTATCATCAGTATGTTAAGATTTCTTAGCAAACAAAAAAAAT	Bn-A02-p510727
Bn-A02-p518958	A/C	A02	518958	+	49716323	3192012	Brassica_A_C_genomic	GAAATTACATGATCCTCAAGAAGCCGACTACAGATGCGAAATAAGAACTAAGCTATAGTT[T/G]AAAACGGCACGAATGGTTTGTCGTACGAATCGAACCGGTTTACCGATTCTTTAACGATCA	TGATCGTTAAAGAATCGGTAAACCGGTTCGATTCGTACGACAAACCATTCGTGCCGTTTT[A/C]AACTATAGCTTAGTTCTTATTTCGCATCTGTAGTCGGCTTCTTGAGGATCATGTAATTTC	Bn-A02-p518958
Bn-A02-p545783	A/C	A02	545783	+	66749456	3192012	Brassica_A_C_genomic	TATARTGTGMCATCACCAGTATGAACATAGTAGAGAAGCTGAACAGAATATTTTTGTAGG[A/C]TGCTCAAAAATATCCTATAAAATASTATGGTAATTAAACATGTAATTCTCTAAATACTTC	TATARTGTGMCATCACCAGTATGAACATAGTAGAGAAGCTGAACAGAATATTTTTGTAGG[A/C]TGCTCAAAAATATCCTATAAAATASTATGGTAATTAAACATGTAATTCTCTAAATACTTC	Bn-A02-p545783
Bn-A02-p548469	A/G	A02	548469	+	15662492	4022012	Brassica_A_C_genomic	AAATGAATCCCTCAACTTCAATAATTTATGGAATGTGTCCCTAGTTTCTTGTAGAGTTTAAACWGAGCAAATAAAGTATTTTAAAATTTTAAAATAAAATGAAAATAGGAAATCAGAATTGTATTTTAACTTTTTTTAAGAATGAATTTT[T/C]ACCCTGAATGATCATTAGAAAGACTAATTATATTCGTATATAGTTTAATATAATGAATTTATGTATGAATTAAATCATGATATTTTAAAATATTTTTAATTAAAAAATTGAGAAAATCAGATAATCAATGATAAATTACATTTTACTTTG	CAAAGTAAAATGTAATTTATCATTGATTATCTGATTTTCTCAATTTTTTAATTAAAAATATTTTAAAATATCATGATTTAATTCATACATAAATTCATTATATTAAACTATATACGAATATAATTAGTCTTTCTAATGATCATTCAGGGT[A/G]AAAATTCATTCTTAAAAAAAGTTAAAATACAATTCTGATTTCCTATTTTCATTTTATTTTAAAATTTTAAAATACTTTATTTGCTCWGTTTAAACTCTACAAGAAACTAGGGACACATTCCATAAATTATTGAAGTTGAGGGATTCATTT	Bn-A02-p548469
Bn-A02-p594700	T/C	A02	594700	-	13613490	4022012	Brassica_A_C_genomic	ATATGAACCAAAATAGCAAAACACYCATACCCAAACGGGTAATAGTTTAGGATATATTAGATATCCAAACCCGAACGGATATCCGARCATATGTCTGATG[A/G]CGTTCATCCTCCTTATATACTTGTGTATATTGTTCATGTCTCCTATATATCCTCCACTACTGCTCATTCAATCACGAATATCTCGATATTCTCTTTACTT	ATATGAACCAAAATAGCAAAACACYCATACCCAAACGGGTAATAGTTTAGGATATATTAGATATCCAAACCCGAACGGATATCCGARCATATGTCTGATG[A/G]CGTTCATCCTCCTTATATACTTGTGTATATTGTTCATGTCTCCTATATATCCTCCACTACTGCTCATTCAATCACGAATATCTCGATATTCTCTTTACTT	Bn-A02-p594700
Bn-A02-p615312	A/G	A02	615312	+	43804318	4022012	Brassica_A_C_genomic	AACACTTGTTTACAGATGAGGTTCTTTTTGTTTGTGTGGTTGATGGAAGAAACAGACAAAGAYTGGATAAGAGGTAAAAGACAAAAGATCAGACAAGAAAAGACAGGAACTCCATTGAAACAAAGCTTCAATTCTGTATTCTTCTGTATA[T/C]AGAGAACTCAAGACTCCTGTGGACAGATAGATGGTTAAAGAGAGAAGCTTCTGGAGTGAAGGTTATAAATGAATGATAGAGAGACAAACTGAGAGGTTGGTTGTGTGTTTATACATTTATTGAGCTCTCAAGCTTTCTGTTTTAAGGGTT	AACCCTTAAAACAGAAAGCTTGAGAGCTCAATAAATGTATAAACACACAACCAACCTCTCAGTTTGTCTCTCTATCATTCATTTATAACCTTCACTCCAGAAGCTTCTCTCTTTAACCATCTATCTGTCCACAGGAGTCTTGAGTTCTCT[A/G]TATACAGAAGAATACAGAATTGAAGCTTTGTTTCAATGGAGTTCCTGTCTTTTCTTGTCTGATCTTTTGTCTTTTACCTCTTATCCARTCTTTGTCTGTTTCTTCCATCAACCACACAAACAAAAAGAACCTCATCTGTAAACAAGTGTT	Bn-A02-p615312
Bn-A02-p616247	T/G	A02	616247	-	16686315	4022012	Brassica_A_C_genomic	TTGACCGTTAACACTTCAGTGATGTAGCTTTGGCTTTCGAGACATGATGCAACATCTCACTCGAMTKTTTCTAAGAATTGGTTCCTGAATTGTTGTGCTCTGTAGAACAATATGCCCCCAAATAGGTAGGATAAGCATAAACCTAGCTTG[T/G]CAATGGAGAGAGCTAATGTGATGTATGGTGGGGAGTGTGAATGTTGGAAGTGGGGGCAGGGGTTCGTGGGGAGGATAAACGAGCCAGAAACCGGACATCAATACACTGTGGAAAAGAACCRCAGTGATCCACAATAGAGTGAAGCTCCAA	TTGGAGCTTCACTCTATTGTGGATCACTGYGGTTCTTTTCCACAGTGTATTGATGTCCGGTTTCTGGCTCGTTTATCCTCCCCACGAACCCCTGCCCCCACTTCCAACATTCACACTCCCCACCATACATCACATTAGCTCTCTCCATTG[A/C]CAAGCTAGGTTTATGCTTATCCTACCTATTTGGGGGCATATTGTTCTACAGAGCACAACAATTCAGGAACCAATTCTTAGAAAMAKTCGAGTGAGATGTTGCATCATGTCTCGAAAGCCAAAGCTACATCACTGAAGTGTTAACGGTCAA	Bn-A02-p616247
Bn-A02-p636428	T/G	A02	636428	-	49758342	3192012	Brassica_A_C_genomic	ACRCTATGATAAAACACATGCAATAAATGATTTKTTCTCCTAAAAGTAGAGTCKTACAGG[A/C]AGATTAGCCGAGGCTGCAAAGATGTCTCCTAAGAGTCCTCCACCCATCTGCKTGACAGTT	ACRCTATGATAAAACACATGCAATAAATGATTTKTTCTCCTAAAAGTAGAGTCKTACAGG[A/C]AGATTAGCCGAGGCTGCAAAGATGTCTCCTAAGAGTCCTCCACCCATCTGCKTGACAGTT	Bn-A02-p636428
Bn-A02-p652623	A/G	A02	652623	+	54715326	3192012	Brassica_A_C_genomic	AAAGCTTAGCTTGGCTTTCTTTGTAAACCCTACAAGGATGCTTTAAAACCCTAGAGTGTA[A/G]TATCGGTTCAAGAGCATATTGATGTGTCCTAAACCAACYTTGACCAAGATTCTCTATTGC	AAAGCTTAGCTTGGCTTTCTTTGTAAACCCTACAAGGATGCTTTAAAACCCTAGAGTGTA[A/G]TATCGGTTCAAGAGCATATTGATGTGTCCTAAACCAACYTTGACCAAGATTCTCTATTGC	Bn-A02-p652623
Bn-A02-p676719	A/G	A02	676719	+	32662362	3192012	Brassica_A_C_genomic	AGAAGTGGAGGAAGAGTCTACAAAAAAAAGAAGTTGGAGGGATGGACTCAGCAACCCTSG[T/C]TACAATCATAGATGCTTCTTTAAAACATATGTGTCTAAATAAAAACCTAATRAAATGAGA	TCTCATTTYATTAGGTTTTTATTTAGACACATATGTTTTAAAGAAGCATCTATGATTGTA[A/G]CSAGGGTTGCTGAGTCCATCCCTCCAACTTCTTTTTTTTGTAGACTCTTCCTCCACTTCT	Bn-A02-p676719
Bn-A02-p709952	A/G	A02	709952	+	61611334	3192012	Brassica_A_C_genomic	ACATAAAAACACKTSTATTTCATATTTTTCAAATCTTGTCAACTGGTTAACACAGTAACA[T/C]AAAAGACTAGAAACTTTAACATAATCAGAGATAATAAGACAACAATCAGAAYTCATRGTG	CACYATGARTTCTGATTGTTGTCTTATTATCTCTGATTATGTTAAAGTTTCTAGTCTTTT[A/G]TGTTACTGTGTTAACCAGTTGACAAGATTTGAAAAATATGAAATASAMGTGTTTTTATGT	Bn-A02-p709952
Bn-A02-p725112	T/G	A02	725112	-	66626331	4022012	Brassica_A_C_genomic	NNNNNNNNNNNNAAAAGTCTATGTCGTTGCTTTGATCCCCTCCCCTCCTCTTGGAACCCCAAACTTCAGACCTGCCAAATTGATGCTTCATGGATCAGTCATGGTATGGTCAGTGAACTAGGGTGGAAACATATGAATCAAACGGCAATA[T/G]AACACTTTGGAATCCAAGCATGTCATAAAAGTCTCTCGGCTCTTCATTCTAAGACGGAAAGACTACTATTGGGTAATTTCATGCGTCCGAGAACTTTCCTCTACTATGATGCATATAGAGACAAACTGCTCTCATTTGGTAGATATAATT	AATTATATCTACCAAATGAGAGCAGTTTGTCTCTATATGCATCATAGTAGAGGAAAGTTCTCGGACGCATGAAATTACCCAATAGTAGTCTTTCCGTCTTAGAATGAAGAGCCGAGAGACTTTTATGACATGCTTGGATTCCAAAGTGTT[A/C]TATTGCCGTTTGATTCATATGTTTCCACCCTAGTTCACTGACCATACCATGACTGATCCATGAAGCATCAATTTGGCAGGTCTGAAGTTTGGGGTTCCAAGAGGAGGGGAGGGGATCAAAGCAACGACATAGACTTTTNNNNNNNNNNNN	Bn-A02-p725112
Bn-A02-p727584	T/G	A02	727584	-	67684427	4022012	Brassica_A_C_genomic	TAGAAGAAAGCACAACAATATATATACATATCAAAGACAGCTAACATTGTCCTTAGCCTAACACACATGTTTATCTGAACTAATATATTCCTAATTGTATTAACATTATAAATAATCTTAATGACTATAGGATTCCCCAATATACCACTT[A/C]AACTTTTGGTCAAGTGACCGTGAAGAGTATGGTTTACCACCATTTCCGGCCACCACATCGACCTAACCGATAAAGACCGAGCGGTCCTATCCAATTGTCGGTCTTTACTGAAAGCCCAACACATTGGGTCAATGATAAAATAAAAATGAC	TAGAAGAAAGCACAACAATATATATACATATCAAAGACAGCTAACATTGTCCTTAGCCTAACACACATGTTTATCTGAACTAATATATTCCTAATTGTATTAACATTATAAATAATCTTAATGACTATAGGATTCCCCAATATACCACTT[A/C]AACTTTTGGTCAAGTGACCGTGAAGAGTATGGTTTACCACCATTTCCGGCCACCACATCGACCTAACCGATAAAGACCGAGCGGTCCTATCCAATTGTCGGTCTTTACTGAAAGCCCAACACATTGGGTCAATGATAAAATAAAAATGAC	Bn-A02-p727584
Bn-A02-p771019	A/G	A02	771019	+	35722398	4022012	Brassica_A_C_genomic	AACAAGCCGAGTAAAAGAATTAGTACAAGTGGTGGAATCAGCGGAGCAACAGGTTGCAGATATGAAACAGARTTTGAACAATGCGGAGGAAGAGAAGAAACTGCTCTCTCAAAGAATCTCAGAAATCTCTAACGAGATTCAAGAGGCACA[A/G]AACACCATACAAGAACTCAAGTCAGAGTCKGGACAGTTGAAAGAGAGCCACGGTGAGAAAGAGAGGGAACTTTCTGGTTTGAGAGATATGCACGAGACTCATCAAAGAGAAYCAACCACACGAGTGAGTGAATTAGAAGCTCAACTAGAA	AACAAGCCGAGTAAAAGAATTAGTACAAGTGGTGGAATCAGCGGAGCAACAGGTTGCAGATATGAAACAGARTTTGAACAATGCGGAGGAAGAGAAGAAACTGCTCTCTCAAAGAATCTCAGAAATCTCTAACGAGATTCAAGAGGCACA[A/G]AACACCATACAAGAACTCAAGTCAGAGTCKGGACAGTTGAAAGAGAGCCACGGTGAGAAAGAGAGGGAACTTTCTGGTTTGAGAGATATGCACGAGACTCATCAAAGAGAAYCAACCACACGAGTGAGTGAATTAGAAGCTCAACTAGAA	Bn-A02-p771019
Bn-A02-p771313	T/C	A02	771313	-	13690454	4022012	Brassica_A_C_genomic	ACTAGAATCATCAGAACAGCGCGTCTCAGATATGAGTGCGAGTCTGAAGGCTGCAGAGGAAGAAAACAAAGCTATTTCCTCGAAAATATTGGAAACTACAGACAAGCTCGAACAGGCACAAAACACAATTCAAGAACTAATCGCTGAATT[A/G]GGAGAGATGAAAGAAAGGTACAAGGAAAAGGAGACTGAGCATTCCAGTTTGATGGAGTTACATGAGACCCAGCTTAGAGAATCAGCGAGTCATGTCAAAGAATTAGAAGCTCAAGTGGAATCATCAGAGAAATTGGTTGCAGATTTGAAC	ACTAGAATCATCAGAACAGCGCGTCTCAGATATGAGTGCGAGTCTGAAGGCTGCAGAGGAAGAAAACAAAGCTATTTCCTCGAAAATATTGGAAACTACAGACAAGCTCGAACAGGCACAAAACACAATTCAAGAACTAATCGCTGAATT[A/G]GGAGAGATGAAAGAAAGGTACAAGGAAAAGGAGACTGAGCATTCCAGTTTGATGGAGTTACATGAGACCCAGCTTAGAGAATCAGCGAGTCATGTCAAAGAATTAGAAGCTCAAGTGGAATCATCAGAGAAATTGGTTGCAGATTTGAAC	Bn-A02-p771313
Bn-A02-p771951	A/C	A02	771951	+	36610468	4022012	Brassica_A_C_genomic	AAAGATATACACATACAAAAAGAAAGTGAGCTTTCTAGTTTGGTGGAGGTACACGAGGCACATAAGAGAGTCTCATCGAGTCGAGTGAAAGAATTAGAAG[A/C]ACTGGTGGAATCAGCAGAGCAACGAGTTAAAGATTTGAACCAGAGCTTGAACAGTGCTGAGGAGGAGAAGAAAATSTTATCTCAGCGAATTTCAGAAATG	AAAGATATACACATACAAAAAGAAAGTGAGCTTTCTAGTTTGGTGGAGGTACACGAGGCACATAAGAGAGTCTCATCGAGTCGAGTGAAAGAATTAGAAG[A/C]ACTGGTGGAATCAGCAGAGCAACGAGTTAAAGATTTGAACCAGAGCTTGAACAGTGCTGAGGAGGAGAAGAAAATSTTATCTCAGCGAATTTCAGAAATG	Bn-A02-p771951
Bn-A02-p806949	T/C	A02	806949	-	73634465	4022012	Brassica_A_C_genomic	CCATCAGCCTTGTTAGGTGGGAKCAGCTTAAAAACACCCTCCAATCCAAGAAACACAAGGTTTGTTATTGTCTTTACTTGTGTTTCTCTCAGCGTTTACC[T/C]CGTTAAACYCTGTATCCAATGTTTCAGGCTCCAACACTGCGTATGTGCGTCGAAGAAATTGTCTTCACCTTTRCATATCCTCGTATTGATTTGGAGGTTT	AAACCTCCAAATCAATACGAGGATATGYAAAGGTGAAGACAATTTCTTCGACGCACATACGCAGTGTTGGAGCCTGAAACATTGGATACAGRGTTTAACG[A/G]GGTAAACGCTGAGAGAAACACAAGTAAAGACAATAACAAACCTTGTGTTTCTTGGATTGGAGGGTGTTTTTAAGCTGMTCCCACCTAACAAGGCTGATGG	Bn-A02-p806949
Bn-A02-p809627	A/G	A02	809627	+	49626374	3192012	Brassica_A_C_genomic	MCGTTAAATGATTCAAGAGACAGCCACTCAAAATCATACTCCTTCCATTTCTTAAAAAAT[A/G]TCAYTYTGATATTTTTCACAYATATTAAAAAAATKATTGGAATGCATTTATATATTTART	MCGTTAAATGATTCAAGAGACAGCCACTCAAAATCATACTCCTTCCATTTCTTAAAAAAT[A/G]TCAYTYTGATATTTTTCACAYATATTAAAAAAATKATTGGAATGCATTTATATATTTART	Bn-A02-p809627
Bn-A02-p918384	A/G	A02	918384	+	64774377	3192012	Brassica_A_C_genomic	RTCAATTACTTTAGAGGTTTTATTACAAATGTAGTATAAGGTTAATTGGACCGTCCAAAT[A/G]TTTCGTTTTRAAAAAATCTAATAATTAGAAACGAGTGGTAGATTAGATCCCAAGTTGACC	RTCAATTACTTTAGAGGTTTTATTACAAATGTAGTATAAGGTTAATTGGACCGTCCAAAT[A/G]TTTCGTTTTRAAAAAATCTAATAATTAGAAACGAGTGGTAGATTAGATCCCAAGTTGACC	Bn-A02-p918384
Bn-A02-p1091779	A/G	A02	1091779	+	24799441	3192012	Brassica_A_C_genomic	TCTTATGAGCTGATTGATGTATATAATGAGTGATGTGTGTGTGCTTTATTCTGAATAGCT[A/G]TSTATAGTTTACTTGTTGTTATTGACTTTGGTTATGATTATGCCTGAGGTTTTAGTTTGT	TCTTATGAGCTGATTGATGTATATAATGAGTGATGTGTGTGTGCTTTATTCTGAATAGCT[A/G]TSTATAGTTTACTTGTTGTTATTGACTTTGGTTATGATTATGCCTGAGGTTTTAGTTTGT	Bn-A02-p1091779
Bn-A02-p1092146	T/C	A02	1092146	-	55767462	3192012	Brassica_A_C_genomic	CTTATGCTCGTTTTCTCGTCCATCAGTTTGCTGAGTTGAGTGTCCATGTCTAGAACACTG[T/C]CAAATTCRCATGACGTGATTWTATATTTGATAGTCASTTASTTATTCATTACTACCGTTA	TAACGGTAGTAATGAATAASTAASTGACTATCAAATATAWAATCACGTCATGYGAATTTG[A/G]CAGTGTTCTAGACATGGACACTCAACTCAGCAAACTGATGGACGAGAAAACGAGCATAAG	Bn-A02-p1092146
Bn-A02-p1135078	T/C	A02	1135078	-	14610491	3192012	Brassica_A_C_genomic	GCCTATATATATGCGCAAATGGGCCTATATATGCGCTATAACCATTAACTTCTGCGACSA[A/G]GTTACTAAAATCGAACGGATTCGATTTCTGCTCTGGATGGTTCAGTAGCACCCACATTGT	GCCTATATATATGCGCAAATGGGCCTATATATGCGCTATAACCATTAACTTCTGCGACSA[A/G]GTTACTAAAATCGAACGGATTCGATTTCTGCTCTGGATGGTTCAGTAGCACCCACATTGT	Bn-A02-p1135078
Bn-A02-p1232964	T/C	A02	1232964	-	15794394	3192012	Brassica_A_C_genomic	CTCCCTTCAAAAGTCTTCTCCCCATGGTACAATATACTTTTGTTTTWAAAAAWKTTACTT[A/G]CATATTTGTGATGTTTTACACGACCAAAAAATTAGTGTTATTTTACTAGCTTTTAAGAAA	CTCCCTTCAAAAGTCTTCTCCCCATGGTACAATATACTTTTGTTTTWAAAAAWKTTACTT[A/G]CATATTTGTGATGTTTTACACGACCAAAAAATTAGTGTTATTTTACTAGCTTTTAAGAAA	Bn-A02-p1232964
Bn-A02-p1259929	A/G	A02	1259929	+	19627482	3192012	Brassica_A_C_genomic	GAATAGCCTCTCTATCATACYTTCTTCGTAAGCCTTGTAYAGTTTCAGCTCAGGCATTTT[T/C]TTGAAGACGTCTACAGCTGAGTTTGCTAGGTTTGATTTTATTCCTCCTGGGACGACATCT	AGATGTCGTCCCAGGAGGAATAAAATCAAACCTAGCAAACTCAGCTGTAGACGTCTTCAA[A/G]AAAATGCCTGAGCTGAAACTRTACAAGGCTTACGAAGAARGTATGATAGAGAGGCTATTC	Bn-A02-p1259929
Bn-A02-p1264906	T/G	A02	1264906	-	41677346	3192012	Brassica_A_C_genomic	YGTAAATTCCAAATATATAAAATTTWRAAAATAGCCGTTACAATATATATATTCCTCGAR[A/C]ATTAACCGCCTTTCATTCCCGCGATAAGTCTAACCACTATGATTCAGCTCCACGCGCTTC	YGTAAATTCCAAATATATAAAATTTWRAAAATAGCCGTTACAATATATATATTCCTCGAR[A/C]ATTAACCGCCTTTCATTCCCGCGATAAGTCTAACCACTATGATTCAGCTCCACGCGCTTC	Bn-A02-p1264906
Bn-A02-p1265949	T/C	A02	1265949	-	60796338	3192012	Brassica_A_C_genomic	TGTTTTTCTTTCTTGTAACAAATTTCAATTATCTGTTTATCTAATTGACAACCTTTCAAA[A/G]AAAAATACCAGCAAAAAAAATAGTGTTTCTAGGGGTGTATATGAGTCAGGTGCTKYGCCT	TGTTTTTCTTTCTTGTAACAAATTTCAATTATCTGTTTATCTAATTGACAACCTTTCAAA[A/G]AAAAATACCAGCAAAAAAAATAGTGTTTCTAGGGGTGTATATGAGTCAGGTGCTKYGCCT	Bn-A02-p1265949
Bn-A02-p1319039	A/G	A02	1319039	+	22716326	3192012	Brassica_A_C_genomic	YTATAATTYGGTATCTTGGAGATGGCGGTATGGAGAGCAGGCTATCTCTARCCTGCCTAT[T/C]CACGGCTGTTGTTTTTGAACAACTGAGACATGAGAAGCCTTGCCAGTGAAGGTTCTCGAA	TTCGAGAACCTTCACTGGCAAGGCTTCTCATGTCTCAGTTGTTCAAAAACAACAGCCGTG[A/G]ATAGGCAGGYTAGAGATAGCCTGCTCTCCATACCGCCATCTCCAAGATACCRAATTATAR	Bn-A02-p1319039
Bn-A02-p1321904	A/C	A02	1321904	+	57724411	3192012	Brassica_A_C_genomic	GTAAATTAAATGTTGCACTGTAGAGTCATGTTCTCATTTTTCATTTTCCATATTCCTCGC[A/C]GATAATTTATAAGAATTAGGAYATTGTTATCGRTRGAGACTCAATGAAATTTCYCTAACA	GTAAATTAAATGTTGCACTGTAGAGTCATGTTCTCATTTTTCATTTTCCATATTCCTCGC[A/C]GATAATTTATAAGAATTAGGAYATTGTTATCGRTRGAGACTCAATGAAATTTCYCTAACA	Bn-A02-p1321904
Bn-A02-p1327787	T/C	A02	1327787	-	33715469	3192012	Brassica_A_C_genomic	TTGCGGATTTTTGRTATTTTTAATGGTTTTATCGAATTTAATAATTTTGATATTCAATCG[A/G]ACGACTACATGTACCACTTATTAAACCCAATCCAGCTCTATAACCGATTCATAGTTGAAC	TTGCGGATTTTTGRTATTTTTAATGGTTTTATCGAATTTAATAATTTTGATATTCAATCG[A/G]ACGACTACATGTACCACTTATTAAACCCAATCCAGCTCTATAACCGATTCATAGTTGAAC	Bn-A02-p1327787
Bn-A02-p2182742	T/G	A02	2182742	-	64757336	3192012	Brassica_A_C_genomic	AGTTGGATTTGGAGGTTGGTATACGTAATAACATTCCGAGTTGAGTCTGTTACGTGGGAT[T/G]ATAGTTTCATGAATGTATTATATACGCCGGTGGGAAATTAAACACTTTTTTACAGAATAT	ATATTCTGTAAAAAAGTGTTTAATTTCCCACCGGCGTATATAATACATTCATGAAACTAT[A/C]ATCCCACGTAACAGACTCAACTCGGAATGTTATTACGTATACCAACCTCCAAATCCAACT	Bn-A02-p2182742
Bn-A02-p2443019	A/G	A02	2443019	+	23635319	3192012	Brassica_A_C_genomic	ATGMTGCTGCAATGTTAATGAATCTTGTATTATGTGTTTAATCTAGGGAAAACAGCCAAA[A/G]TATTTTWAATATTTTAAATTTAAGCYAAGGTTTTAACTATAAACCTGACACTTTAATTAT	ATGMTGCTGCAATGTTAATGAATCTTGTATTATGTGTTTAATCTAGGGAAAACAGCCAAA[A/G]TATTTTWAATATTTTAAATTTAAGCYAAGGTTTTAACTATAAACCTGACACTTTAATTAT	Bn-A02-p2443019
Bn-A02-p2443275	A/G	A02	2443275	+	71777456	3192012	Brassica_A_C_genomic	TCGTAATTTTTTTTTTCTCGTTTAAATTTGAAAGTTGGGATTATTTTGAWWWTTTTTCCT[T/C]TAGTCTAATATGTACATTCAAACAATGAAAGTGAGATTTTGATTTGTACTAGTTTGTCCA	TGGACAAACTAGTACAAATCAAAATCTCACTTTCATTGTTTGAATGTACATATTAGACTA[A/G]AGGAAAAAWWWTCAAAATAATCCCAACTTTCAAATTTAAACGAGAAAAAAAAAATTACGA	Bn-A02-p2443275
Bn-A02-p2451470	T/C	A02	2451470	-	59762379	3192012	Brassica_A_C_genomic	TGTCTTTATTTGTGGATAAATCAATTACCGATTCCACGGTTTTTTTTTTCTTTTTCTTTT[T/C]TGAAAATTAAACTTATTAATTAAACTGAAAAAATAATTTTTTTTATAAAYCTGCTGAATC	GATTCAGCAGRTTTATAAAAAAAATTATTTTTTCAGTTTAATTAATAAGTTTAATTTTCA[A/G]AAAAGAAAAAGAAAAAAAAAACCGTGGAATCGGTAATTGATTTATCCACAAATAAAGACA	Bn-A02-p2451470
Bn-A02-p2466355	A/C	A02	2466355	+	17620352	3192012	Brassica_A_C_genomic	CTTTCAGGCACTACACTCCGTTGGATTATTTCCTRTGACGTAGGAAGGATGAACATTTCC[T/G]ATTTCAGACAAAAAGGTTAGTAGAGGAAATGCTAGCTATTGAAAAATTAATAGAATCTTT	AAAGATTCTATTAATTTTTCAATAGCTAGCATTTCCTCTACTAACCTTTTTGTCTGAAAT[A/C]GGAAATGTTCATCCTTCCTACGTCAYAGGAAATAATCCAACGGAGTGTAGTGCCTGAAAG	Bn-A02-p2466355
Bn-A02-p2475208	T/G	A02	2475208	-	39633391	3192012	Brassica_A_C_genomic	ATCATATGTTCCTTGAATGTTTTGTATCTTTTTTTTCACTATGCTTTGCGTGTGTTGTTT[T/G]TGATCATTTTGTTTATTTCTTCTTTCAAGAATTTTCAGGTTCTTTGTTACCAACCCTTGG	CCAAGGGTTGGTAACAAAGAACCTGAAAATTCTTGAAAGAAGAAATAAACAAAATGATCA[A/C]AAACAACACACGCAAAGCATAGTGAAAAAAAAGATACAAAACATTCAAGGAACATATGAT	Bn-A02-p2475208
Bn-A02-p2480400	T/C	A02	2480400	-	43675501	3192012	Brassica_A_C_genomic	AATACACACGCRCACRCACMCGACCGGTTTAAATTCGACTAATTCCGCACGTGCCGTATA[A/G]AATCACACGTGGAAAACCTGCTCGCGATATACAGAGGAAGAAGCAGAGGTGAGGGAAGAA	AATACACACGCRCACRCACMCGACCGGTTTAAATTCGACTAATTCCGCACGTGCCGTATA[A/G]AATCACACGTGGAAAACCTGCTCGCGATATACAGAGGAAGAAGCAGAGGTGAGGGAAGAA	Bn-A02-p2480400
Bn-A02-p2527082	A/G	A02	2527082	+	39753388	3192012	Brassica_A_C_genomic	AGCGCTTGAGATGTTTAAGAAAACCTAAGTCATGAATCAAGATTGATAGTTGTCAACATT[T/C]GCCATCATGGGAGAAATACTTATTGTGTAGCACTCGAGAGCTACCTTCTCTAACAATTCG	CGAATTGTTAGAGAAGGTAGCTCTCGAGTGCTACACAATAAGTATTTCTCCCATGATGGC[A/G]AATGTTGACAACTATCAATCTTGATTCATGACTTAGGTTTTCTTAAACATCTCAAGCGCT	Bn-A02-p2527082
Bn-A02-p2535232	T/C	A02	2535232	-	30732308	3192012	Brassica_A_C_genomic	TTTGACCTTTGCTAGAGTTTAATTTGGTTGTATCTTGTGTATGGTTAATTATAACTGACA[A/G]TAAACTCACTATGTCTTAAGTGGCAAGCTATAGACTGTTTCCATTTATAATTCTTTAGGT	TTTGACCTTTGCTAGAGTTTAATTTGGTTGTATCTTGTGTATGGTTAATTATAACTGACA[A/G]TAAACTCACTATGTCTTAAGTGGCAAGCTATAGACTGTTTCCATTTATAATTCTTTAGGT	Bn-A02-p2535232
Bn-A02-p2536779	A/G	A02	2536779	+	60794396	4022012	Brassica_A_C_genomic	CTTGTGTCTCAGGACTCTGGTATATAGAGCCTGCGATGAATCAAGTTCCTAAACAAGAACCTGATTCCTCATCAGCACATGAGACTGATCAGAGTGTCTCAACTAGGAAAAAAGCCAAGAGGCTTGAAGAGGAAGAAGAAGAACAGAGGC[A/G]TTACCGAGGAGTGAGACGAAGGCCGTGGGGGAAATTTGCAGCAGAGATTCGTGATCCAGCTAAGAAAGGATCTCGGGTATGGCTAGGAACCTTTGAGAGTGATGTCGATGCTGCAAGAGCSTATGACTGTGCAGCTTTCAAGCTCCGGGG	CTTGTGTCTCAGGACTCTGGTATATAGAGCCTGCGATGAATCAAGTTCCTAAACAAGAACCTGATTCCTCATCAGCACATGAGACTGATCAGAGTGTCTCAACTAGGAAAAAAGCCAAGAGGCTTGAAGAGGAAGAAGAAGAACAGAGGC[A/G]TTACCGAGGAGTGAGACGAAGGCCGTGGGGGAAATTTGCAGCAGAGATTCGTGATCCAGCTAAGAAAGGATCTCGGGTATGGCTAGGAACCTTTGAGAGTGATGTCGATGCTGCAAGAGCSTATGACTGTGCAGCTTTCAAGCTCCGGGG	Bn-A02-p2536779
Bn-A02-p2557799	T/C	A02	2557799	-	67792406	4022012	Brassica_A_C_genomic	TATATGCATGTGATATACCAGACAACACCTTTCATTACTTCTTCTTTATCAGGTTGTATTTGAATAATTAAAAATGCTGTAATAACAGGTTACAAGTTCC[T/C]TTKTTCTTCTCTTCTTAAATTATTTTGATGAAGAACACATTCTTCGGCCATAATTCAGAGATCTAATATATATGGCAGTGCCAATCTCTATTTCTCAAAC	GTTTGAGAAATAGAGATTGGCACTGCCATATATATTAGATCTCTGAATTATGGCCGAAGAATGTGTTCTTCATCAAAATAATTTAAGAAGAGAAGAAMAA[A/G]GGAACTTGTAACCTGTTATTACAGCATTTTTAATTATTCAAATACAACCTGATAAAGAAGAAGTAATGAAAGGTGTTGTCTGGTATATCACATGCATATA	Bn-A02-p2557799
Bn-A02-p2572194	T/G	A02	2572194	-	52800420	3192012	Brassica_A_C_genomic	CAATAGAKGGAAGTGACAGTGAGATGGAGGAGAATTTCAGGTGAGGAGATGGAGCAGAAA[T/G]AAGGAAGAATGAAATGAATTGAATCGAGATTTCGAGAAATCTTCCAATCAAAATAWTTTT	AAAAWTATTTTGATTGGAAGATTTCTCGAAATCTCGATTCAATTCATTTCATTCTTCCTT[A/C]TTTCTGCTCCATCTCCTCACCTGAAATTCTCCTCCATCTCACTGTCACTTCCMTCTATTG	Bn-A02-p2572194
Bn-A02-p2582999	A/G	A02	2582999	+	65681480	4022012	Brassica_A_C_genomic	CTTCTGATTGATACGTTCTTTGTCTGATCTTTGTTGGTCGTTATGATGGTTTGCAGACATGTTTCAACTACTGTGTTCGGTTCTCAATTTCAGAGYATTCAAGACAGAATAGAACACACTTTAAATCACGCTTAGCACCGTCACCTCTCA[A/G]TAAAAAGGGCAAGAATCACTTTGCCATGTTATATGTATAACTATAAACACACATACAAGAGATACATACACACACATACACGCCTTCATGCCTATGTGTACATAAGAATTTTAGAGTCACAATAACACAGATTCTTAAGAGAGAGTGTTG	CTTCTGATTGATACGTTCTTTGTCTGATCTTTGTTGGTCGTTATGATGGTTTGCAGACATGTTTCAACTACTGTGTTCGGTTCTCAATTTCAGAGYATTCAAGACAGAATAGAACACACTTTAAATCACGCTTAGCACCGTCACCTCTCA[A/G]TAAAAAGGGCAAGAATCACTTTGCCATGTTATATGTATAACTATAAACACACATACAAGAGATACATACACACACATACACGCCTTCATGCCTATGTGTACATAAGAATTTTAGAGTCACAATAACACAGATTCTTAAGAGAGAGTGTTG	Bn-A02-p2582999
Bn-A02-p2695870	A/C	A02	2695870	+	42603345	3192012	Brassica_A_C_genomic	CTCAATGCTAMRTACWGTGAKATRWACTAATCTAAAYRGTAAGAGGCTTCAAGCAAATAG[T/G]AACAATTTATTAAAGCTTTACACTTAGAGATGTGTTAAAGCACTAAGTTCACAAAATTCA	TGAATTTTGTGAACTTAGTGCTTTAACACATCTCTAAGTGTAAAGCTTTAATAAATTGTT[A/C]CTATTTGCTTGAAGCCTCTTACYRTTTAGATTAGTWYATMTCACWGTAYKTAGCATTGAG	Bn-A02-p2695870
Bn-A02-p2707979	A/C	A02	2707979	+	21756333	3192012	Brassica_A_C_genomic	WAAAAAAAATCTCCATTTAAAATAGTATGAAAATCGATCAAYGAAATGATTTTCAAAATT[T/G]CACCCGATAGTGTAGTGTATTACTTCCAACTTGGAAGGGTTGGTAATTCTYAATTTCTCA	TGAGAAATTRAGAATTACCAACCCTTCCAAGTTGGAAGTAATACACTACACTATCGGGTG[A/C]AATTTTGAAAATCATTTCRTTGATCGATTTTCATACTATTTTAAATGGAGATTTTTTTTW	Bn-A02-p2707979
Bn-A02-p2708161	A/G	A02	2708161	+	43697440	3192012	Brassica_A_C_genomic	TGTGATTAATAAAATCTGTGCAGATACATTTTAGGAATATGGGATATTGTGTACAAATAC[A/G]TACCTAAGAGTTAATTATTTGTTGYTMAAAAAAAGTTTAATTATTTATGTGAAAACAGTA	TGTGATTAATAAAATCTGTGCAGATACATTTTAGGAATATGGGATATTGTGTACAAATAC[A/G]TACCTAAGAGTTAATTATTTGTTGYTMAAAAAAAGTTTAATTATTTATGTGAAAACAGTA	Bn-A02-p2708161
Bn-A02-p2718786	T/C	A02	2718786	-	65767352	3192012	Brassica_A_C_genomic	GTTGGCAGTCTGATCAAATRCACCAGTTATCTTGCTGCGTGACGGATTGGTTCTTCATCA[A/G]GTGTAGATTGGGATGCTAATCTATTCTGTCTCTCATGGTTGACAATTTTCTTAAACAAAA	GTTGGCAGTCTGATCAAATRCACCAGTTATCTTGCTGCGTGACGGATTGGTTCTTCATCA[A/G]GTGTAGATTGGGATGCTAATCTATTCTGTCTCTCATGGTTGACAATTTTCTTAAACAAAA	Bn-A02-p2718786
Bn-A02-p2727560	A/C	A02	2727560	+	30694373	4022012	Brassica_A_C_genomic	TATTAACRCTGACCTTAGGATTGAGAGCTTTTAGCTGATCCTGAAACAAGTCTCGAGGAAAAGAGAAGCCACAATCTAAGCACATAACAGTATACACTGT[A/C]CCRTGTAACTCAAGCGGATCACTCCCAGCACGATGATGCAACCTAARAAACTTAGASCTTAAGAGCCAACAACATCCAACAGAGAAGAGAGATCTCTGAT	TATTAACRCTGACCTTAGGATTGAGAGCTTTTAGCTGATCCTGAAACAAGTCTCGAGGAAAAGAGAAGCCACAATCTAAGCACATAACAGTATACACTGT[A/C]CCRTGTAACTCAAGCGGATCACTCCCAGCACGATGATGCAACCTAARAAACTTAGASCTTAAGAGCCAACAACATCCAACAGAGAAGAGAGATCTCTGAT	Bn-A02-p2727560
Bn-A02-p2738923	T/C	A02	2738923	-	72625424	3192012	Brassica_A_C_genomic	TTGATTATTAATCCAAAAGTAAATATTTTCAGATGGCATGCAAAATAAAATTAAAAAAGA[T/C]YAAAGAAACTAAAKATTGATTTACRATGAAATCAACAAAGAGAAAGAGRATATACCYGGC	GCCRGGTATATYCTCTTTCTCTTTGTTGATTTCATYGTAAATCAATMTTTAGTTTCTTTR[A/G]TCTTTTTTAATTTTATTTTGCATGCCATCTGAAAATATTTACTTTTGGATTAATAATCAA	Bn-A02-p2738923
Bn-A02-p2739888	T/G	A02	2739888	-	48689446	3192012	Brassica_A_C_genomic	TAGAAACAAAGAGAAAGTCCAAGTAAAATATATTCTTCACACGCTTTCCTTAAATTGTAG[T/G]ATTTCGTTTTCAAACTTTTTTGCTATCATRSYATAKTCGTCGTGTATTCGTGTCAGTGCT	AGCACTGACACGAATACACGACGAMTATRSYATGATAGCAAAAAAGTTTGAAAACGAAAT[A/C]CTACAATTTAAGGAAAGCGTGTGAAGAATATATTTTACTTGGACTTTCTCTTTGTTTCTA	Bn-A02-p2739888
Bn-A02-p2753403	T/C	A02	2753403	-	23678427	3192012	Brassica_A_C_genomic	CAACTTCTACGATAAAACTAGGATGCCTTCTATGTGAAACGCATCTTTAAAACTTTTCAG[T/C]GCAATTTTGAAACCACTCAATATAATCAACATGTTTCATGCTTTTATTTTTGGTTCGTGT	ACACGAACCAAAAATAAAAGCATGAAACATGTTGATTATATTGAGTGGTTTCAAAATTGC[A/G]CTGAAAAGTTTTAAAGATGCGTTTCACATAGAAGGCATCCTAGTTTTATCGTAGAAGTTG	Bn-A02-p2753403
Bn-A02-p2753972	T/C	A02	2753972	-	42654499	3192012	Brassica_A_C_genomic	TGTAGATTCCAAATGGAGAACAACTACAATCAATGARTCAGTACGTTAGGACATATGTAC[A/G]CATCTATGAATGAGCTTGTTCATTATGTACGATTGCTCGTTTTATGTATATTTTGTAACT	TGTAGATTCCAAATGGAGAACAACTACAATCAATGARTCAGTACGTTAGGACATATGTAC[A/G]CATCTATGAATGAGCTTGTTCATTATGTACGATTGCTCGTTTTATGTATATTTTGTAACT	Bn-A02-p2753972
Bn-A02-p2782176	A/G	A02	2782176	+	62606492	4022012	Brassica_A_C_genomic	ATTGTTAGGTGCAGACAATTAGATGCAGACAAAATCTCAACCTGATGTAATTAKCKCAGACAATTCCAAAATTATAAGAACCAGTAGAGAGACTTATTTT[T/C]AGAACTGCTTTTCTTTGAAACTTAAGAGGTAGTTTCATTCATTATAAGCTACATGAAAGCTCTAACAACATAAAGTATCATATTCGCTTCTAGAGAAACG	CGTTTCTCTAGAAGCGAATATGATACTTTATGTTGTTAGAGCTTTCATGTAGCTTATAATGAATGAAACTACCTCTTAAGTTTCAAAGAAAAGCAGTTCT[A/G]AAAATAAGTCTCTCTACTGGTTCTTATAATTTTGGAATTGTCTGMGMTAATTACATCAGGTTGAGATTTTGTCTGCATCTAATTGTCTGCACCTAACAAT	Bn-A02-p2782176
Bn-A02-p2867545	A/C	A02	2867545	+	24628429	4022012	Brassica_A_C_genomic	AATGAACTAACCTAATGCTCGAACGCCTTTAGAGAYCAAGATAGGKTTGGACTGAAAACCAATGAAATCGTTGACTCCGTTGCCGGAGACGTTGACCGGTGAACGGACATCGTAACGGTAMACGGCAGTTTTTCTAGAAGGATACCAAGT[T/G]ATGTCTCCGAACTCGAATCTCTTGCCATGCTCCATGAAAATTTCTTCAAGAGCTACGTCAGATGTGAAGTTATACGTGATACTTCTCTTGAATGCTTTCTCTATCGAAAGCTTYACCTACATAACGAGATTCAAAATGATTTGTATAAAC	GTTTATACAAATCATTTTGAATCTCGTTATGTAGGTRAAGCTTTCGATAGAGAAAGCATTCAAGAGAAGTATCACGTATAACTTCACATCTGACGTAGCTCTTGAAGAAATTTTCATGGAGCATGGCAAGAGATTCGAGTTCGGAGACAT[A/C]ACTTGGTATCCTTCTAGAAAAACTGCCGTKTACCGTTACGATGTCCGTTCACCGGTCAACGTCTCCGGCAACGGAGTCAACGATTTCATTGGTTTTCAGTCCAAMCCTATCTTGRTCTCTAAAGGCGTTCGAGCATTAGGTTAGTTCATT	Bn-A02-p2867545
Bn-A02-p2962298	T/G	A02	2962298	-	21786333	3192012	Brassica_A_C_genomic	CAACCATTGTGTTTWCATTTSTTTCTAAGGCCTTGYAAGTAAGWGCAGACCTCATAATAT[A/C]AAAGTTTAAAACTTGTCTATGATGCAGATGAATTTAATACTTCAAAGTTCAATATACAAC	CAACCATTGTGTTTWCATTTSTTTCTAAGGCCTTGYAAGTAAGWGCAGACCTCATAATAT[A/C]AAAGTTTAAAACTTGTCTATGATGCAGATGAATTTAATACTTCAAAGTTCAATATACAAC	Bn-A02-p2962298
Bn-A02-p3033620	A/G	A02	3033620	+	51777457	3192012	Brassica_A_C_genomic	TTGGATGCGGCTATTAATTAGTAGTAGTACCCTCACGGCTCTGAGACGTAAGCTGTTCTA[A/G]TTGCAATCCATCTCCTTTTCTAACCTCAGCGTTCCTAATGGATTTTCATTATTATTTATW	TTGGATGCGGCTATTAATTAGTAGTAGTACCCTCACGGCTCTGAGACGTAAGCTGTTCTA[A/G]TTGCAATCCATCTCCTTTTCTAACCTCAGCGTTCCTAATGGATTTTCATTATTATTTATW	Bn-A02-p3033620
Bn-A02-p3085246	A/C	A02	3085246	+	30674308	3192012	Brassica_A_C_genomic	GGCTGCTCCTCCWCCWCCTCMTCMTCCTTRCTAATTCTAACTTTCATCTTCGATCTATGT[T/G]TCTTCTCTCCTCTTCTACAGTTATTTATAAAGTGAATATCTCCTCTTCTACWGTTCTTTA	TAAAGAACWGTAGAAGAGGAGATATTCACTTTATAAATAACTGTAGAAGAGGAGAGAAGA[A/C]ACATAGATCGAAGATGAAAGTTAGAATTAGYAAGGAKGAKGAGGWGGWGGAGGAGCAGCC	Bn-A02-p3085246
Bn-A02-p3121742	A/G	A02	3121742	+	73710488	4022012	Brassica_A_C_genomic	TGGTCCAGCTGTATTCGTCTTCCTCTTCTCTCAGCATCTTSCGYGGTAGCAAAYTAGACCAAGCTGAGTCATCGGTKGGCGTGAGGTGGTAATGAGAGAA[T/C]ATCTCTGTTTTGAGAGATTCGTTGTTTGATCGGAGAAGCTCGTTGCGGAAAGTGTGGGATGAGAGCTGAGAAGGAGTGTTTGTACACTCTTTCGCTAGAG	CTCTAGCGAAAGAGTGTACAAACACTCCTTCTCAGCTCTCATCCCACACTTTCCGCAACGAGCTTCTCCGATCAAACAACGAATCTCTCAAAACAGAGAT[A/G]TTCTCTCATTACCACCTCACGCCMACCGATGACTCAGCTTGGTCTARTTTGCTACCRCGSAAGATGCTGAGAGAAGAGGAAGACGAATACAGCTGGACCA	Bn-A02-p3121742
Bn-A02-p3142416	T/G	A02	3142416	-	34635342	3192012	Brassica_A_C_genomic	CCGGAAAGACTACTCAGCTCACACAGGTTGCTCCCTTACTATAGTTTTTCAGGTAATACA[T/G]AAYTATGAAACAATTAAATCATTGAMCTTATAATTTGTKTTTTTTTGCTAGTATCTTCAC	GTGAAGATACTAGCAAAAAAAMACAAATTATAAGKTCAATGATTTAATTGTTTCATARTT[A/C]TGTATTACCTGAAAAACTATAGTAAGGGAGCAACCTGTGTGAGCTGAGTAGTCTTTCCGG	Bn-A02-p3142416
Bn-A02-p3207085	T/C	A02	3207085	-	36725400	3192012	Brassica_A_C_genomic	GCAGTCCAGTTTCCTTTCACGTCTCCATCCATACTATAGTCTATACAGCAAGAAACAAAT[T/C]ACTCCCCTCCACSCCAAAAGAAGAARTGTCYCTTTTACTCCTTGTTGGGCATTAGTTTTA	TAAAACTAATGCCCAACAAGGAGTAAAAGRGACAYTTCTTCTTTTGGSGTGGAGGGGAGT[A/G]ATTTGTTTCTTGCTGTATAGACTATAGTATGGATGGAGACGTGAAAGGAAACTGGACTGC	Bn-A02-p3207085
Bn-A02-p3208275	A/G	A02	3208275	+	38800374	3192012	Brassica_A_C_genomic	CAAAATCACYAGTACAGACAAAACGTGAGATGAATTAAACTAATAATCCAATTCAAGGGA[A/G]ATAAGAAAAGAATGTGAGGAAATGAGWKAAARCGACGAAAACCCTAAAGATTTATGGAGA	CAAAATCACYAGTACAGACAAAACGTGAGATGAATTAAACTAATAATCCAATTCAAGGGA[A/G]ATAAGAAAAGAATGTGAGGAAATGAGWKAAARCGACGAAAACCCTAAAGATTTATGGAGA	Bn-A02-p3208275
Bn-A02-p3297592	T/C	A02	3297592	-	18611502	3192012	Brassica_A_C_genomic	TTGAAAGACAAAAGAAAGTTGAAAGCATCCTTTGGTGAACACATGTTTATATACCTAGGG[T/C]YGGTCGTTTTATCTGTTAAATCTGATTGTCTTGGAAGCAAARCAAATACAAAMAATYAAT	ATTRATTKTTTGTATTTGYTTTGCTTCCAAGACAATCAGATTTAACAGATAAAACGACCR[A/G]CCCTAGGTATATAAACATGTGTTCACCAAAGGATGCTTTCAACTTTCTTTTGTCTTTCAA	Bn-A02-p3297592
Bn-A02-p3300731	A/C	A02	3300731	+	27652364	4022012	Brassica_A_C_genomic	TTAGMAGCCCTTCTATTCTGGAGCAAAGACGAATCTTTGCAAGCGTTTGTTTAAGAGCCTGCAAAACRAGAAGTCTTATCACAKGGAGCTACCTAAMCGA[T/G]CTTAGGGGGAGAAAATTGTACACTCACCTCTATTGTTAAAGGAGCCTCTTTAACTTCCTTGTCTTCACTCTCCTGTGGAGTCTCAAAAACTTTCATCTTT	AAAGATGAAAGTTTTTGAGACTCCACAGGAGAGTGAAGACAAGGAAGTTAAAGAGGCTCCTTTAACAATAGAGGTGAGTGTACAATTTTCTCCCCCTAAG[A/C]TCGKTTAGGTAGCTCCMTGTGATAAGACTTCTYGTTTTGCAGGCTCTTAAACAAACGCTTGCAAAGATTCGTCTTTGCTCCAGAATAGAAGGGCTKCTAA	Bn-A02-p3300731
Bn-A02-p3398506	T/C	A02	3398506	-	41725481	3192012	Brassica_A_C_genomic	GTTGTGTAATAGCCTCATAAGGTTTGAGACGCGATCCACTGCGTCAAGAAGTGAAGATAC[T/C]TCCTCTGGATCTTGGTACCATGTTGTYTTAGGSTCGCYAGWGTCGTGTTTGGAGAGTTTG	CAAACTCTCCAAACACGACWCTRGCGASCCTAARACAACATGGTACCAAGATCCAGAGGA[A/G]GTATCTTCACTTCTTGACGCAGTGGATCGCGTCTCAAACCTTATGAGGCTATTACACAAC	Bn-A02-p3398506
Bn-A02-p3398710	A/G	A02	3398710	+	67698427	3192012	Brassica_A_C_genomic	GTCTTTGTGTTGYTCTTGATGAAGGGAGAGASTKGAGAGAAGCTGGTCGAGTTCTTCTGA[T/C]AAGGACTCGAGGGTTTGAGTAATCTCTGGTACTTCTTGTACTAATGGTGAGTCAACCTTG	CAAGGTTGACTCACCATTAGTACAAGAAGTACCAGAGATTACTCAAACCCTCGAGTCCTT[A/G]TCAGAAGAACTCGACCAGCTTCTCTCMASTCTCTCCCTTCATCAAGARCAACACAAAGAC	Bn-A02-p3398710
Bn-A02-p3422005	T/C	A02	3422005	-	28616379	4022012	Brassica_A_C_genomic	TTTGGTAACCTCATTCACACCACTTTTTTCCTCAACTTCCTTTTCTTATTCAACTATGAGTTTTTGTGTAAAGAAAAAGACTATAACCATTATCAACACTCCAAATTCCCTCAATCTTTGTCACAACTCCTAGAGGAGTCATCTTTGGTA[T/C]CAACCATCTCATAATGTAGCTTTCGTAGAGACCGACCTAGGACAGCAAAAAATCTTCCACAAGCCTGAAGAGCTCTCAAAATTACTCGGAAAGGAAAGAAATCATCATTTCCATCAAACTTGATTTATTTCTTCAATGTTTAAATTGCAT	ATGCAATTTAAACATTGAAGAAATAAATCAAGTTTGATGGAAATGATGATTTCTTTCCTTTCCGAGTAATTTTGAGAGCTCTTCAGGCTTGTGGAAGATTTTTTGCTGTCCTAGGTCGGTCTCTACGAAAGCTACATTATGAGATGGTTG[A/G]TACCAAAGATGACTCCTCTAGGAGTTGTGACAAAGATTGAGGGAATTTGGAGTGTTGATAATGGTTATAGTCTTTTTCTTTACACAAAAACTCATAGTTGAATAAGAAAAGGAAGTTGAGGAAAAAAGTGGTGTGAATGAGGTTACCAAA	Bn-A02-p3422005
Bn-A02-p3427640	A/G	A02	3427640	+	24810461	4022012	Brassica_A_C_genomic	RTTGACACCTTTAGAAGTTTTTTCCTTTTACATTGATAGCTTCCKGGGTCTGCCACTGCGGCCAACTATGATATGTATTCYCCTCGCTTCACATWATACA[T/C]AACAAAAGAGAGAGAATAAAAGGTATACATTAAACTAGGAATCTAACCCAAAAAGATATATGAAATTTGTACCGGAACTGAACCCGACATGAACCAAAAT	ATTTTGGTTCATGTCGGGTTCAGTTCCGGTACAAATTTCATATATCTTTTTGGGTTAGATTCCTAGTTTAATGTATACCTTTTATTCTCTCTCTTTTGTT[A/G]TGTATWATGTGAAGCGAGGRGAATACATATCATAGTTGGCCGCAGTGGCAGACCCMGGAAGCTATCAATGTAAAAGGAAAAAACTTCTAAAGGTGTCAAY	Bn-A02-p3427640
Bn-A02-p3534963	A/G	A02	3534963	+	39729435	3192012	Brassica_A_C_genomic	AATAACAAGCTTGTTTGGTTATTGAATTTATAAATTAGTGAATATATGCACCAAAGAGAT[A/G]TAAAATCRTCTACTTRTATAAATTATGAAATACCTTGGGACTCTGTTTTGTCTACGTCCC	AATAACAAGCTTGTTTGGTTATTGAATTTATAAATTAGTGAATATATGCACCAAAGAGAT[A/G]TAAAATCRTCTACTTRTATAAATTATGAAATACCTTGGGACTCTGTTTTGTCTACGTCCC	Bn-A02-p3534963
Bn-A02-p3535142	A/G	A02	3535142	+	29802503	3192012	Brassica_A_C_genomic	GCCAAGGCAATGTTAAATCAAAATAATCAGATTCAAAGAAAAACTAGACAGACATCTTTT[A/G]ATYGCACACAGAGATTGTGAATAAGTTTGGTCGAGAACAAGCCCACTAATACTGAYCATR	GCCAAGGCAATGTTAAATCAAAATAATCAGATTCAAAGAAAAACTAGACAGACATCTTTT[A/G]ATYGCACACAGAGATTGTGAATAAGTTTGGTCGAGAACAAGCCCACTAATACTGAYCATR	Bn-A02-p3535142
Bn-A02-p3711684	T/C	A02	3711684	-	55719390	4022012	Brassica_A_C_genomic	CAACCTTTGATTGGGTACACTCCGGTTGTTGTAACGAGGATTGTTTTGTCTTTAGTTTTGAACTGAGAGAGTGGAGCTCCTATTAAGTTTCAATCTATTACAATATGTTAGTAGATAGTGTTGTGCTTCTTGTTTAGCTCGCATTGGAGG[T/C]AGAGTCAGGGACGTATACAAGAGCCTGATGCTTGTACTTTTATGGGGTCAATATTTGATGATCTTTTGGACAATTGAGCTTATGCATTGGCGTAAACAGCATATGTTATTGAATTGAGTATTGTTATACCATCGTCTTTTTTGTCAAGAG	CTCTTGACAAAAAAGACGATGGTATAACAATACTCAATTCAATAACATATGCTGTTTACGCCAATGCATAAGCTCAATTGTCCAAAAGATCATCAAATATTGACCCCATAAAAGTACAAGCATCAGGCTCTTGTATACGTCCCTGACTCT[A/G]CCTCCAATGCGAGCTAAACAAGAAGCACAACACTATCTACTAACATATTGTAATAGATTGAAACTTAATAGGAGCTCCACTCTCTCAGTTCAAAACTAAAGACAAAACAATCCTCGTTACAACAACCGGAGTGTACCCAATCAAAGGTTG	Bn-A02-p3711684
Bn-A02-p3716898	T/C	A02	3716898	-	65765434	4022012	Brassica_A_C_genomic	AATGGGAGACGTACTTAGCATTGACCCCTTAGCCTAATCCTTAAGGCCCATCATTGGTTTATAGAGCCTAATATTGAGAAGCCCATTATKGTTCTTTTGCACGATGCCAAAAGCTACGCGGTTGCGTTTGTCGCTATCATCTCCATGACG[A/G]CGAAGCGGGCAGAACGTCCTTGATACTCTTTTTAAAGAGAGTCGCAATAAATTAGGACAACAATCGGTGCGTTCATATGAACCACAAACTTACCAACAGTCTATCAGCTTTGTGCTTTCATCATCACCCCACGTTACAATAAGTACTTTT	AATGGGAGACGTACTTAGCATTGACCCCTTAGCCTAATCCTTAAGGCCCATCATTGGTTTATAGAGCCTAATATTGAGAAGCCCATTATKGTTCTTTTGCACGATGCCAAAAGCTACGCGGTTGCGTTTGTCGCTATCATCTCCATGACG[A/G]CGAAGCGGGCAGAACGTCCTTGATACTCTTTTTAAAGAGAGTCGCAATAAATTAGGACAACAATCGGTGCGTTCATATGAACCACAAACTTACCAACAGTCTATCAGCTTTGTGCTTTCATCATCACCCCACGTTACAATAAGTACTTTT	Bn-A02-p3716898
Bn-A02-p3718340	A/C	A02	3718340	+	37642418	4022012	Brassica_A_C_genomic	TCTGAATTTAGCTTATATTAATTTGGTCCTCGTTTATATTCTACATTTGTACGATATATTAACTTGATAAAATATAATAGTTTCGTCATATCCTAAWGAT[T/G]ATTCGACACAAATGTAGATAATAGATAGACGACTGATAGGTGTATTTGGTTAGAGTCTCTAATACAAATTGCATATTTTTTTAGTTGAATTTGAAGTTTA	TAAACTTCAAATTCAACTAAAAAAATATGCAATTTGTATTAGAGACTCTAACCAAATACACCTATCAGTCGTCTATCTATTATCTACATTTGTGTCGAAT[A/C]ATCWTTAGGATATGACGAAACTATTATATTTTATCAAGTTAATATATCGTACAAATGTAGAATATAAACGAGGACCAAATTAATATAAGCTAAATTCAGA	Bn-A02-p3718340
Bn-A02-p3728882	A/C	A02	3728882	+	16753503	3192012	Brassica_A_C_genomic	GTAAAGAAGAAAGTCTTTGCGCAATTATGATCTATGTCTCACTGATATGCAACTGTAGTG[A/C]YAGTTTCCTACTAGTCATCGCCTTTTAACAKCATTTACTATCTACTCTTTTWASTGAAGG	GTAAAGAAGAAAGTCTTTGCGCAATTATGATCTATGTCTCACTGATATGCAACTGTAGTG[A/C]YAGTTTCCTACTAGTCATCGCCTTTTAACAKCATTTACTATCTACTCTTTTWASTGAAGG	Bn-A02-p3728882
Bn-A02-p3760247	A/G	A02	3760247	+	61623431	4022012	Brassica_A_C_genomic	TTTGATCGACCATTCATTCCAAGAAGGTAAAAGAGACTTCTGTTCTCTTCAAATTCSCTTCTTGCATATATACATCACAGRAAGAGATAGTTCTTGTCTGCAATAAGCTGACACAGAGTTTTGCTTATTGATGTTTTCCTTATTTTACCA[T/C]TAAACAGGTCGAACAAACATCCAACTGCGCCAAGAGATCCCAAGTTTCACATACCGCAACACAAGAAGATCAGATGCTSCAGTTCATCTTCTTGCAGTGAAACTGGCTCTTACCTGAGCGATTTCAATTATCAATTTCTCTAGTTTTTGG	CCAAAAACTAGAGAAATTGATAATTGAAATCGCTCAGGTAAGAGCCAGTTTCACTGCAAGAAGATGAACTGSAGCATCTGATCTTCTTGTGTTGCGGTATGTGAAACTTGGGATCTCTTGGCGCAGTTGGATGTTTGTTCGACCTGTTTA[A/G]TGGTAAAATAAGGAAAACATCAATAAGCAAAACTCTGTGTCAGCTTATTGCAGACAAGAACTATCTCTTYCTGTGATGTATATATGCAAGAAGSGAATTTGAAGAGAACAGAAGTCTCTTTTACCTTCTTGGAATGAATGGTCGATCAAA	Bn-A02-p3760247
Bn-A02-p3774623	A/G	A02	3774623	+	15709390	4022012	Brassica_A_C_genomic	AATTTTAATTCTAGAATAAAGATGTCTAGTGTAGAGAAAAATATAGAGATATACATTGGAGATGCTCTAAAACACTTCTTTTTACTTTGACATTTTCACATATCTAATATCTTCTCTGTTTGAYCGTCTCCTCTATTATACTAGTTACGT[T/C]GGCCTACATAAATGGCTCGTAGTTTTACGGTGGTTATAGTGTTATTGACCATCGTGTGTCACCAACTCATGAGCACCAGTGCTGCCACTAATGCCGAAAACGGATGGGTCGATGCTCATGCCACTTTTTACGGGGGCAGGAAGGGTGAAG	CTTCACCCTTCCTGCCCCCGTAAAAAGTGGCATGAGCATCGACCCATCCGTTTTCGGCATTAGTGGCAGCACTGGTGCTCATGAGTTGGTGACACACGATGGTCAATAACACTATAACCACCGTAAAACTACGAGCCATTTATGTAGGCC[A/G]ACGTAACTAGTATAATAGAGGAGACGRTCAAACAGAGAAGATATTAGATATGTGAAAATGTCAAAGTAAAAAGAAGTGTTTTAGAGCATCTCCAATGTATATCTCTATATTTTTCTCTACACTAGACATCTTTATTCTAGAATTAAAATT	Bn-A02-p3774623
Bn-A02-p3781878	T/G	A02	3781878	-	51648349	4022012	Brassica_A_C_genomic	GAATACGTGACTCGTTAAGGAAAAGAGATTCTTACTGACTCAAACTGGTGTATGGTCCTTAGCATCATTTGCTGTTGAAACATTCTTTTTCAAAAGGATATATATATCCTATTTTAAGTGAGAACTGATGTTCCTTTAGGTGTGGCAGAG[T/G]TGATAGTTCAAACTTAATTCAGAATTGTTGGAAGAAGTGTGGTGTTTGGTCTTCACATCATTGAGCTTTATCTTGAGTTGAGTCTTTTTACATAAACAGTTARGAAGAGAATACAAGAAAGGGTTCACAGAACCAAGAAATCAAATRTTT	AAAYATTTGATTTCTTGGTTCTGTGAACCCTTTCTTGTATTCTCTTCYTAACTGTTTATGTAAAAAGACTCAACTCAAGATAAAGCTCAATGATGTGAAGACCAAACACCACACTTCTTCCAACAATTCTGAATTAAGTTTGAACTATCA[A/C]CTCTGCCACACCTAAAGGAACATCAGTTCTCACTTAAAATAGGATATATATATCCTTTTGAAAAAGAATGTTTCAACAGCAAATGATGCTAAGGACCATACACCAGTTTGAGTCAGTAAGAATCTCTTTTCCTTAACGAGTCACGTATTC	Bn-A02-p3781878
Bn-A02-p3807577	T/G	A02	3807577	-	56627354	3192012	Brassica_A_C_genomic	TAACAATACCGTGGGCATGTTTAGGGTTTCTTTCAAAACGTTTGCCTCCCTATTTATAGT[T/G]TTACCACTCCTTGGGAAAGAGCAAAGAGAGTAGACAGACATTTAGGGTTTGGARACAGTC	GACTGTYTCCAAACCCTAAATGTCTGTCTACTCTCTTTGCTCTTTCCCAAGGAGTGGTAA[A/C]ACTATAAATAGGGAGGCAAACGTTTTGAAAGAAACCCTAAACATGCCCACGGTATTGTTA	Bn-A02-p3807577
Bn-A02-p3810028	T/A	A02	3810028	-	57801322	4022012	Brassica_A_C_genomic	TTTTGTGATGACTAGAAAATAAACACCAACATATAAAGTAGTWGCATAAAACTCTCGTGGTAATAATGTCTGGAATACACTCAAAGTCTCTATAACACCA[A/T]ACTATTCACAAACAAAAACATTTTTGCTTCTTAATAAAACTTCCGAAAARCATACAAATACAATTAAAAAAACCTTACATGTTTGCTATCGTTGTGACAA	TTGTCACAACGATAGCAAACATGTAAGGTTTTTTTAATTGTATTTGTATGYTTTTCGGAAGTTTTATTAAGAAGCAAAAATGTTTTTGTTTGTGAATAGT[A/T]TGGTGTTATAGAGACTTTGAGTGTATTCCAGACATTATTACCACGAGAGTTTTATGCWACTACTTTATATGTTGGTGTTTATTTTCTAGTCATCACAAAA	Bn-A02-p3810028
Bn-A02-p3898766	T/G	A02	3898766	-	53667414	4022012	Brassica_A_C_genomic	TCATAAGATATTCTTCAGAGTAAGCGTCATAGAAAATATCCTCATCTTCGTTGTCTTGAAGAGCAATTGGTTTTGGATCACCACCAGCCATTTTGTTTTGCCCTCTTCTTCTAATTGCTTTCTCTTTTTCTTCTTTAGGATGAGACCAAA[A/C]AAGGAGAAGAGAAAAACTCTCTCAAGCAGAGTACGATACTTGAGAGTTGAAGAACAAAGAGTGAGAGGAGAGAATTGAAGAAACGAAAAGAAAGGTTTATGTAGACAGGAGAGATATTATGGCGGTTAATGGTCGTTGTAGTTAGTTATT	TCATAAGATATTCTTCAGAGTAAGCGTCATAGAAAATATCCTCATCTTCGTTGTCTTGAAGAGCAATTGGTTTTGGATCACCACCAGCCATTTTGTTTTGCCCTCTTCTTCTAATTGCTTTCTCTTTTTCTTCTTTAGGATGAGACCAAA[A/C]AAGGAGAAGAGAAAAACTCTCTCAAGCAGAGTACGATACTTGAGAGTTGAAGAACAAAGAGTGAGAGGAGAGAATTGAAGAAACGAAAAGAAAGGTTTATGTAGACAGGAGAGATATTATGGCGGTTAATGGTCGTTGTAGTTAGTTATT	Bn-A02-p3898766
Bn-A02-p3914269	T/C	A02	3914269	-	31676318	4022012	Brassica_A_C_genomic	TGGGCTTTATCAAATTTTTCAGCATCTCACTGGAGGAGTTTTGATACTACGAAACAARTACTTGATAATACTATTCAGAGGSAAGGACTTTCTATCTGATGAAGTTGCGGATTTGGTTGATGACAGAGAGAGRTTACTCAGAAGATACCA[A/G]CATTTTGAAGAGACCAGACGTGAGAGTGATATAGAGATCTCTGAGGTGGTAGCAGATGGTGAACAGTTGGAGGAAACAAGCAAGACCGGAASYTTATTAGAGTTTCAAGAACTTCAGAGRAAGTTCGGTGATATGGAGGTGAGAAACTTG	TGGGCTTTATCAAATTTTTCAGCATCTCACTGGAGGAGTTTTGATACTACGAAACAARTACTTGATAATACTATTCAGAGGSAAGGACTTTCTATCTGATGAAGTTGCGGATTTGGTTGATGACAGAGAGAGRTTACTCAGAAGATACCA[A/G]CATTTTGAAGAGACCAGACGTGAGAGTGATATAGAGATCTCTGAGGTGGTAGCAGATGGTGAACAGTTGGAGGAAACAAGCAAGACCGGAASYTTATTAGAGTTTCAAGAACTTCAGAGRAAGTTCGGTGATATGGAGGTGAGAAACTTG	Bn-A02-p3914269
Bn-A02-p4568023	T/G	A02	4568023	-	26660323	4022012	Brassica_A_C_genomic	CGKATGAACATGAACGTCTTCTTCCTCTTGTCCCCCATTTTTTYYYCWCACTTTCAATACACTAAACCACAGAAACATMACTAAAGAGTAAAGATCAAAT[A/C]TCAATTCAATATTTAATCATCATGCGAACTAGAAACCTAAAGAGCAAAGTGCAATCACGAACCATTTACTATACATTTTCATAGATTTTGGCAGCAGATC	CGKATGAACATGAACGTCTTCTTCCTCTTGTCCCCCATTTTTTYYYCWCACTTTCAATACACTAAACCACAGAAACATMACTAAAGAGTAAAGATCAAAT[A/C]TCAATTCAATATTTAATCATCATGCGAACTAGAAACCTAAAGAGCAAAGTGCAATCACGAACCATTTACTATACATTTTCATAGATTTTGGCAGCAGATC	Bn-A02-p4568023
Bn-A02-p4681731	A/C	A02	4681731	+	40626452	3192012	Brassica_A_C_genomic	TAAAACATATGATGAAGGAGAAATCTAACAACCTTTCATGACCTGATATAAGCTGTTGCG[A/C]CCATGACAAAAACACTGCAACACTAGATGAAACCAAACACATGTAGAAGACTATTAGTGG	TAAAACATATGATGAAGGAGAAATCTAACAACCTTTCATGACCTGATATAAGCTGTTGCG[A/C]CCATGACAAAAACACTGCAACACTAGATGAAACCAAACACATGTAGAAGACTATTAGTGG	Bn-A02-p4681731
Bn-A02-p4704233	T/C	A02	4704233	-	29807440	3192012	Brassica_A_C_genomic	GTTTACATAAAATGCTTAGGACATATAAAAAGTATTTTGGCTATATAAYTRCAAAKATTT[A/G]ATGTACTTGAATTGGCTGGTTGAAATAACACCACTACTGTATCTAAAAACATTAACTAGA	GTTTACATAAAATGCTTAGGACATATAAAAAGTATTTTGGCTATATAAYTRCAAAKATTT[A/G]ATGTACTTGAATTGGCTGGTTGAAATAACACCACTACTGTATCTAAAAACATTAACTAGA	Bn-A02-p4704233
Bn-A02-p4712683	A/G	A02	4712683	+	42715407	3192012	Brassica_A_C_genomic	ATAATTTTTATTTTACAAACAATATTTTGGTAAGAGAAAAATTATAAAAATGTCTATTCT[T/C]TCCGCTTTAAATTAAATGTCATTATAGAGTAAACTTTTCATTACATAATAACCACARTTT	AAAYTGTGGTTATTATGTAATGAAAAGTTTACTCTATAATGACATTTAATTTAAAGCGGA[A/G]AGAATAGACATTTTTATAATTTTTCTCTTACCAAAATATTGTTTGTAAAATAAAAATTAT	Bn-A02-p4712683
Bn-A02-p5308657	A/G	A02	5308657	+	55683404	3192012	Brassica_A_C_genomic	AATGTTGTCGCTTTTGTTTTTTGCTTTAGAATATACTAGTATTACCTCCCGTGCACACGG[A/G]TACATTCCTATCTTCTAAATTATTTGATCATAAAATATAATTATTATTAAAATAAATTAT	AATGTTGTCGCTTTTGTTTTTTGCTTTAGAATATACTAGTATTACCTCCCGTGCACACGG[A/G]TACATTCCTATCTTCTAAATTATTTGATCATAAAATATAATTATTATTAAAATAAATTAT	Bn-A02-p5308657
Bn-A02-p5429003	A/C	A02	5429003	+	21741329	4022012	Brassica_A_C_genomic	TGCTAACTGACCGGAGAA[T/G]GGAATGGACGCCGGACAATTGACAAGGAGTCGATAACATTCAGATACCCACGTGCCCACTTTCCACTTAACGCAACC	GGTTGCGTTAAGTGGAAAGTGGGCACGTGGGTATCTGAATGTTATCGACTCCTTGTCAATTGTCCGGCGTCCATTCC[A/C]TTCTCCGGTCAGTTAGCA	Bn-A02-p5429003
Bn-A02-p5582861	T/G	A02	5582861	-	54755462	4022012	Brassica_A_C_genomic	TAAGTTCCGTCTTCATTTGCTTCCGGTACAWGTCACAATGTARTGAATGTGTCCCCTTAC[A/C]CAACTTAATTAATTGAACACATGAAATCTAATTCCAAGCTTGCAAATCTTACTTATTATA	TAAGTTCCGTCTTCATTTGCTTCCGGTACAWGTCACAATGTARTGAATGTGTCCCCTTAC[A/C]CAACTTAATTAATTGAACACATGAAATCTAATTCCAAGCTTGCAAATCTTACTTATTATA	Bn-A02-p5582861
Bn-A02-p5601991	T/C	A02	5601991	-	70781335	4022012	Brassica_A_C_genomic	CGACTGGATCATAGCCAAGACGTGCGTACATGTCTCCTCCGTTKAGTGTAACATCTGGCAGTTTCACAATTTGTCTAGTGGCAGGATTACAAACGCTGATGGATGAATCACGTCTGCAACAAATCAAACCGTTTACGGGGCGAGATATGA[T/C]GTAGTAGAGGGGATCCAAGATTGTCATGTCGTGTCTGAGGGTGACGGKGGATGCTGACTTGTCCTCCTCCTTGTTGTGTTCAGGAGCGGATAATATGAAACGTTTTTTGGATTCTACGTGCATGTAAGGTAAAAGGAGACGAGGTCTAGT	ACTAGACCTCGTCTCCTTTTACCTTACATGCACGTAGAATCCAAAAAACGTTTCATATTATCCGCTCCTGAACACAACAAGGAGGAGGACAAGTCAGCATCCMCCGTCACCCTCAGACACGACATGACAATCTTGGATCCCCTCTACTAC[A/G]TCATATCTCGCCCCGTAAACGGTTTGATTTGTTGCAGACGTGATTCATCCATCAGCGTTTGTAATCCTGCCACTAGACAAATTGTGAAACTGCCAGATGTTACACTMAACGGAGGAGACATGTACGCACGTCTTGGCTATGATCCAGTCG	Bn-A02-p5601991
Bn-A02-p5612147	T/C	A02	5612147	-	58665480	4022012	Brassica_A_C_genomic	TCATGCTTTCCTCCTTGCGAATATTCCAGTTGTTCAACATCGACTCAATCTGTTGTATCTGTTATCACTAAAGGTCAAGAAAAGATCTGTGCAAGAATGTAAGATCAACAGAAACAGAGGAATATAAAAGTGGATACAGCAATTGCTCGC[A/G]AGCTTGACTTTCCCTGGGGAGGGAATGAGTTTAGAGACTCCTCTTTTGAATCTTCTAGTTGGATATCAAGAAGATCATCTTCTATAATATCTGAGTTCCTTAGCAAAACCAATACGTACTGTCTCAGACAGAATGTGTCTATCTCAGACT	TCATGCTTTCCTCCTTGCGAATATTCCAGTTGTTCAACATCGACTCAATCTGTTGTATCTGTTATCACTAAAGGTCAAGAAAAGATCTGTGCAAGAATGTAAGATCAACAGAAACAGAGGAATATAAAAGTGGATACAGCAATTGCTCGC[A/G]AGCTTGACTTTCCCTGGGGAGGGAATGAGTTTAGAGACTCCTCTTTTGAATCTTCTAGTTGGATATCAAGAAGATCATCTTCTATAATATCTGAGTTCCTTAGCAAAACCAATACGTACTGTCTCAGACAGAATGTGTCTATCTCAGACT	Bn-A02-p5612147
Bn-A02-p5644858	T/C	A02	5644858	-	41662400	3192012	Brassica_A_C_genomic	AACCACTTTATTCCTAGCCAGCCAAATACCCCAACAGATCCAAAGAAACAAATCAATTGA[A/G]ACTCCTAGTGGAGGTAGAGAGACCACGCCATGAAGGGAGGCCAGAGCCTCCTTGAAAGAG	AACCACTTTATTCCTAGCCAGCCAAATACCCCAACAGATCCAAAGAAACAAATCAATTGA[A/G]ACTCCTAGTGGAGGTAGAGAGACCACGCCATGAAGGGAGGCCAGAGCCTCCTTGAAAGAG	Bn-A02-p5644858
Bn-A02-p5705619	A/G	A02	5705619	+	53775312	3192012	Brassica_A_C_genomic	ATGTGGAGCCAGAAACGATGATCAAGCAGGGGTAACATTGTAATTATCACGTGAGAACAA[A/G]GGTAAAGCAGCTGACTGTGTGAAAAGGACAGGAAGARTGGGCCCATATCGGGTCAGAGKA	ATGTGGAGCCAGAAACGATGATCAAGCAGGGGTAACATTGTAATTATCACGTGAGAACAA[A/G]GGTAAAGCAGCTGACTGTGTGAAAAGGACAGGAAGARTGGGCCCATATCGGGTCAGAGKA	Bn-A02-p5705619
Bn-A02-p5716304	T/C	A02	5716304	-	35701397	3192012	Brassica_A_C_genomic	TCTTCACTTTTAAGTTAACAATTAAATGTTGATCTTGACCATTTTCGCTAATATGGATTC[T/C]MTGTYACGTTCAAACAATTAAYAATTAAATGTTGATCTTKACCATTTTCGCTAATATTGA	TCAATATTAGCGAAAATGGTMAAGATCAACATTTAATTRTTAATTGTTTGAACGTRACAK[A/G]GAATCCATATTAGCGAAAATGGTCAAGATCAACATTTAATTGTTAACTTAAAAGTGAAGA	Bn-A02-p5716304
Bn-A02-p5743951	T/G	A02	5743951	-	54741361	4022012	Brassica_A_C_genomic	GCCACTCTCTCACACATCGCCGCACTGTTTCTCTTTTTTCTTAACTCTTTGTTCTTGTACTGTATTTATCACACCCATTAATTTACGCATATAACATGTCATTCTTTTTATAAATGGTGCTATATGATTACATTGTATACTTACGAAATG[A/C]CATATACTCATGTATCAGTATCATGCAGAACGTCATTGCTACCAACCATTTTAAGCCATTTTAATACTGTGAGAATGTTGATATACAAAATCGAACCGTACGTACAAATATACATTATTATTCTTAAGGCAAATAACTCAGCCACCTAAT	GCCACTCTCTCACACATCGCCGCACTGTTTCTCTTTTTTCTTAACTCTTTGTTCTTGTACTGTATTTATCACACCCATTAATTTACGCATATAACATGTCATTCTTTTTATAAATGGTGCTATATGATTACATTGTATACTTACGAAATG[A/C]CATATACTCATGTATCAGTATCATGCAGAACGTCATTGCTACCAACCATTTTAAGCCATTTTAATACTGTGAGAATGTTGATATACAAAATCGAACCGTACGTACAAATATACATTATTATTCTTAAGGCAAATAACTCAGCCACCTAAT	Bn-A02-p5743951
Bn-A02-p5774569	A/C	A02	5774569	+	74702307	3192012	Brassica_A_C_genomic	GTCCCTTGTCCGTGTCRTATTGTTAGAACTCCCGTGGAGAGAAAGAGACGCAAAGCTTTT[T/G]CTTATATGTATCGTGAACACTATGGCTGTGTCGTTGTATCAGGCTATCAGCTGCTCATTG	CAATGAGCAGCTGATAGCCTGATACAACGACACAGCCATAGTGTTCACGATACATATAAG[A/C]AAAAGCTTTGCGTCTCTTTCTCTCCACGGGAGTTCTAACAATAYGACACGGACAAGGGAC	Bn-A02-p5774569
Bn-A02-p5907701	T/C	A02	5907701	-	61732425	3192012	Brassica_A_C_genomic	TTGGTTWTCTTTTTRGAMTATTTTRGTGACAAAACTTAAAAWTGATTATKTGAKAGAATT[A/G]TTCTATATTTAAAGGTTTATCTCAACCCATTAGTATTATGTGTACCTATTMTGCATTTTA	TTGGTTWTCTTTTTRGAMTATTTTRGTGACAAAACTTAAAAWTGATTATKTGAKAGAATT[A/G]TTCTATATTTAAAGGTTTATCTCAACCCATTAGTATTATGTGTACCTATTMTGCATTTTA	Bn-A02-p5907701
Bn-A02-p5933593	A/G	A02	5933593	+	63686313	3192012	Brassica_A_C_genomic	TTGTATTTTTGTAAACCTCAGATCCAAAGCCCTCTCACTTCTTCTTGGATTCYGATTCAT[T/C]TTCCCCAAGTCTCCACCTTTCTTTCTTTACTCTTTCTCTTTCCCAAGAAAATAACAAATT	AATTTGTTATTTTCTTGGGAAAGAGAAAGAGTAAAGAAAGAAAGGTGGAGACTTGGGGAA[A/G]ATGAATCRGAATCCAAGAAGAAGTGAGAGGGCTTTGGATCTGAGGTTTACAAAAATACAA	Bn-A02-p5933593
Bn-A02-p5985314	A/G	A02	5985314	+	31749328	3192012	Brassica_A_C_genomic	CACTGTCTGCCCAATACACAATGCAGACGATTACGGACCSGTGATGTGTACTCAAGAGAC[T/C]ATTCCTCCAAAGTGTTCAACCTTATGATCTAATATGTTTATGAGCTTTTCATGTATGATT	AATCATACATGAAAAGCTCATAAACATATTAGATCATAAGGTTGAACACTTTGGAGGAAT[A/G]GTCTCTTGAGTACACATCACSGGTCCGTAATCGTCTGCATTGTGTATTGGGCAGACAGTG	Bn-A02-p5985314
Bn-A02-p5985692	T/C	A02	5985692	-	50779381	3192012	Brassica_A_C_genomic	ATTGTTATGGTGAAAAGTAGATGACCAAGTAAACACAATATTTGGAATAAGCAAATCTTA[T/C]AACCTTAAAAGAAGGAAACTTTGTACACACACGAACATAMATGATTAACCCAAATAACTT	AAGTTATTTGGGTTAATCATKTATGTTCGTGTGTGTACAAAGTTTCCTTCTTTTAAGGTT[A/G]TAAGATTTGCTTATTCCAAATATTGTGTTTACTTGGTCATCTACTTTTCACCATAACAAT	Bn-A02-p5985692
Bn-A02-p5991465	T/C	A02	5991465	-	19802351	4022012	Brassica_A_C_genomic	AGTTACGAATCTGAGATCGGTTTTGGTTTTNNNNNTTGATGTCTGTCTACAATGACTTGATAGATTCTTTTTATATTGATCGTACGGATTGATGTGATTGGATGAAATAGTTTGACGCGGATCGGTGTGTCAACCATTGGATCTTCTTTT[T/C]TTAAATAGAAAGAGATCTACGGTTTAAAAGGAGTCTTAAAAATAAGGAAAGCTCTCACACGTGATACCACTTGGTGGCGGGGAATGTTCACGTGTCGAGTTTGGCGCATTTTTMGCTCCTCGTSAAAATTTTCCTTTCCCGCTTTCTACA	TGTAGAAAGCGGGAAAGGAAAATTTTSACGAGGAGCKAAAAATGCGCCAAACTCGACACGTGAACATTCCCCGCCACCAAGTGGTATCACGTGTGAGAGCTTTCCTTATTTTTAAGACTCCTTTTAAACCGTAGATCTCTTTCTATTTAA[A/G]AAAAGAAGATCCAATGGTTGACACACCGATCCGCGTCAAACTATTTCATCCAATCACATCAATCCGTACGATCAATATAAAAAGAATCTATCAAGTCATTGTAGACAGACATCAANNNNNAAAACCAAAACCGATCTCAGATTCGTAACT	Bn-A02-p5991465
Bn-A02-p6274305	T/C	A02	6274305	-	61702495	3192012	Brassica_A_C_genomic	CTTAAGCAGATCTAAAGAGGGTGAAACTCGCTTTTCACGATTAATCCGCCATTTTTTTTC[T/C]GTGGAATATAAGAAGGGTATGTAATGTTCGTTTCGTTTCCGATATGCTCTGGCTAGRGTT	AACYCTAGCCAGAGCATATCGGAAACGAAACGAACATTACATACCCTTCTTATATTCCAC[A/G]GAAAAAAAATGGCGGATTAATCGTGAAAAGCGAGTTTCACCCTCTTTAGATCTGCTTAAG	Bn-A02-p6274305
Bn-A02-p6285260	A/G	A02	6285260	+	10692348	3192012	Brassica_A_C_genomic	TTCGAAAAGTGTGATTATGRACTCTTGTCTATAGAATTGGCTAAGGAAGATGATAGAAGC[T/C]GGAGTCATAAGCGAAGCGATCCTACCATCTTCTGCTTCCTTCCCCTTCCCCTCACMTGCT	AGCAKGTGAGGGGAAGGGGAAGGAAGCAGAAGATGGTAGGATCGCTTCGCTTATGACTCC[A/G]GCTTCTATCATCTTCCTTAGCCAATTCTATAGACAAGAGTYCATAATCACACTTTTCGAA	Bn-A02-p6285260
Bn-A02-p6310054	A/G	A02	6310054	+	55700387	3192012	Brassica_A_C_genomic	AAAATGAATCTATYYTTGGAAGAATATATACAAGTTAGACAAGGTATTCAGTATTCAGAA[T/C]ACAAAAAATAACATTTGACTGAAAGGCCCTTTCTCAATTTTAGGTTTTCTTGCGCATATA	TATATGCGCAAGAAAACCTAAAATTGAGAAAGGGCCTTTCAGTCAAATGTTATTTTTTGT[A/G]TTCTGAATACTGAATACCTTGTCTAACTTGTATATATTCTTCCAARRATAGATTCATTTT	Bn-A02-p6310054
Bn-A02-p6315978	A/G	A02	6315978	+	32684413	4022012	Brassica_A_C_genomic	TGTTCTGTTGWATCTACTTGCATTTTTTTTTATATGCAATTATACATACCATTCGAAGCTTTAATCCCTTCGATTTGAAGAAATGTWGTTTTGTAAGCTC[T/C]AACCTCTTCTTAAATGATGTCGACCACTACTTTCATTCTTGTATATATCTAGATGTAACACTTTGTGAGCTCATAATCTTCAACTTTSTAGACAATCAAA	TTTGATTGTCTASAAAGTTGAAGATTATGAGCTCACAAAGTGTTACATCTAGATATATACAAGAATGAAAGTAGTGGTCGACATCATTTAAGAAGAGGTT[A/G]GAGCTTACAAAACWACATTTCTTCAAATCGAAGGGATTAAAGCTTCGAATGGTATGTATAATTGCATATAAAAAAAAATGCAAGTAGATWCAACAGAACA	Bn-A02-p6315978
Bn-A02-p6461773	T/C	A02	6461773	-	42602353	4022012	Brassica_A_C_genomic	ACTTTGAAATGCGGCTTTGTTCAAACTCACAACGTTTATCACGTTCGTCATTATCCTTACCAGTATCTTCTTGAACTCTTGTGGAGCAACTTTGGAGGTC[T/C]ATATACACATATTCGAAACCAAAGCACAAGTGGACCAACACAAGACATGCAACGTTYACAGTTTTAGTATTTTTTTTTGTTCTTTTTTTTCGGATTTTTA	TAAAAATCCGAAAAAAAAGAACAAAAAAAAATACTAAAACTGTRAACGTTGCATGTCTTGTGTTGGTCCACTTGTGCTTTGGTTTCGAATATGTGTATAT[A/G]GACCTCCAAAGTTGCTCCACAAGAGTTCAAGAAGATACTGGTAAGGATAATGACGAACGTGATAAACGTTGTGAGTTTGAACAAAGCCGCATTTCAAAGT	Bn-A02-p6461773
Bn-A02-p6476748	A/G	A02	6476748	+	66611475	4022012	Brassica_A_C_genomic	CGTGTTATCTGTGATCTTAGTCTACTTTCTTGATTGCTTTAGAAGATCGTCTGAGAATCWTAGGAGGGCATTTGAATGTTGCAGAAGSTCCCAAGAGAAG[T/C]AGGCCACCCATCACCACTCACGTCTTAGACGTCTCACGTGGTGCTCCAGCCGCAGGTGTTGAAGTGCACTTGGAGGTGTGGAATGGTACTACGAGTCCTT	AAGGACTCGTAGTACCATTCCACACCTCCAAGTGCACTTCAACACCTGCGGCTGGAGCACCACGTGAGACGTCTAAGACGTGAGTGGTGATGGGTGGCCT[A/G]CTTCTCTTGGGASCTTCTGCAACATTCAAATGCCCTCCTAWGATTCTCAGACGATCTTCTAAAGCAATCAAGAAAGTAGACTAAGATCACAGATAACACG	Bn-A02-p6476748
Bn-A02-p6523609	T/C	A02	6523609	-	74793489	4022012	Brassica_A_C_genomic	GTTTTGTTTTGTTTGTGTACTGGATCGCCGCATCATAGTTTGATTGATTTGGTCAGTGACAAAGACGATGGAGTCAAAGAAAGCTTTGGAAATGCTGAGAGAGAAGAGCAACATGTTTGATTTGGTGATAAGCGATGTGGAGATGCCTGA[T/C]ACAGATGGCTTTAAGTTGCTTGAGATTGGTCTTGAAATGGACCTTCCTGTCATCAGTTACGTCTCCCTTTACTCCCTTTTCATGTCATTTTTATTTAGCCTTTTGTCTAAATCTTTTWGTGTTTTGTGTGTTCTCAGTGTTGTCAGCGCA	TGCGCTGACAACACTGAGAACACACAAAACACWAAAAGATTTAGACAAAAGGCTAAATAAAAATGACATGAAAAGGGAGTAAAGGGAGACGTAACTGATGACAGGAAGGTCCATTTCAAGACCAATCTCAAGCAACTTAAAGCCATCTGT[A/G]TCAGGCATCTCCACATCGCTTATCACCAAATCAAACATGTTGCTCTTCTCTCTCAGCATTTCCAAAGCTTTCTTTGACTCCATCGTCTTTGTCACTGACCAAATCAATCAAACTATGATGCGGCGATCCAGTACACAAACAAAACAAAAC	Bn-A02-p6523609
Bn-A02-p6584506	T/G	A02	6584506	-	69798475	4022012	Brassica_A_C_genomic	TCCCAAGGAGTCTAAATGGCCTTTGCTTAGGCGCAAGTCTATGTCACATGCGTTGGTTTCACAGGTCAGCAATACTATACTCAAGTCAGCCAAGAGTGATGTCAGTTCGATAATGGAGAGGATGAAGAACCCTGATAGATTGTCTGCCGC[A/C]AAAGATGCTTTGTCTCCAAATCTCCAGGACATCTTCAAGATTCCGAGGACAAAGGAAAGCCTTACAATCATCGAAGAAGAAGAGGAAGTCGAAGAAAGAAATGTAAGTATTGAGKGAACTAGTCTTTTGATAAAAACAAATTTGGTCAAA	TCCCAAGGAGTCTAAATGGCCTTTGCTTAGGCGCAAGTCTATGTCACATGCGTTGGTTTCACAGGTCAGCAATACTATACTCAAGTCAGCCAAGAGTGATGTCAGTTCGATAATGGAGAGGATGAAGAACCCTGATAGATTGTCTGCCGC[A/C]AAAGATGCTTTGTCTCCAAATCTCCAGGACATCTTCAAGATTCCGAGGACAAAGGAAAGCCTTACAATCATCGAAGAAGAAGAGGAAGTCGAAGAAAGAAATGTAAGTATTGAGKGAACTAGTCTTTTGATAAAAACAAATTTGGTCAAA	Bn-A02-p6584506
Bn-A02-p6627382	A/G	A02	6627382	+	29737372	4022012	Brassica_A_C_genomic	AGACAATGAATCAATTTCGGAAAGCTCTCGTTCGTAACTCTGTGAACACTCCGGACAACACTTCAATGTCCTGTTCGGAGGCACGAAGCTCTTCAACGGCGTGAATGATTGAGCCGATGATCCCAAACTGTTCCCAAGCCTAATGAGAAT[A/G]AATTATAACATAAAGCTGAGATCTTCTTTTTTTTTTTAGCATAACAAAAAATAAAAGACCAAAACACAAACTCACCTGGGAAAAACTCCGGTCGCCGGAGTTTTAGCAGCCACTGACACAGCTTGAAGATCCCAATCGTTCTCCATCGAT	AGACAATGAATCAATTTCGGAAAGCTCTCGTTCGTAACTCTGTGAACACTCCGGACAACACTTCAATGTCCTGTTCGGAGGCACGAAGCTCTTCAACGGCGTGAATGATTGAGCCGATGATCCCAAACTGTTCCCAAGCCTAATGAGAAT[A/G]AATTATAACATAAAGCTGAGATCTTCTTTTTTTTTTTAGCATAACAAAAAATAAAAGACCAAAACACAAACTCACCTGGGAAAAACTCCGGTCGCCGGAGTTTTAGCAGCCACTGACACAGCTTGAAGATCCCAATCGTTCTCCATCGAT	Bn-A02-p6627382
Bn-A02-p6658392	A/G	A02	6658392	+	39634390	3192012	Brassica_A_C_genomic	ACCTAATTTCTAAYTTCTTTRTGGTTATTTWGCTAATTKACTCWAWAAAGAAACTACAAA[T/C]GAAGATAGGGCCTGCTCAACGTATTGGTGGCCCCTAGGACAAATTGTTTTAGTCCTTAAA	TTTAAGGACTAAAACAATTTGTCCTAGGGGCCACCAATACGTTGAGCAGGCCCTATCTTC[A/G]TTTGTAGTTTCTTTWTWGAGTMAATTAGCWAAATAACCAYAAAGAARTTAGAAATTAGGT	Bn-A02-p6658392
Bn-A02-p6692347	A/C	A02	6692347	+	10697389	3192012	Brassica_A_C_genomic	TCTTGAAGCTTGGGCTCGATTAGAAGTGTGCCCGACGATAACAAGATTATATCACATACC[A/C]GTRRTTAGGCCTGCGGATTCGGATATTTGTTTTTTTTCGAGTCGGGTCGGTTAGTTCGAA	TCTTGAAGCTTGGGCTCGATTAGAAGTGTGCCCGACGATAACAAGATTATATCACATACC[A/C]GTRRTTAGGCCTGCGGATTCGGATATTTGTTTTTTTTCGAGTCGGGTCGGTTAGTTCGAA	Bn-A02-p6692347
Bn-A02-p6711900	T/C	A02	6711900	-	56620503	4022012	Brassica_A_C_genomic	AAAGTATATTTACGGTTTAATACCTTCAACCTTATTTTTAGGGTGTTGGCTATGAAAYCGGACTTGGTTAKTCGTGTAAAGCTTATTTCTGAAAATAATT[A/G]TAAGACTTTGATTATGGGGATATATCAGTTGTCAATGGATTTTTATTTCATTATGGTTCCTGCAG	AAAGTATATTTACGGTTTAATACCTTCAACCTTATTTTTAGGGTGTTGGCTATGAAAYCGGACTTGGTTAKTCGTGTAAAGCTTATTTCTGAAAATAATT[A/G]TAAGACTTTGATTATGGGGATATATCAGTTGTCAATGGATTTTTATTTCATTATGGTTCCTGCAG	Bn-A02-p6711900
Bn-A02-p6751482	T/G	A02	6751482	-	27757459	4022012	Brassica_A_C_genomic	TTGGGAAGTTAAAGGTTTCAAAAAGTTGTGTACATGGTGCTACTACTAATTTATGGCTCC[T/G]AATRTTTTTAACCGYCCCRCTCCGCACCACACTTASCAGTAACAAAAATMTTTACATATA	TATATGTAAAKATTTTTGTTACTGSTAAGTGTGGTGCGGAGYGGGRCGGTTAAAAAYATT[A/C]GGAGCCATAAATTAGTAGTAGCACCATGTACACAACTTTTTGAAACCTTTAACTTCCCAA	Bn-A02-p6751482
Bn-A02-p6766615	T/C	A02	6766615	-	65646338	4022012	Brassica_A_C_genomic	GTGAAGTCGGCGTTGGGGTCTACGGTGATGAGGAGGGACCAGTCTCGGTTTTTGAGCCAAGATTTTTTTTCCTTTCATTGTTTTTTCACTTACTTTTTCATGTAATTTTAGCGATAAGCCTAATCTATTATTGAGGATTACTGTTTTTAT[A/G]TCGGTTAGCCAGAGACCTGTTTACGGGTGGTTCTTTAATTTATATTTTAAAAATATATATCAAAGAAACCAAGGGATAATGAAATTTGGTTTCACGATATTGAAAAAAAGAATWCTAAAGATGTTTCGTTTTGCTTTTGTTAAAGAAAAC	GTGAAGTCGGCGTTGGGGTCTACGGTGATGAGGAGGGACCAGTCTCGGTTTTTGAGCCAAGATTTTTTTTCCTTTCATTGTTTTTTCACTTACTTTTTCATGTAATTTTAGCGATAAGCCTAATCTATTATTGAGGATTACTGTTTTTAT[A/G]TCGGTTAGCCAGAGACCTGTTTACGGGTGGTTCTTTAATTTATATTTTAAAAATATATATCAAAGAAACCAAGGGATAATGAAATTTGGTTTCACGATATTGAAAAAAAGAATWCTAAAGATGTTTCGTTTTGCTTTTGTTAAAGAAAAC	Bn-A02-p6766615
Bn-A02-p6839427	A/G	A02	6839427	+	39650438	3192012	Brassica_A_C_genomic	AATTATTTATCAAAACTGATTATACGTAAATGAATATACATATGAGTGATATATAAACTT[A/G]TACAAAATGATTCATTGTGTTTTGTTTTAAATATGCCAAATGAAAAAGATGAACCATAAC	AATTATTTATCAAAACTGATTATACGTAAATGAATATACATATGAGTGATATATAAACTT[A/G]TACAAAATGATTCATTGTGTTTTGTTTTAAATATGCCAAATGAAAAAGATGAACCATAAC	Bn-A02-p6839427
Bn-A02-p7207945	A/G	A02	7207945	+	24784315	3192012	Brassica_A_C_genomic	AGCTTCAAGGAACCAAGACAACTAAAGTAACTTGTTATCAACTTTAAAACTCTACATTGT[A/G]GTTTTATAGAAAAATATTAYGAACAAAACCCAAAAACGGTAGGTTATAGGAAAGATATGA	AGCTTCAAGGAACCAAGACAACTAAAGTAACTTGTTATCAACTTTAAAACTCTACATTGT[A/G]GTTTTATAGAAAAATATTAYGAACAAAACCCAAAAACGGTAGGTTATAGGAAAGATATGA	Bn-A02-p7207945
Bn-A02-p7324958	A/C	A02	7324958	+	52625330	3192012	Brassica_A_C_genomic	TAACTTTAACTGTGTTAGATCATAGCATTTGGTTTTAGTGGAAATGTGTTTATGGCCTTA[A/C]TTTGAGATCCACTTTCTACAAATATAGATTATGATATTTTTTTGTCTATAAGAAAGTTCT	TAACTTTAACTGTGTTAGATCATAGCATTTGGTTTTAGTGGAAATGTGTTTATGGCCTTA[A/C]TTTGAGATCCACTTTCTACAAATATAGATTATGATATTTTTTTGTCTATAAGAAAGTTCT	Bn-A02-p7324958
Bn-A02-p7396082	T/G	A02	7396082	-	22807424	4022012	Brassica_A_C_genomic	ATAAGTAAAAGAAAATTTATATACATAGTGTATTTGTTCTTAAATTAATTTTATTCAAAAATATTCAGCTAAACTGTTTAAAAAATTATATTACCTGAGTAAAAATATTTAAGGGCCCTTTTTATTTGTGGGCCCTGAGACATTGCACTC[T/G]TTGCCCTACCACCGGCTCTTATTGTTATACAAAATCACAAACCAATTATTTAAAAAAAAAAATTAAGATTCAACGTACACAATGGCGTCTCCTTCTTCTGAAACAATGTCACCAAGACTTAGTACACAAGAGAAAGAGAGTGTAGGTTTC	GAAACCTACACTCTCTTTCTCTTGTGTACTAAGTCTTGGTGACATTGTTTCAGAAGAAGGAGACGCCATTGTGTACGTTGAATCTTAATTTTTTTTTTTAAATAATTGGTTTGTGATTTTGTATAACAATAAGAGCCGGTGGTAGGGCAA[A/C]GAGTGCAATGTCTCAGGGCCCACAAATAAAAAGGGCCCTTAAATATTTTTACTCAGGTAATATAATTTTTTAAACAGTTTAGCTGAATATTTTTGAATAAAATTAATTTAAGAACAAATACACTATGTATATAAATTTTCTTTTACTTAT	Bn-A02-p7396082
Bn-A02-p7396400	T/G	A02	7396400	-	17673308	3192012	Brassica_A_C_genomic	ATTAGCCCAACGAGCAACAGCTTCTTCAGARTTCCTCATCAAACTGGCCTTTCAATCTCT[A/C]ATCAACAGCTTTGACGACAACTCTTACTCCACTGTGTAATCTCCAAACCCAGTCCACTAG	ATTAGCCCAACGAGCAACAGCTTCTTCAGARTTCCTCATCAAACTGGCCTTTCAATCTCT[A/C]ATCAACAGCTTTGACGACAACTCTTACTCCACTGTGTAATCTCCAAACCCAGTCCACTAG	Bn-A02-p7396400
Bn-A02-p7482915	T/G	A02	7482915	-	36739461	3192012	Brassica_A_C_genomic	AAACTTTTTTCGTACTTTTGGTAATTTTGCCAAAGATCTTTTGCTAGTGTTTTAAATAGC[T/G]CATCAATCATAATGTACTTTYGCTGAATATTTCCGGACAAAACTAAAGAGAGATTATGTG	CACATAATCTCTCTTTAGTTTTGTCCGGAAATATTCAGCRAAAGTACATTATGATTGATG[A/C]GCTATTTAAAACACTAGCAAAAGATCTTTGGCAAAATTACCAAAAGTACGAAAAAAGTTT	Bn-A02-p7482915
Bn-A02-p7483376	T/G	A02	7483376	-	47606488	3192012	Brassica_A_C_genomic	ACTTGMACAAAACAAATGTTATAAAGTCRAYATGCATGTATCATTTACTTTTAGCGTAAG[A/C]TAAGTGTCAATGGAGTGTGCCACTGGAGTAAAAATAACGAAACAATGACTGAAATCACGC	ACTTGMACAAAACAAATGTTATAAAGTCRAYATGCATGTATCATTTACTTTTAGCGTAAG[A/C]TAAGTGTCAATGGAGTGTGCCACTGGAGTAAAAATAACGAAACAATGACTGAAATCACGC	Bn-A02-p7483376
Bn-A02-p7525472	A/G	A02	7525472	+	64698483	3192012	Brassica_A_C_genomic	TKCTYWGTGATTCGTCMATCAAGATCAGAAACGCCTTCCTTCGATAACTTGATCAATTCA[T/C]TCGAGATTAGAGCGTGCTACTTGATTAATACATGTTTGTGATGACTCCATCTATTTCCAA	TTGGAAATAGATGGAGTCATCACAAACATGTATTAATCAAGTAGCACGCTCTAATCTCGA[A/G]TGAATTGATCAAGTTATCGAAGGAAGGCGTTTCTGATCTTGATKGACGAATCACWRAGMA	Bn-A02-p7525472
Bn-A02-p7531907	A/C	A02	7531907	+	54717463	4022012	Brassica_A_C_genomic	CAGCTAATATATCCRTTAAAGTTAAGTTTCATATAGGCGACGAAACTGGTTGGATGAGAATGAGATAATGGGTGATGTGACGCATTAGCTTATGATTAAC[A/C]TACTWTATTAATAGTTTGATATCATTTATCGTTTGTTGTTGGAATATCGACCTTTACTGTAAATAATCAATTCATGATGGATAGATATGGTGGGKGCCAT	CAGCTAATATATCCRTTAAAGTTAAGTTTCATATAGGCGACGAAACTGGTTGGATGAGAATGAGATAATGGGTGATGTGACGCATTAGCTTATGATTAAC[A/C]TACTWTATTAATAGTTTGATATCATTTATCGTTTGTTGTTGGAATATCGACCTTTACTGTAAATAATCAATTCATGATGGATAGATATGGTGGGKGCCAT	Bn-A02-p7531907
Bn-A02-p7534591	A/G	A02	7534591	+	64702395	3192012	Brassica_A_C_genomic	RCCCAGTTAAGCTAAAATAAGCCCATTATGAAGGCTTTTGATGAAACGACCACGTTTCTA[A/G]TTRCAGACTCGACGCTCTCCTARCCGTCGGATGTTASGCAACTAATGATTATCAACCGTT	RCCCAGTTAAGCTAAAATAAGCCCATTATGAAGGCTTTTGATGAAACGACCACGTTTCTA[A/G]TTRCAGACTCGACGCTCTCCTARCCGTCGGATGTTASGCAACTAATGATTATCAACCGTT	Bn-A02-p7534591
Bn-A02-p7575736	A/C	A02	7575736	+	21664426	3192012	Brassica_A_C_genomic	TTAGAGAATCTGCTAAATGGATTATTCCATAGCTACACTAACCCTGAAAACATTAATATA[A/C]TGTTTTTTTTCGACATCACATTAATAGAATGTTAAAAYCTCAGATAACTCRCATATYATA	TTAGAGAATCTGCTAAATGGATTATTCCATAGCTACACTAACCCTGAAAACATTAATATA[A/C]TGTTTTTTTTCGACATCACATTAATAGAATGTTAAAAYCTCAGATAACTCRCATATYATA	Bn-A02-p7575736
Bn-A02-p7589454	A/G	A02	7589454	+	72710466	3192012	Brassica_A_C_genomic	TACCATTCAATCATGCTTGTGTGATTTGTATGATAAATATAGTAAGGCAACCATTTTGAG[A/G]TAGAGTCGATATCCTATACATTATATATTTCTACATTTACTAYGGGCATRATCGGTTRAA	TACCATTCAATCATGCTTGTGTGATTTGTATGATAAATATAGTAAGGCAACCATTTTGAG[A/G]TAGAGTCGATATCCTATACATTATATATTTCTACATTTACTAYGGGCATRATCGGTTRAA	Bn-A02-p7589454
Bn-A02-p7595911	T/G	A02	7595911	-	60789482	3192012	Brassica_A_C_genomic	TTTCATAGAAGAAGTATTAGCTGCAGCCTCTTAGAGGATGTCCTCAAGGAGGCTGAGGCT[A/C]TAGAGGATATAAGCGTAGACCGACCTCCAAAACGGAGACAACTCACAGCTTCTCCTCCAA	TTTCATAGAAGAAGTATTAGCTGCAGCCTCTTAGAGGATGTCCTCAAGGAGGCTGAGGCT[A/C]TAGAGGATATAAGCGTAGACCGACCTCCAAAACGGAGACAACTCACAGCTTCTCCTCCAA	Bn-A02-p7595911
Bn-A02-p7750368	A/C	A02	7750368	+	52663333	4022012	Brassica_A_C_genomic	CAACACAAAMAAAAAAAGAAGTCTCCTTATCTTTCACACCCACTTACACATAAACAATAAAGTTATTATTGACACAATAAAAATGATCATGCATCTGTGACCAAAACACAAACGCCACAACACAACAAAAAGAGGAAACATCTTCAGGAA[A/C]AAAATTAGAAACATATTCATTTGAAAACAAAACAAAAAAAATCTACATCTTATCATGATTCATCACATTTTCATCTTCTTCGTCTTCCTCTTTGTCTTCTTGATCGCACTAAGTAGACAGCCATACAGTTAATTTCCAAGACATTACTTG	CAACACAAAMAAAAAAAGAAGTCTCCTTATCTTTCACACCCACTTACACATAAACAATAAAGTTATTATTGACACAATAAAAATGATCATGCATCTGTGACCAAAACACAAACGCCACAACACAACAAAAAGAGGAAACATCTTCAGGAA[A/C]AAAATTAGAAACATATTCATTTGAAAACAAAACAAAAAAAATCTACATCTTATCATGATTCATCACATTTTCATCTTCTTCGTCTTCCTCTTTGTCTTCTTGATCGCACTAAGTAGACAGCCATACAGTTAATTTCCAAGACATTACTTG	Bn-A02-p7750368
Bn-A02-p7753579	T/C	A02	7753579	-	21653503	3192012	Brassica_A_C_genomic	TTGACYGGAAGAAAATAACATGCTTTAATTTTTCTCTTAAAAAACATTAATAACTTCACT[T/C]TCTGGAAAAGTTAGTGTTACATAARYTGAACATGYGTCACACACACATAAAWGTGTCWGA	TCWGACACWTTTATGTGTGTGTGACRCATGTTCARYTTATGTAACACTAACTTTTCCAGA[A/G]AGTGAAGTTATTAATGTTTTTTAAGAGAAAAATTAAAGCATGTTATTTTCTTCCRGTCAA	Bn-A02-p7753579
Bn-A02-p7775332	A/G	A02	7775332	+	40662493	3192012	Brassica_A_C_genomic	TAGCTAAAAAAAAGCTAAGGCCTAACGGAAGCTATCAAGTTATACAAGTCTACAAGTGTA[A/G]TATGGTGGTTTATCATGTTTTTWAAATTGTGGTTTAACACTCGGATAATTATTTATCAAT	TAGCTAAAAAAAAGCTAAGGCCTAACGGAAGCTATCAAGTTATACAAGTCTACAAGTGTA[A/G]TATGGTGGTTTATCATGTTTTTWAAATTGTGGTTTAACACTCGGATAATTATTTATCAAT	Bn-A02-p7775332
Bn-A02-p7784914	A/C	A02	7784914	+	29664459	4022012	Brassica_A_C_genomic	TCGGTKAGGTCGTTKGKTGYGATGATTGGTGATTCACTCTTTGGTGGTGCGCTCATCTTAGAGAGTGCCTCTTCTGGAAGCGTCTCTGGTACCTGTAAAA[A/C]CASCAATTTCATCAGGTTCAATAGAGTYCRMAKGGWTTKGGAYAGARAGCAGCCAACAAGCCTAATCTRAACTTGGTAAGCTAAATCAGTAAWCTTAGAA	TCGGTKAGGTCGTTKGKTGYGATGATTGGTGATTCACTCTTTGGTGGTGCGCTCATCTTAGAGAGTGCCTCTTCTGGAAGCGTCTCTGGTACCTGTAAAA[A/C]CASCAATTTCATCAGGTTCAATAGAGTYCRMAKGGWTTKGGAYAGARAGCAGCCAACAAGCCTAATCTRAACTTGGTAAGCTAAATCAGTAAWCTTAGAA	Bn-A02-p7784914
Bn-A02-p7812681	A/G	A02	7812681	+	40668365	4022012	Brassica_A_C_genomic	TGGTGTGCATCATAACCAGATATTTGAGAGGTATTGTATWTATTTCCTGTTATGGTAAATCTTGATCATCTTTGTTCCACATCAGAGGTTTTGTTATGTG[A/G]GCAGRACGATAGCTGCACATTTYACCGACCCTTTTGACGTGACTACAAGGGTGGCAAACAAATGCAATGATGGCACATTGGTCTTGCAGGTAGCCAACTT	TGGTGTGCATCATAACCAGATATTTGAGAGGTATTGTATWTATTTCCTGTTATGGTAAATCTTGATCATCTTTGTTCCACATCAGAGGTTTTGTTATGTG[A/G]GCAGRACGATAGCTGCACATTTYACCGACCCTTTTGACGTGACTACAAGGGTGGCAAACAAATGCAATGATGGCACATTGGTCTTGCAGGTAGCCAACTT	Bn-A02-p7812681
Bn-A02-p7848143	A/G	A02	7848143	+	69721302	3192012	Brassica_A_C_genomic	CATTARATTCAATTATACAAGAGAGGAAGGGGAAACACAACTACAAAAGAAAAAGAGAAA[A/G]AGAGAAAAGATTAAGAASAAGAAYTAKATATTTAGCATATATTAATTGATTATGGCTAAT	CATTARATTCAATTATACAAGAGAGGAAGGGGAAACACAACTACAAAAGAAAAAGAGAAA[A/G]AGAGAAAAGATTAAGAASAAGAAYTAKATATTTAGCATATATTAATTGATTATGGCTAAT	Bn-A02-p7848143
Bn-A02-p7853194	T/C	A02	7853194	-	16617490	3192012	Brassica_A_C_genomic	CTTCTTCAAACAAATAGTGTTTTCTAGGATGTACTTGCAACTCACACACTTGATAAATAT[T/C]TCCCTCGAAGAGCGTTTAACTAAATTATTAACCAAAGTATTAATGTTTTATATTTGGAGG	CCTCCAAATATAAAACATTAATACTTTGGTTAATAATTTAGTTAAACGCTCTTCGAGGGA[A/G]ATATTTATCAAGTGTGTGAGTTGCAAGTACATCCTAGAAAACACTATTTGTTTGAAGAAG	Bn-A02-p7853194
Bn-A02-p7862412	T/G	A02	7862412	-	50803464	3192012	Brassica_A_C_genomic	ATAAKAGATGAGATGGCCATGTGATCATTTCCCACTYTCTAATCTCTGTCTYATATGACT[A/C]AAGAGTCAACCACTTAACCGGAAAAGGTCAAATAGAGCGAGATATGCTTGTAAGTCAAAA	ATAAKAGATGAGATGGCCATGTGATCATTTCCCACTYTCTAATCTCTGTCTYATATGACT[A/C]AAGAGTCAACCACTTAACCGGAAAAGGTCAAATAGAGCGAGATATGCTTGTAAGTCAAAA	Bn-A02-p7862412
Bn-A02-p7892561	A/G	A02	7892561	+	45643315	3192012	Brassica_A_C_genomic	GAGGGARGATCAGAGGGGATATTGATATGAGTGATATATCGAGATTAGCCAATAAGAAAC[A/G]ACTTTAGATTTTRAGTATCTCTAATCCATCTTTTTTAATCCATATTTTTTATCATTGCCT	GAGGGARGATCAGAGGGGATATTGATATGAGTGATATATCGAGATTAGCCAATAAGAAAC[A/G]ACTTTAGATTTTRAGTATCTCTAATCCATCTTTTTTAATCCATATTTTTTATCATTGCCT	Bn-A02-p7892561
Bn-A02-p7893025	A/G	A02	7893025	+	63777417	3192012	Brassica_A_C_genomic	TTCAGTGGTAAACATCAAAACATATTTCACAACTGATAAAAAKMAATTTTGTATTATGTA[T/C]TACAGTGATAAACTTTCAAATATGTACTTTCATTTATCAAGTTTATTTTTAATTTATCTG	CAGATAAATTAAAAATAAACTTGATAAATGAAAGTACATATTTGAAAGTTTATCACTGTA[A/G]TACATAATACAAAATTKMTTTTTATCAGTTGTGAAATATGTTTTGATGTTTACCACTGAA	Bn-A02-p7893025
Bn-A02-p7893461	T/G	A02	7893461	-	40797427	3192012	Brassica_A_C_genomic	ATAAYAAATATTTATATTATAAATATTCTTCTTTGTTTGAAGTTACGGTTTTTGAATTGT[T/G]ATTGGCAATTGATAATAGAAGAAAMTAACATTTTAGTAATTTAACATCAAATATATCATT	AATGATATATTTGATGTTAAATTACTAAAATGTTAKTTTCTTCTATTATCAATTGCCAAT[A/C]ACAATTCAAAAACCGTAACTTCAAACAAAGAAGAATATTTATAATATAAATATTTRTTAT	Bn-A02-p7893461
Bn-A02-p7893901	A/G	A02	7893901	+	38668307	3192012	Brassica_A_C_genomic	TTGAAGAAAAATAAAGTCAACTATGCTCTTAGATMATATCAAAACACTATTTATGGCCAG[T/C]ATATTTTATCAAGTGACATTTTGATTTGTTTCATCAATTCCATGTTGATTCTCCATCACA	TGTGATGGAGAATCAACATGGAATTGATGAAACAAATCAAAATGTCACTTGATAAAATAT[A/G]CTGGCCATAAATAGTGTTTTGATATKATCTAAGAGCATAGTTGACTTTATTTTTCTTCAA	Bn-A02-p7893901
Bn-A02-p7894216	T/G	A02	7894216	-	73658435	3192012	Brassica_A_C_genomic	TTAAGAAAGAGAAAAATGAGTTTAGCTAGTGTTTTATACATCATTACAGAAAACATGTTG[T/G]TTGTTTACTAAACATAGTAACAAGATTYTTAGCAGTTTTTGAGCAAATAATAATAGGAAA	TTTCCTATTATTATTTGCTCAAAAACTGCTAARAATCTTGTTACTATGTTTAGTAAACAA[A/C]CAACATGTTTTCTGTAATGATGTATAAAACACTAGCTAAACTCATTTTTCTCTTTCTTAA	Bn-A02-p7894216
Bn-A02-p7894339	A/C	A02	7894339	+	33607440	3192012	Brassica_A_C_genomic	ACTGTGGACCWTTTGCAACTCAAGACCCACGGCACCGCCTGGCGATGTTAACGTGCCGAT[T/G]TCCAAGAAAGATGTTTGGGCTCGTGAGTTGGCTTAAAAGAGAGCAAACTTGAGTTAATTT	AAATTAACTCAAGTTTGCTCTCTTTTAAGCCAACTCACGAGCCCAAACATCTTTCTTGGA[A/C]ATCGGCACGTTAACATCGCCAGGCGGTGCCGTGGGTCTTGAGTTGCAAAWGGTCCACAGT	Bn-A02-p7894339
Bn-A02-p7904444	T/C	A02	7904444	-	35787350	4022012	Brassica_A_C_genomic	GCAGCCTGCATAAATAAAGAAAAATGTTGGACTTGRAAAGAGACGTTCTCGTGGCCAACATATCTAGTCTACAGAGAATCGTCCGTAACTTGACGCGGCGAGAGTGTATAGGAACACGTGTCGTACGCTAAGTGGTCATCATGCAAGCAA[T/C]GGTAGTTTGTTCTTCAAGGGAAAGAAAGGAGTTTTACTCAAATATTATTATATAAATTAGTTAACATTAGAGTGTTAACTTCCTTTCTTTTCTAAAGCACTCATATCTTTTGAATTTTTTTGTTTTTATTATATTAGTTTCTCTATTTAA	TTAAATAGAGAAACTAATATAATAAAAACAAAAAAATTCAAAAGATATGAGTGCTTTAGAAAAGAAAGGAAGTTAACACTCTAATGTTAACTAATTTATATAATAATATTTGAGTAAAACTCCTTTCTTTCCCTTGAAGAACAAACTACC[A/G]TTGCTTGCATGATGACCACTTAGCGTACGACACGTGTTCCTATACACTCTCGCCGCGTCAAGTTACGGACGATTCTCTGTAGACTAGATATGTTGGCCACGAGAACGTCTCTTTYCAAGTCCAACATTTTTCTTTATTTATGCAGGCTGC	Bn-A02-p7904444
Bn-A02-p7975165	A/C	A02	7975165	+	69632335	3192012	Brassica_A_C_genomic	AGATTATCTCGCATTCAACAAGCAGATCACTTGTGTTGTTGGATGAAGTAAGTTAAAAAA[T/G]ATTGGACACATTTGTAGTGATCATCTGCTTGAAGGAACCCACTTTAAACCGTTGGTGCTA	TAGCACCAACGGTTTAAAGTGGGTTCCTTCAAGCAGATGATCACTACAAATGTGTCCAAT[A/C]TTTTTTAACTTACTTCATCCAACAACACAAGTGATCTGCTTGTTGAATGCGAGATAATCT	Bn-A02-p7975165
Bn-A02-p7976278	A/G	A02	7976278	+	15658480	4022012	Brassica_A_C_genomic	CCACAACWTCAGTCAGCTTCACTTTCATCTTCATGATGCCTACTTGAACTAAGATCTCTTTCTTCGACTGTTCTACCTTCAAYACAGTMACTTTTTTSCC[T/C]AGAGAAGAAACAAACACCGAGTCACCGACTTGAGGAAGCTTTGTATTTCCCTTTTGTGCAGCATCTTCTGTTAGAGCAGAAACATGGYTCAGTTTCAATG	CATTGAAACTGARCCATGTTTCTGCTCTAACAGAAGATGCTGCACAAAAGGGAAATACAAAGCTTCCTCAAGTCGGTGACTCGGTGTTTGTTTCTTCTCT[A/G]GGSAAAAAAGTKACTGTRTTGAAGGTAGAACAGTCGAAGAAAGAGATCTTAGTTCAAGTAGGCATCATGAAGATGAAAGTGAAGCTGACTGAWGTTGTGG	Bn-A02-p7976278
Bn-A02-p8169665	A/G	A02	8169665	+	35686400	3192012	Brassica_A_C_genomic	GTCCTGTTGATGGTTAGCTTACTTCATTTYCATTGTACCATGTSTTAATTAGAAGAACCG[T/C]CTATCTTGCTTTATGTTTTGATTACGATGCAAAATAGCCAACAGATTATATAATGTAATA	TATTACATTATATAATCTGTTGGCTATTTTGCATCGTAATCAAAACATAAAGCAAGATAG[A/G]CGGTTCTTCTAATTAASACATGGTACAATGRAAATGAAGTAAGCTAACCATCAACAGGAC	Bn-A02-p8169665
Bn-A02-p8176181	T/C	A02	8176181	-	14648492	3192012	Brassica_A_C_genomic	CTTAGTGGTTAARGACAATGCCACATCAGCAAACAYRGGCCCAAGASTATTCATGAACTG[A/G]CTGTCATTACACGTCAGCAAAACCCACAGGATGACGCGCAAATGATAAAAATGTCCTTTT	CTTAGTGGTTAARGACAATGCCACATCAGCAAACAYRGGCCCAAGASTATTCATGAACTG[A/G]CTGTCATTACACGTCAGCAAAACCCACAGGATGACGCGCAAATGATAAAAATGTCCTTTT	Bn-A02-p8176181
Bn-A02-p8190375	A/G	A02	8190375	+	67631303	4022012	Brassica_A_C_genomic	CTATATRTAYCATGTTTATTATAGTACTAATGAAAGAACAAGACATTATTACCCTGTTGAAGAAACATGTAAGGGATGAGTCTACTGTCTTTTTTCCACA[A/G]TTGTATGAATCMTATAWGTTCGATTATATCAATTCAGTTTCTTATTTCTAAGTAGACRCCTGCGAGTTTGGTTTWTACAKTTAKTTTGGTTAATTCGGTT	CTATATRTAYCATGTTTATTATAGTACTAATGAAAGAACAAGACATTATTACCCTGTTGAAGAAACATGTAAGGGATGAGTCTACTGTCTTTTTTCCACA[A/G]TTGTATGAATCMTATAWGTTCGATTATATCAATTCAGTTTCTTATTTCTAAGTAGACRCCTGCGAGTTTGGTTTWTACAKTTAKTTTGGTTAATTCGGTT	Bn-A02-p8190375
Bn-A02-p8199891	T/C	A02	8199891	-	24670373	3192012	Brassica_A_C_genomic	AACCTAAAGTTATTTGGAAACAATTGCTTCATCTTGCCCATCATAATCTGGTTCATCTTC[T/C]TAATTTTTGMCACTTGAACCTGATTTGCCGCCATYTGAACTTGGGCTTCCCATTTAGGGT	ACCCTAAATGGGAAGCCCAAGTTCARATGGCGGCAAATCAGGTTCAAGTGKCAAAAATTA[A/G]GAAGATGAACCAGATTATGATGGGCAAGATGAAGCAATTGTTTCCAAATAACTTTAGGTT	Bn-A02-p8199891
Bn-A02-p8200381	T/G	A02	8200381	-	34675351	3192012	Brassica_A_C_genomic	TCACCAKAATAAGATTATCGATGGTCCATGATGGACATATACAATCATACGTAAATTTTT[T/G]ACCCAATTTTCCGGGTAAGGGTCGCATATTATYTTATAAWTAATWATGTTCACAYAACAA	TTGTTRTGTGAACATWATTAWTTATAARATAATATGCGACCCTTACCCGGAAAATTGGGT[A/C]AAAAATTTACGTATGATTGTATATGTCCATCATGGACCATCGATAATCTTATTMTGGTGA	Bn-A02-p8200381
Bn-A02-p8204490	T/C	A02	8204490	-	74640347	3192012	Brassica_A_C_genomic	AAACTTAAATATATTTTKGTTAATCTGTAGTACAATTCGTTTCAATCTTGTCGGCCTATA[A/G]GATGTTATCCTAGTAAAAAGGTATCCTATAGGATGGATCAACATGTAAGTTGGAGTTTGT	AAACTTAAATATATTTTKGTTAATCTGTAGTACAATTCGTTTCAATCTTGTCGGCCTATA[A/G]GATGTTATCCTAGTAAAAAGGTATCCTATAGGATGGATCAACATGTAAGTTGGAGTTTGT	Bn-A02-p8204490
Bn-A02-p8215285	T/G	A02	8215285	-	35694448	3192012	Brassica_A_C_genomic	AAWATCCTCCTCCATGGAAGAGATATCTCCTTGATATCCTTTTGATATGAAACTTCTAAC[T/G]GTAGTTAAGGTTTTGTTTGTTACCCATTTGTTGATTCAGTGTATTTAATTCTWGTGAGTA	TACTCACWAGAATTAAATACACTGAATCAACAAATGGGTAACAAACAAAACCTTAACTAC[A/C]GTTAGAAGTTTCATATCAAAAGGATATCAAGGAGATATCTCTTCCATGGAGGAGGATWTT	Bn-A02-p8215285
Bn-A02-p8234333	T/G	A02	8234333	-	72756419	3192012	Brassica_A_C_genomic	GATCTTACTTGCATATTTTCTTCCTTTTTAGTCGAAAGAATTTTAATCTGATTTGAATTT[T/G]AATAACATAGATGTTTTATAAGGAGTAAAATATATATAAACAATTACAACAGTTAAATCT	AGATTTAACTGTTGTAATTGTTTATATATATTTTACTCCTTATAAAACATCTATGTTATT[A/C]AAATTCAAATCAGATTAAAATTCTTTCGACTAAAAAGGAAGAAAATATGCAAGTAAGATC	Bn-A02-p8234333
Bn-A02-p8234485	A/G	A02	8234485	+	22698498	3192012	Brassica_A_C_genomic	ARAAGGATTTGGAACACTAAATATTATGAATCCTAAATTACTAATATATCCGGTATATTG[A/G]TAAAATATATAAATTTGTTATGTTGCAAGAAAAAAAATATTTTTTGAAAWWTATTTAAAT	ARAAGGATTTGGAACACTAAATATTATGAATCCTAAATTACTAATATATCCGGTATATTG[A/G]TAAAATATATAAATTTGTTATGTTGCAAGAAAAAAAATATTTTTTGAAAWWTATTTAAAT	Bn-A02-p8234485
[truncated: 14,336 more rows]
