# Supplementary material for: Genome-wide association study uncovers key genomic regions governing agro-morphological and quality traits in Indian mustard [Brassica juncea (L.) Czern. and Coss.]
Source: PLoS One. 2025 Apr 24;20(4):e0322120. doi: 10.1371/journal.pone.0322120 (PMC12021429; doi:10.1371/journal.pone.0322120)
Supplement: S3 Table — (XLSX) [file pone.0322120.s003.xlsx]

## Sheet: Details
Genome-wide association study uncovers key genomic regions governing agro-morphological and quality traits in Indian mustard [Brassica juncea (L.) Czern. and Coss.]
Manoj Kumar Patel1, Navinder Saini1*, Yashpal Taak1, Sneha Adhikari1, Rajat Chaudhary1, Priya Pardeshi1, Sudhakar Reddy Basu1, Masochon Zimik1, Sangita Yadav2, K. K. Vinod1, Sujata Vasudev1, Devendra Kumar Yadava3*
1Division of Genetics, ICAR-Indian Agricultural Research Institute, New Delhi, India
2Division of Seed Science and Technology, ICAR-Indian Agricultural Research Institute, New Delhi, India
3Indian Council of Agricultural Research, New Delhi, India
*Corresponding authors
E-mail: dkygenet@gmail.com (DKY)
Email: navin12@gmail.com (NS)

## Sheet: S3 Table
SUPPORTING INFORMATION
S3 Table: Meteriological data recorded during growing period in rabi 2020-21 and 2021-22
Days after Sowing	Rabi 20-21 Tmin (°C)	Rabi 20-21 Tmax (°C)	Rabi 21-22 Tmin (°C)	Rabi 21-22 Tmax (°C)	Days after Sowing	Rabi 20-21 Rainfall (mm)	Rabi 21-22 Rainfall (mm)	Rabi 20-21 Sunshine (hr)	Rabi 21-22 Sunshine (hr)
0	17.2	34	20.6	35.4	0	0	0	7.3	9.2
1	17	34	21	36.2	1	0	0	6.7	8.9
2	16.5	34	20.6	35.9	2	0	0	8	8.7
3	13.5	33.4	17.5	33.4	3	0	0	9	9
4	12.5	34	17	33.1	4	0	0	8.9	9
5	15.6	34.9	18.3	33.9	5	0	0	8.3	8.9
6	12.6	32.7	23.8	35.2	6	0	1	1.5	6.5
7	12.8	33	19.6	30	7	0	53.7	7.2	0
8	12.9	32.1	19.6	24.2	8	0	0	6.6	0
9	12.4	33.6	18.5	30.4	9	0	0	6.3	8
10	13.4	32.2	14.2	31	10	0	0	0.8	8
11	10.9	30.9	16.9	31.2	11	0	0	7.6	9.2
12	10.8	30.8	17	32.5	12	0	0	2.6	9.5
13	11.6	31	19.2	32	13	0	0	4.4	8.7
14	11.4	30.4	16.2	30.2	14	0	37	7.2	4.6
15	10.2	30.2	15.4	27.6	15	0	0	6.5	8.6
16	11	29	13.6	27.2	16	0	0	5.4	8.3
17	10	29	13.2	27.6	17	0	0	1.4	7.6
18	11.4	31	12.6	28.5	18	0	0	6.4	7.9
19	10.7	28	13	29.5	19	0	0	0	7.4
20	11	30	14	29.7	20	0	0	4.8	8.4
21	11	30.2	12.4	29	21	0	0	1	8
22	11	29.2	13.9	30.9	22	0	0	4	7.6
23	9.1	28.4	15.1	29	23	0	0	0.4	6.6
24	9.8	26.8	14.1	28.9	24	0	0	0	4.8
25	11	28.5	12.4	27	25	0	0	0.8	0
26	10.8	28.4	12.4	26.5	26	0	0	3.6	0
27	11	28.2	12.6	28	27	0	0	2.6	1.8
28	9.4	28.5	12	28.9	28	0	0	2.8	5.5
29	11.8	27.8	12	29	29	0	0	0	5.2
30	13.2	27	11.2	28.2	30	3.2	0	0	3.2
31	11.8	24	11.4	29	31	0	0	1.7	4.2
32	10.8	25.5	11	25.5	32	0	0	6.4	0
33	8.6	25	9.6	27.6	33	0	0	5.5	1.3
34	7	24.4	9	27.5	34	0	0	6.1	5
35	10.6	24.8	9	27	35	0	0	5.8	5.8
36	5.5	24	8.6	25.6	36	0	0	5.2	3
37	7	23.6	8.5	26	37	0	0	4.5	5.2
38	6	25.4	9.1	25.2	38	0	0	6	5.4
39	10	24.5	9.4	27	39	0	0	3.6	4.6
40	12.5	22	13.2	25	40	0	0	0	3.3
41	11.5	25.4	9.4	26	41	0	0	7	4.6
42	10.8	26.2	10.2	27	42	0	0	8.5	6.8
43	6	25.4	8.6	27	43	0	0	8.4	8
44	10	25.4	7.4	25.4	44	0	0	7.8	7
45	6.5	25.2	9	28	45	0	0	7.1	6.6
46	7	25.4	9	26.8	46	0	0	5	4.5
47	7.4	26.2	9	26	47	0	0	6.6	4.4
48	8.2	26.2	10.4	25.2	48	0	0	6.8	4.5
49	12.8	27	8.7	25.7	49	0	0	5.4	2.7
50	12.9	25.6	9	25.6	50	0	0	3.4	6.1
51	10.6	27.2	10.9	25.9	51	0	0	3.8	5.6
52	8.4	25.4	13	22.4	52	0	0	3.6	0
53	8.3	27.2	11.4	20	53	0	2	6.8	0
54	9.6	28	10	22	54	0	0	6.9	0
55	9.9	26.7	10.6	26.4	55	0	0	5.5	7
56	14.6	25	14.2	25.4	56	0.6	0	0.8	2.4
57	9.7	21.2	11	24.2	57	0	0	0	3.8
58	7.7	22.9	8.2	24.2	58	0	0	5.9	7.6
59	3.6	18	7	24	59	0	0	6.7	7.6
60	6	18	7.6	23	60	0	0	3.7	4.2
61	3.4	17.4	6.4	23	61	0	0	5.6	5.3
62	4.6	14.6	5.2	22.8	62	0	0	6	7.1
63	2.5	19.4	5.2	23	63	0	0	8.2	6.4
64	2.4	21.2	5.9	21	64	0	0	7.6	2
65	3.9	21.2	6.4	21.6	65	0	0	5.9	0.1
66	3.5	22.5	6.9	21.2	66	0	0	5.9	5.9
67	2.6	22.6	7	19.6	67	0	0	5.5	0
68	2.9	23	5.4	18.8	68	0	0	4.6	7.1
69	2.6	22	5.4	16.7	69	0	0	5.2	5
70	2.4	21.2	2	18.1	70	0	0	6.6	6.4
71	4.4	20.2	2.6	20	71	0	0	6.1	6.8
72	3.6	22	3.2	21.6	72	0	0	2.9	5.9
73	3.5	19	5.5	22.5	73	0	0	7.5	5.8
74	5	17	6	22	74	0	0	7.2	0.6
75	2.6	16	5.5	21.5	75	0	0	5.5	0
76	-0.8	15.4	9	22.8	76	0	0	2.6	0
77	6.8	16.8	9.2	21	77	0	4	0	0
78	10.4	18.4	10.5	21	78	16.8	0	0	4.7
79	10.4	16	6.8	17.5	79	0	3.6	0	0
80	13	21.6	1.5	20	80	11.6	0	1.5	6
81	12	20	2	19	81	11	0	0	5.6
82	14	21	2.9	18.6	82	16.9	0	0	5.1
83	9.4	19	3.6	20	83	0	0	0	3.8
84	10.2	16	4	20	84	0	0	0	4
85	7	20	6.5	21	85	0	0	0	5.8
86	7.2	14.6	9.5	23.4	86	0	11.8	6.3	3
87	3.6	16	11.4	16	87	0	0	6.3	0
88	1.8	15	12.4	20	88	0	69.2	4.4	1
89	0.4	16.4	14.4	19.6	89	0	26.2	4.8	1
90	6.2	16.6	13.4	17	90	0	1.4	1.3	0
91	5.6	19.8	9	15.2	91	0	0	0.4	0
92	5.2	18	5.4	16.8	92	0	0	5.1	0.7
93	5.6	14.4	7.7	17	93	0	0	0.9	6.7
94	5	19.6	4.9	17.4	94	0	0	0	2.3
95	7.8	19	5	16.4	95	0	0	1.5	0
96	7.5	18	6.4	14.5	96	0	0	4.5	0
97	3.2	21.4	7	15.5	97	0	0	7.2	0
98	8	16	7.4	15.4	98	0	0	3.2	3.3
99	7.4	18.6	8.4	15.4	99	0	0	5	1.7
100	7.4	15	7	14.4	100	0	0	0	1.5
101	2.2	17.4	9.2	16.4	101	0	0	3.6	1.5
102	3	19.4	6.9	18	102	0	7	6.6	0.3
103	1.6	20.6	10.5	19.2	103	0	26.3	7.3	1.3
104	2	18.5	10	15	104	0	0	3.3	0
105	2.8	20.2	7	15.2	105	0	0	6.7	0
106	1.2	20.6	5	14.4	106	0	0	7	0
107	3.9	23.5	9.2	11.6	107	0	0	8.5	0
108	4.5	25	4	15.2	108	0	0	7.8	0.8
109	11	26.2	6.2	18	109	0	0	6.6	7.2
110	12.3	24.4	4	19.6	110	0.8	0	6.9	8.6
111	5.8	21	7.5	21.2	111	6.2	0	2.1	8.4
112	6.9	21.2	5	21.2	112	0	0	8.6	7.8
113	9	21.2	5	21.5	113	0	0	8.3	3.3
114	5.8	22	10	19.2	114	0	0	7.7	4.7
115	5.2	23.5	10.4	22	115	0	1.8	7.2	5.8
116	9.5	25.7	9.6	14	116	0	0	6.8	0
117	7.6	27.2	4.5	17.5	117	0	0	7.6	3.3
118	9	25	3.8	18	118	0	0	7	6
119	9.2	27	7.6	22.4	119	0	0	4.3	7.9
120	7	25.8	10	25	120	0	10.8	5.6	6.8
121	7.9	27.5	10	24	121	0	0	6.3	4.1
122	9.8	29	8	20	122	0	0	6.4	3.8
123	8.8	28.5	8.5	21	123	0	0	4.2	7.6
124	8	27	5.5	22	124	0	0	4.7	8.8
125	8	27	5.4	23	125	0	0	5.2	8.8
126	8	25	7	25.2	126	0	0	5.9	8.8
127	8	26	7.6	25.4	127	0	0	7.6	8.8
128	8.9	26.5	7.9	25.8	128	0	0	6.8	8.8
129	8.5	28	7.6	24.9	129	0	0	8.3	8.3
130	9.4	30.8	7.4	26	130	0	0	8.4	8.4
131	11	30.7	8.9	27.7	131	0	0	9.5	8.1
132	12	31	11.5	24.8	132	0	0	8.4	8.2
133	15	32.2	7.9	23.8	133	0	0	8.7	8.1
134	14	31	9.2	25.4	134	0	0	8.3	8.6
135	10	30.2	14.6	26	135	0	0	8.7	8.9
136	15	27	11	23.5	136	0	0	9.3	0.7
137	10.6	27.8	10.6	26	137	0	15	9.7	4.6
138	9.9	30	13.4	27.5	138	0	2.4	9.5	5.6
139	11.4	33	11.4	22.2	139	0	0	8.6	6.8
140	13	33	10.5	24	140	0	0	8.8	9.4
141	13.5	30	8	24	141	0	0	8.9	10.1
142	13.8	32	9	25.2	142	0	0	7.7	8.2
143	17.2	30.6	10.9	26.4	143	0	0	5.9	8.2
144	16.4	32.1	14	29	144	0	0	5.2	8.4
145	15.2	32.4	13	25	145	0	0	7.1	7.7
146	15.9	33.6	13	25.4	146	0	0	6.6	9.2
147	13.1	29.8	12	28	147	2	0	1.8	4.7
148	13.2	30.2	11.2	29.5	148	0	0	7.1	5.9
149	13.6	30.7	12.8	29.6	149	0	0	8.5	8.9
150	16.1	30.9	15.5	30	150	0	0	8.7	8.5
151	5	31.3	13.4	29.2	151	0	0	0	8.4
152	14.2	34	13	29.4	152	0	0	5	9.2
153	18.4	34.1	14.4	30	153	0	0	0.7	9.1
154	14.8	34	14.4	31.4	154	0	0	6.3	8.8
155	14.4	33	16.4	32.3	155	0	0	7.8	8.4
156	15.5	35.4	19.4	33.7	156	0	0	7.8	8.7
157	20.4	32	17.2	34.2	157	0	0	0	9.2
158	14	29	20.9	35.9	158	0	0	1.8	5.5
159	16.4	32	17.2	34.6	159	0	0	6.2	6.4
160	16	29	20	36.9	160	0	0	5.7	7.6
161	14	32	20.2	38	161	0	0	8.6	8.5
162	16.2	34.4	20.1	35.8	162	0	0	8.4	6.9
163	20.6	37.2	16.5	35	163	0	0	8.4	8.7
164	16.5	40	16.5	35.4	164	0	0	7.8	7.7
165	19.4	38			165	0		6.3
166	17.5	34.8			166	0		8.8
167	15.2	34			167	0		9.2
168	10.2	34			168	0		9.5
169	13.6	35			169	0		9.5
170	17.6	37			170	0		10
171	20.5	38.6			171	0		8
Mean	9.73	26.17	10.52	24.67		0.4	1.66	5.34	5.23
Min	-0.8	14.4	1.5	11.6		0	0	0	0
Max	20.6	40	23.8	38		16.9	69.2	10	10.1
Range	21.4	25.6	22.3	26.4		16.9	69.2	10	10.1
